# Supplementary material for: Machine learning approaches to dietary classification from dental microtexture in primates
Source: Sci Rep. 2026 Apr 28;16:23378. doi: 10.1038/s41598-026-47350-8 (PMC13408360; doi:10.1038/s41598-026-47350-8)
Supplement: Supplementary file 2 — Supplementary Information 2. [file 41598_2026_47350_MOESM2_ESM.zip]

Archive with 124 entries (108 files):
- code_and_data_new/
- code_and_data_new/.ipynb_checkpoints/
- code_and_data_new/.ipynb_checkpoints/pipeline_usage_example-checkpoint.ipynb
- code_and_data_new/pipeline/
- code_and_data_new/pipeline/pipeline.py
- code_and_data_new/pipeline/aux_functions.py
- code_and_data_new/pipeline/auto_analysis.py
- code_and_data_new/pipeline/aux.py
- code_and_data_new/pipeline/CV.py
- code_and_data_new/pipeline/reduced_dimensionality.py
- code_and_data_new/pipeline/pre_analysis_pipeline.py
- code_and_data_new/pipeline/processing_plots.py
- code_and_data_new/pipeline/__pycache__/
- code_and_data_new/pipeline/__pycache__/processing_plots.cpython-311.pyc
- code_and_data_new/pipeline/__pycache__/auto_analysis.cpython-312.pyc
- code_and_data_new/pipeline/__pycache__/pre_analysis_pipeline.cpython-311.pyc
- code_and_data_new/pipeline/__pycache__/CV.cpython-311.pyc
- code_and_data_new/pipeline/__pycache__/reduced_dimensionality.cpython-311.pyc
- code_and_data_new/pipeline/__pycache__/auto_analysis.cpython-311.pyc
- code_and_data_new/pipeline/__pycache__/aux.cpython-311.pyc
- code_and_data_new/README.md
- code_and_data_new/variables/
- code_and_data_new/variables/iso_variables.txt
- code_and_data_new/variables/ssfa_variables_(all).txt
- code_and_data_new/variables/iso_variables_clean.txt
- code_and_data_new/variables/ssfa_variables.txt
- code_and_data_new/variables/iso_variables_flatness.txt
- code_and_data_new/variables/iso_variables_amplitude.txt
- code_and_data_new/variables/iso_variables_functional_parameters_1.txt
- code_and_data_new/variables/iso_variables_functional_parameters_2.txt
- code_and_data_new/variables/iso_variables_volume_functional_parameters.txt
- code_and_data_new/variables/iso_variables_functional_parameters.txt
- code_and_data_new/variables/iso_variables_hybrid_parameters.txt
- code_and_data_new/variables/iso_variables_spatial_parameters.txt
- code_and_data_new/variables/iso_variables_areal_feature_parameters.txt
- code_and_data_new/variables/extra_variables.txt
- code_and_data_new/variables/target_variables.txt
- code_and_data_new/variables/iso_variables_extra.txt
- code_and_data_new/BDD_microexture_cercos_LM.xlsx
- code_and_data_new/pipeline_usage_example.ipynb
- code_and_data_new/figures/
- code_and_data_new/figures/reduced_dim_pdf/
- code_and_data_new/figures/reduced_dim_pdf/tsne_result_reduced_GENNUS GROUP_pca.pdf
- code_and_data_new/figures/reduced_dim_pdf/pca_result_GENNUS GROUP_pca.pdf
- code_and_data_new/figures/reduced_dim_pdf/umap_result_reduced_GENNUS GROUP_pca.pdf
- code_and_data_new/figures/reduced_dim_pdf/lda_result_GENNUS GROUP_lda.pdf
- code_and_data_new/figures/reduced_dim_pdf/umap_result_reduced_GENNUS GROUP_lda.pdf
- code_and_data_new/figures/reduced_dim_pdf/tsne_result_reduced_GENNUS GROUP_lda.pdf
- code_and_data_new/figures/reduced_dim_pdf/pca_result_SPECIES _pca.pdf
- code_and_data_new/figures/reduced_dim_pdf/umap_result_reduced_SPECIES _pca.pdf
- code_and_data_new/figures/reduced_dim_pdf/tsne_result_reduced_SPECIES _pca.pdf
- code_and_data_new/figures/reduced_dim_pdf/lda_result_SPECIES _lda.pdf
- code_and_data_new/figures/reduced_dim_pdf/umap_result_reduced_SPECIES _lda.pdf
- code_and_data_new/figures/reduced_dim_pdf/tsne_result_reduced_SPECIES _lda.pdf
- code_and_data_new/figures/raw_dim/
- code_and_data_new/figures/raw_dim/umap_result_raw_GENNUS GROUP.pdf
- code_and_data_new/figures/raw_dim/tsne_result_raw_GENNUS GROUP.pdf
- code_and_data_new/figures/raw_dim/umap_result_raw_SPECIES .pdf
- code_and_data_new/figures/raw_dim/tsne_result_raw_SPECIES .pdf
- code_and_data_new/figures/non_normal_variables/
- code_and_data_new/figures/non_normal_variables/All/
- code_and_data_new/figures/non_normal_variables/All/grid_of_non_normal_variables.pdf
- code_and_data_new/figures/non_normal_variables/iso/
- code_and_data_new/figures/non_normal_variables/iso/Sal.png
- code_and_data_new/figures/non_normal_variables/iso/Sdr.png
- code_and_data_new/figures/non_normal_variables/iso/FLTq.png
- code_and_data_new/figures/non_normal_variables/ssfa/
- code_and_data_new/figures/non_normal_variables/ssfa/YMax.png
- code_and_data_new/figures/non_normal_variables/ssfa/SRCth.png
- code_and_data_new/figures/non_normal_variables/ssfa/RegMinS.png
- code_and_data_new/figures/non_normal_variables/ssfa/RegMaxS.png
- code_and_data_new/figures/non_normal_variables/ssfa/RegLS.png
- code_and_data_new/figures/non_normal_variables/ssfa/RLY.png
- code_and_data_new/figures/non_normal_variables/ssfa/RegCo.png
- code_and_data_new/figures/non_normal_variables/ssfa/SMaxComp.png
- code_and_data_new/figures/non_normal_variables/extra/
- code_and_data_new/figures/non_normal_variables/extra/DomWave.png
- code_and_data_new/figures/non_normal_variables/extra/Isotropy2.png
- code_and_data_new/figures/non_normal_variables/all/
- code_and_data_new/figures/non_normal_variables/all/Sal.png
- code_and_data_new/figures/non_normal_variables/all/Sdr.png
- code_and_data_new/figures/non_normal_variables/all/FLTq.png
- code_and_data_new/figures/non_normal_variables/all/YMax.png
- code_and_data_new/figures/non_normal_variables/all/SRCth.png
- code_and_data_new/figures/non_normal_variables/all/RegMinS.png
- code_and_data_new/figures/non_normal_variables/all/RegMaxS.png
- code_and_data_new/figures/non_normal_variables/all/RegLS.png
- code_and_data_new/figures/non_normal_variables/all/RLY.png
- code_and_data_new/figures/non_normal_variables/all/RegCo.png
- code_and_data_new/figures/non_normal_variables/all/SMaxComp.png
- code_and_data_new/figures/non_normal_variables/all/DomWave.png
- code_and_data_new/figures/non_normal_variables/all/Isotropy2.png
- code_and_data_new/results/
- code_and_data_new/results/datasets/
- code_and_data_new/results/datasets/X_iso.pkl
- code_and_data_new/results/datasets/X_ssfa.pkl
- code_and_data_new/results/datasets/X_extra.pkl
- code_and_data_new/results/datasets/X_all.pkl
- code_and_data_new/results/datasets/X_all_extra.pkl
- code_and_data_new/results/datasets/X_orig.pkl
- code_and_data_new/results/datasets/y_group.pkl
- code_and_data_new/results/datasets/y_species.pkl
- code_and_data_new/results/datasets/y_orig.pkl
- code_and_data_new/results/datasets/X_iso_t.pkl
- code_and_data_new/results/datasets/X_extra_t.pkl
- code_and_data_new/results/datasets/X_ssfa_t.pkl
- code_and_data_new/results/datasets/X_all_t.pkl
- code_and_data_new/results/datasets/X_t.pkl
- code_and_data_new/results/datasets/X_iso_filt.pkl
- code_and_data_new/results/datasets/X_extra_filt.pkl
- code_and_data_new/results/datasets/X_ssfa_filt.pkl
- code_and_data_new/results/datasets/X_all_filt.pkl
- code_and_data_new/results/datasets/X_filt.pkl
- code_and_data_new/results/datasets/y_species_iso_filt.pkl
- code_and_data_new/results/datasets/y_species_extra_filt.pkl
- code_and_data_new/results/datasets/y_species_ssfa_filt.pkl
- code_and_data_new/results/datasets/y_species_all_filt.pkl
- code_and_data_new/results/datasets/y_species_filt.pkl
- code_and_data_new/results/datasets/y_group_iso_filt.pkl
- code_and_data_new/results/datasets/y_group_extra_filt.pkl
- code_and_data_new/results/datasets/y_group_ssfa_filt.pkl
- code_and_data_new/results/datasets/y_group_all_filt.pkl
- code_and_data_new/results/datasets/y_group_filt.pkl
- code_and_data_new/results/datasets/X_vif.pkl
