# Supplementary material for: Machine learning approaches to dietary classification from dental microtexture in primates
Source: Sci Rep. 2026 Apr 28;16:23378. doi: 10.1038/s41598-026-47350-8 (PMC13408360; doi:10.1038/s41598-026-47350-8)
Supplement: Supplementary file 2 — Supplementary Information 2. [file 41598_2026_47350_MOESM2_ESM.zip › code_and_data_new/pipeline/pipeline.py]

# Pipeline deveolped to treat the primates data

# Import the packages
import pandas as pd
import numpy as np
import matplotlib.pyplot as plt
import seaborn as sns
import statsmodels.api as sm
from scipy.stats import shapiro
from scipy import stats

from sklearn.model_selection import train_test_split

# Import the CV function
from aux_functions import * 

###   ###   ###   ###   ###   ###   ###   ###   ###   ###   ###   ###   

# Correlation matrix plot:
def corr_matrix_plot(ddf):
    
    corr = df.corr()

    plt.figure(figsize=(25, 25))  # adjust the figure size
    sns.heatmap(corr, cmap='coolwarm', annot=True, square=True, fmt='.2f',
                linewidths=0.5, center=0, cbar_kws={'shrink': 0.5})

    # rotate the y-axis labels
    plt.yticks(rotation=0)
    plt.show()


###   ###   ###   ###   ###   ###   ###   ###   ###   ###   ###   ###   

# Load the data
df = pd.read_excel('BDD_microexture_cercos_LM.xlsx')
selected_variables = "ISO" # "SSFA" # "ALL"
target_variable = "species" # "groups"
perform_hyperopt = False # If "True", searchs the hyperparameters

if selected_variables == 'ISO':
    df_subset = df.iloc[:, :48]
    df_subset = df_subset.drop(columns=df_subset.columns[37:44])
    print(df_subset.columns)

# TODO: We have to introduce here the other alternatives

# Extract the data in the relevant form 
X = df_subset.iloc[:,3:]
if target_variable == "species":
    y = df_subset.iloc[:,1]
else:
    y = df_subset.iloc[:,0]


# Chech the variables for normality

# Shapiro-Wilk test
alpha = 0.05 # Threshold

print("Shapiro-Wilk test, threshold = ", alpha)
count = 0
non_gaussians = []

for col in X.columns:
  _, p = shapiro(X[col])
  if p < alpha:
        non_gaussians.append(col)
        count += 1
    
print('Proportion of non-Gaussian variables: ' + str(count / X.shape[1]))
print('Variables: ' + str(np.array(non_gaussians)))


# Transform the non-normal variables via Box-Cox
for col in non_gaussians:
    
    if (X[col] <= 0).any():
        continue
    
    transformed, _ = stats.boxcox(X[col])

    # assign only the transformed values to the column
    X[col] = transformed


# Repeat the Shapiro-Wilk test to check the transformations

count = 0
non_gaussians = []

for col in X.columns:
  _, p = shapiro(X[col])
  if p < alpha:
        non_gaussians.append(col)
        count += 1
    
print('AFTER BOX-COX proportion of non-Gaussian variables: ' + str(count / X.shape[1]))
print('Non-Gaussian Variables: ' + str(np.array(non_gaussians)))


# Standardize the data and remove outliers
X_proc = X[(np.abs(stats.zscore(X)) < 3).all(axis=1)]
outliers_removed = X.index.difference(X_proc.index)

# To see the removed lines, uncomment the following line
# df_iso.iloc[outliers_removed.values]

# Remove the selected instances from the targets
y_proc = y.drop(outliers_removed.values)

# Split the dataset 
X_iso = X_proc.values
y_iso = y_proc.values

X_train, X_test, y_train, y_test = train_test_split(X_iso, y_iso, test_size=0.2, random_state=123)

encode_dict = dict(zip(np.unique(y_train),range(len(np.unique(y_train)))))
decode_dict = dict(zip(range(len(np.unique(y_train))), np.unique(y_train)))

def encode(y, encode_dict = encode_dict): 
    return np.array([encode_dict[y[i]] for i in range(len(y))])

# Construct the clean database (removing colinearity)
X_clean = calculate_vif_(X_proc)

###   ###   ###   ###   ###   ###   ###   ###   ###   ###   ###   ###   
###   ###   ###   ###   ###   ###   ###   ###   ###   ###   ###   ###   


# LDA 
lda_results = cross_validation(X_iso, y_iso, model = 'LDA', cv_model = 'LOOCV')
print('LDA: ', lda_results)
loocv_clean_lda = cross_validation(X_clean.values, y_iso, model = 'LDA', cv_model = 'LOOCV')
print('Clean LDA: ', loocv_clean_lda)


# QDA
loocv_qda = cross_validation(X_iso, y_iso, model = 'QDA', cv_model = 'LOOCV')
print('QDA: ', loocv_qda)
loocv_clean_qda = cross_validation(X_clean.values, y_iso, model = 'QDA', cv_model = 'LOOCV')
print('Clean QDA: ', loocv_clean_qda)


# Logistic regression
from sklearn.linear_model import Lasso, LogisticRegression
from sklearn.preprocessing import StandardScaler

scaler = StandardScaler()
X_std_iso = scaler.fit_transform(X_iso)

loocv_lr = cross_validation(X_iso, y_iso, model = 'LogReg', cv_model = 'LOOCV')
print("LogReg: ", loocv_lr)
loocv_lr_clean = cross_validation(X_clean.values, y_iso, model = 'LogReg', cv_model = 'LOOCV')
print("Clean LogReg: ", loocv_lr)


# Regularization models
if perform_hyperopt:

    # # # # # # # # # # # # #
    # Lasso regularization  #
    # # # # # # # # # # # # #
    l1_grid = {'C': np.arange(0,10,0.1)}
    lr = LogisticRegression(penalty='l1', solver='saga', max_iter=10000)

    # Random search (100 combinations, with all cores)
    rf_random = GridSearchCV(estimator = lr, 
                            param_grid = l1_grid,
                            cv = 5, 
                            verbose=-1,
                            n_jobs = -1)
    # Fit the random search model
    rf_random.fit(X_iso, y_iso)

    print(rf_random.best_params_)

    X_iso = X_proc.values
    y_iso = y_proc.values
    X_train, X_test, y_train, y_test = train_test_split(X_iso, y_iso, test_size=0.2, random_state=123)

    rf_random.best_estimator_.fit(X_train, y_train)
    y_pred = rf_random.best_estimator_.predict(X_test)
    accuracy = accuracy_score(y_test, y_pred)
    print('Accuracy:', accuracy)
    cv_result = cross_validation(X_iso, y_iso, explicit_model = rf_random.best_estimator_, cv_model = 'LOOCV')
    print('LOOCV accuracy: ', cv_result)

    # # # # # # # # # # # # # # # # 
    # Elastic Net  regularization #
    # # # # # # # # # # # # # # # # 
    lr = LogisticRegression(penalty='elasticnet', solver='saga', max_iter=10000)

    # Random search (100 combinations, with all cores)
    rf_random = GridSearchCV(estimator = lr, 
                            param_grid = enet_grid, 
                            cv = 5, 
                            verbose=-1, 
                            n_jobs = -1)

    # Fit the random search model
    rf_random.fit(X_iso, y_iso)

    print(rf_random.best_params_)

    X_iso = X_proc.values
    y_iso = y_proc.values
    X_train, X_test, y_train, y_test = train_test_split(X_iso, y_iso, test_size=0.2, random_state=123)

    rf_random.best_estimator_.fit(X_train, y_train)
    y_pred = rf_random.best_estimator_.predict(X_test)
    accuracy = accuracy_score(y_test, y_pred)
    print('Accuracy:', accuracy)
    cv_result = cross_validation(X_iso, y_iso, explicit_model = rf_random.best_estimator_, cv_model = 'LOOCV')
    print('LOOCV accuracy: ', cv_result)

else:
    lasso = LogisticRegression(penalty = 'l1', C = 2.5, solver = 'saga', max_iter = 10000)
    enet = LogisticRegression(penalty = 'elasticnet', C = 1.4, l1_ratio = 0.4, solver = 'saga', max_iter = 10000)

    cv_lasso = cross_validation(X_iso, y_iso, explicit_model = lasso, cv_model = 'LOOCV')
    cv_enet = cross_validation(X_iso, y_iso, explicit_model = enet, cv_model = 'LOOCV')

    print('Lasso accuracy: ', cv_lasso)
    print('ElasticNet accuracy: ', cv_enet)


# Plot the results from the Lasso fit
lasso_model = pd.DataFrame(lasso.coef_)
lasso_model.columns = X_proc.columns

lasso_vars = np.mean(abs(lasso_model), axis = 0)
selected_lasso_vars = lasso_vars[np.abs(lasso_vars) > 0]
selected_lasso_vars = selected_lasso_vars.sort_values(ascending = False)
selected_lasso_vars.index

plt.figure(figsize=(15,3))
plt.stem(selected_lasso_vars.index, selected_lasso_vars)


# Plot the ENet results
enet_model = pd.DataFrame(enet.coef_)
enet_model.columns = X_proc.columns # (columns={'oldName1': 'newName1', 'oldName2': 'newName2'}, inplace=True)

enet_vars = np.mean(abs(enet_model), axis = 0) # enet_model.mean(axis = 0)
selected_enet_vars = enet_vars[np.abs(enet_vars) > 0]
selected_enet_vars = selected_enet_vars.sort_values(ascending = False)
selected_enet_vars.index

plt.figure(figsize=(15,3))
plt.stem(selected_enet_vars.index, selected_enet_vars)

enet_df = enet_model[selected_enet_vars.index]
enet_df.index = np.unique(y_iso)

plt.figure(figsize=(20, 3))  # adjust the figure size
sns.heatmap(enet_df, cmap='coolwarm', annot=True, square=True, fmt='.2f', 
            linewidths=0.5, center=0) 


# Plot the complete Logistic Regression results
lr_model = pd.DataFrame(lr.coef_)
lr_model.columns = X_proc.columns # (columns={'oldName1': 'newName1', 'oldName2': 'newName2'}, inplace=True)

lr_vars =  np.mean(abs(lr_model), axis = 0) # lr_model.mean(axis = 0)
selected_lr_vars = lr_vars[np.abs(lr_vars) > 0]
selected_lr_vars = selected_lr_vars.sort_values(ascending = False)
selected_lr_vars.index

plt.figure(figsize=(16,4))
plt.stem(selected_lr_vars.index, selected_lr_vars)

lr_df = lr_model[selected_lr_vars.index]
lr_df.index = np.unique(y_iso)

plt.figure(figsize=(20, 3))  # adjust the figure size
sns.heatmap(lr_df, cmap='coolwarm', annot=True, square=True, fmt='.2f', 
            linewidths=0.5, center=0) 

# Naive Bayes
