# Supplementary material for: Machine learning approaches to dietary classification from dental microtexture in primates
Source: Sci Rep. 2026 Apr 28;16:23378. doi: 10.1038/s41598-026-47350-8 (PMC13408360; doi:10.1038/s41598-026-47350-8)
Supplement: Supplementary file 2 — Supplementary Information 2. [file 41598_2026_47350_MOESM2_ESM.zip › code_and_data_new/pipeline/aux_functions.py]

# Auxiliary functions

from sklearn.metrics import accuracy_score, balanced_accuracy_score, precision_score, recall_score, f1_score
from sklearn.model_selection import LeaveOneOut, KFold
from sklearn.model_selection import RandomizedSearchCV
from sklearn.model_selection import GridSearchCV

from sklearn.metrics import confusion_matrix, plot_confusion_matrix, classification_report
from sklearn.utils.class_weight import compute_sample_weight

# Models
from sklearn.discriminant_analysis import LinearDiscriminantAnalysis, QuadraticDiscriminantAnalysis
from sklearn.ensemble import RandomForestClassifier
from sklearn.naive_bayes import GaussianNB
from sklearn import datasets, svm

import xgboost as xgb

from statsmodels.stats.outliers_influence import variance_inflation_factor    


# CV function
def cross_validation(X, y, model = None, cv_model = 'LOOCV',  folds = None, explicit_model = None, 
                     random_seed = 123, encoded = True):
    
    
    # model : string only 
    # explicit_model : complete model function
    
    np.random.seed(random_seed)
    
    # CV setup
    if cv_model == 'KF':
        cv = KFold(n_splits = folds)
    else:
        cv = LeaveOneOut()
        
    # Predictive model
    if model == 'LDA':
        selected_model = LinearDiscriminantAnalysis()
    if model == 'QDA':
        selected_model = QuadraticDiscriminantAnalysis()
    if model == 'RF':
        selected_model = RandomForestClassifier()
    if model == 'LogReg':
        selected_model = LogisticRegression()
    if model == 'NB':
        selected_model = GaussianNB()
    if explicit_model is not None:
        selected_model = explicit_model
            
    # if model == 'XGB':
    #     model = xgb.XGBClassifier(objective = 'multi:softmax', _label_encoder = True)
        
    # Start splits
    y_true, y_pred = list(), list() # enumerate splits

    # CV procedure
    for train_ix, test_ix in cv.split(X):
        
        # import pdb; pdb.set_trace()
    
        # Split the data
        X_train, X_test = X[train_ix,:], X[test_ix,:] # X[train_ix, :], X[test_ix, :]
        y_train, y_test = y[train_ix], y[test_ix]

        # Train the model
        selected_model.fit(X_train, y_train)

        # Evaluation
        yhat = selected_model.predict(X_test)

        # Store the results
        y_true.append(y_test[0])
        y_pred.append(yhat[0])
    
        # import pdb; pdb.set_trace()

    ac = accuracy_score(y_true, y_pred)
    co = cohen_kappa_score(y_true, y_pred) 
    
    if encoded:
        f1 = f1_score(y_true, y_pred, average = 'macro')
        rs = recall_score(y_true, y_pred, average = 'macro')
    else:
        f1 = f1_score(encode(y_true), encode(y_pred), average = 'macro')
        rs = recall_score(encode(y_true), encode(y_pred), average = 'macro')        
        
    return [ac, f1, rs, co]


# Function to remove colinearity 
def calculate_vif_(X, thresh=2.0):
    X = X.assign(const=1)  # faster than add_constant from statsmodels
    variables = list(range(X.shape[1]))
    dropped = True
    while dropped:
        dropped = False
        vif = [variance_inflation_factor(X.iloc[:, variables].values, ix)
               for ix in range(X.iloc[:, variables].shape[1])]
        vif = vif[:-1]  # don't let the constant be removed in the loop.
        maxloc = vif.index(max(vif))
        if max(vif) > thresh:
            print('dropping \'' + X.iloc[:, variables].columns[maxloc] +
                  '\' at index: ' + str(maxloc))
            del variables[maxloc]
            dropped = True

    print('Remaining variables:')
    print(X.columns[variables[:-1]])
    return X.iloc[:, variables[:-1]]
