# Supplementary material for: Machine learning approaches to dietary classification from dental microtexture in primates
Source: Sci Rep. 2026 Apr 28;16:23378. doi: 10.1038/s41598-026-47350-8 (PMC13408360; doi:10.1038/s41598-026-47350-8)
Supplement: Supplementary file 2 — Supplementary Information 2. [file 41598_2026_47350_MOESM2_ESM.zip › code_and_data_new/pipeline/auto_analysis.py]

import numpy as np
import math
from .CV import eval_metrics
from .aux import plot_all_auc_model, extract_metrics_model

def auto_analysis_execution(model, selected_metrics = ['accuracy'], metrics = None, variables = None, 
                     targets = None, plot = True, loo = True, explicit_model = None, hyper = None,
                     X_filt = None, X_vif = None, y_group_filt = None, y_species_filt = None):
    
    '''
    selected_metrics        :   List of names of the metrics you want to extract
    plot                    :   Boolean indicating whether to plot the AUC curves or not
    loo                     :   Perform LOO or K-fold (K = 5)
    variables               :   Example: ['iso', 'ssfa', 'ssfa_ext', 'all']
    X_filt                  :   Clean dataset input
    X_vif                   :   Clean dataset + VIF filter
    y_group_filt            :   Clean output
    y_species_filt = None   :  Clean output + VIF filter
    '''
    
    # Obtain the metrics for the model via CV
    for var in variables:
        print('\n' + 'Set of variables: ' + var + '\n')
        
        eval_metrics(model, 
                        var, 
                        metrics[var], 
                        loo = loo, 
                        explicit_model = explicit_model, 
                        hyper = hyper, 
                        targets = targets, 
                        X_filt = X_filt, 
                        X_vif = X_vif, 
                        y_group_filt = y_group_filt, 
                        y_species_filt = y_species_filt)
            
        # If selected, make the AUC plots
        if plot:
            # Check whether the AUC-ROC can be done 
            
            '''
            try:
                auc_not_avail = any(np.isnan(element) for element in [metrics[var][model][i]['auc_roc'] for i in types_data])
            except:
                import pdb; pdb.set_trace()
            '''

            auc_values = [metrics[var][model][i]['auc_roc'] for i in targets]
            auc_not_avail = any(element is None or math.isnan(element) for element in auc_values)
            if auc_not_avail:
                print("The " + model + " model does not produce probabilities, thus has no AUC-ROC")
            else:
                plot_all_auc_model(model, metrics, targets, var = var)
    
    # Extract the metrics from the other information 
    model_metrics = []
    for i in range(len(selected_metrics)):
        model_metrics.append(extract_metrics_model(metrics, model, metric = selected_metrics[i], types_data = targets, variables = variables))
    

    return model_metrics


def auto_plot_auc(model, metrics = None, variables = None, targets = None, plot = True, only_mean = True):
    
    '''
    '''
    
    if only_mean:
        # Obtain the metrics for the model via CV
        for var in variables:
            print(var)
        
            auc_values = [metrics[var][model][i]['auc_roc'] for i in targets]
            auc_not_avail = any(element is None or math.isnan(element) for element in auc_values)
            if auc_not_avail:
                print("The " + model + " model does not produce probabilities, thus has no AUC-ROC")
            else:
                plot_all_auc_model(model, metrics, targets, var = var)

    else:
        # Obtain the metrics for the model via CV
        for var in variables:
            print(var)
        
            auc_values = [metrics[var][model][i]['auc_roc'] for i in targets]
            auc_not_avail = any(element is None or math.isnan(element) for element in auc_values)
            if auc_not_avail:
                print("The " + model + " model does not produce probabilities, thus has no AUC-ROC")
            else:
                plot_all_auc_model(model, metrics, targets, var = var)
