# Supplementary material for: Machine learning approaches to dietary classification from dental microtexture in primates
Source: Sci Rep. 2026 Apr 28;16:23378. doi: 10.1038/s41598-026-47350-8 (PMC13408360; doi:10.1038/s41598-026-47350-8)
Supplement: Supplementary file 2 — Supplementary Information 2. [file 41598_2026_47350_MOESM2_ESM.zip › code_and_data_new/pipeline/aux.py]

import numpy as np
import pandas as pd
import matplotlib.pyplot as plt
from scipy import stats
from scipy.stats import shapiro, anderson, kstest
from sklearn.metrics import auc
from sklearn.metrics import precision_recall_fscore_support, cohen_kappa_score
import os 
from statsmodels.stats.outliers_influence import variance_inflation_factor    
from sklearn.preprocessing import StandardScaler

def plot_roc_curves(metrics_dict, model_name, type_data = None, var = None):
    
    # Plot ROC curves for each class
    plt.figure(figsize=(4, 3))
    for class_name in metrics_dict['class_names']:

        tpr = metrics_dict['pr'][0]
        fpr = metrics_dict['pr'][1]

        plt.plot(tpr[class_name], fpr[class_name], label=f'{class_name}', alpha=0.7)

    mean_tpr, mean_fpr = extract_mean_roc(metrics_dict['pr'][0], metrics_dict['pr'][1], metrics_dict['class_names'])

    plt.plot(mean_fpr, mean_tpr, label=f'Mean ROC (AUC = {auc(mean_fpr, mean_tpr):.2f})', linewidth = 2, color='black')

    # Shade the area under the mean ROC curve
    plt.fill_between(mean_fpr, 0, mean_tpr, color='gray', alpha=0.2)

    plt.plot([0, 1], [0, 1], linestyle='--', color='gray', label='Random')
    plt.xlabel('FPR')
    plt.ylabel('TPR')
    # plt.title('AUC-ROC for ' + model_name)
        
    if var == None:
        plt_folder = "figures/" + model_name + "/"    # Folder to store the plot
    
    else:
        plt_folder = "figures/" + model_name + "/" + var + "/"     # Folder to store the plot
    
    if type_data == None:
        plt.title(model_name)
        plot_name = "auc_roc - " + model_name 
        
    else:
        
        words = type_data.split("_")       # Split the string into words
        first_word = words[0].capitalize() # Capitalize the first word
        
        # If there is a second word, format with parentheses
        formatted_species = f"{first_word} ({words[1]})" if len(words) > 1 else first_word
        plot_name = "auc_roc - " + model_name + " - " + formatted_species
        plt.title(model_name + " for " + formatted_species)
    
    tag_text = "AUC: " + str(metrics_dict['auc_roc'].round(3))
    plt.text(0.9, 0.1, tag_text, fontsize=15, color='black', ha='right', va='bottom', bbox=dict(facecolor='none', edgecolor='none', boxstyle='round,pad=0.5'))
    
    # Check if the folder exists, create it if not
    if not os.path.exists("figures/" + model_name):
        os.makedirs("figures/" + model_name)
        
    if var != None and not os.path.exists(plt_folder):
        os.makedirs(plt_folder)
        
    # Save the plot in the specified folder
    plt.savefig(os.path.join(plt_folder, plot_name), format='pdf', bbox_inches="tight")
    plt.clf()  # Clear the current figure

    # plt.show()

'''
'''
def extract_mean_roc(tpr, fpr, class_names, types_data = None, only_mean = True):

    mean_fpr = np.linspace(0, 1, 100)
    mean_tpr = np.mean([np.interp(mean_fpr, fpr[class_name], tpr[class_name]) for class_name in class_names], axis=0)
    std_tpr = np.std([np.interp(mean_fpr, fpr[class_name], tpr[class_name]) for class_name in class_names], axis=0)

    if only_mean:

        return mean_fpr, mean_tpr

    else:

        return mean_fpr, mean_tpr, std_tpr

'''
'''
def extract_metrics_model(metrics, model, metric = 'accuracy', types_data = None, variables = None):

    # All accuracies (for ISO, ISO_EXT, SSFA and ALL variables)

    pre_metric = []
    for i in types_data:
        pre_metric.append([metrics[group][model][i][metric] for group in variables ])

    return pd.DataFrame(pre_metric, columns = variables, index = types_data)

'''
'''
def extract_multiple_metrics_model(metrics, model, metric = ['accuracy'], types_data = None, variables = None):

    # All accuracies (for ISO, ISO_EXT, SSFA and ALL variables)

    pre_metric = []
    for i in types_data:
        for j in range(len(metric)):
            pre_metric.append([metrics[group][model][i][metric[j]] for group in variables ])

    return pd.DataFrame(pre_metric, columns = variables, index = types_data)


'''
'''
def plot_all_auc_model(model_name, metrics, types_data = None, var = None):
    
    for i in range(len(types_data)):
        try:
            plot_roc_curves(metrics[var][model_name][types_data[i]], model_name = model_name, type_data = types_data[i], var = var)
        except:
            print("AUC-ROC curve missing for model " + model_name + " in variable " + types_data[i])


def micro_average_metrics(confusion_matrix):
    total_instances = np.sum(confusion_matrix)
    correctly_classified = np.trace(confusion_matrix)

    # Micro-Average Accuracy
    micro_accuracy = correctly_classified / total_instances

    # Micro-Average Precision, Recall, and F1-Score
    total_tp, total_fp, total_fn, _ = np.ravel(precision_recall_fscore_support(np.arange(confusion_matrix.shape[0]), np.arange(confusion_matrix.shape[0]), average='micro'))

    micro_precision = total_tp / (total_tp + total_fp)
    micro_recall = total_tp / (total_tp + total_fn)
    micro_f1 = 2 * (micro_precision * micro_recall) / (micro_precision + micro_recall)

    # Micro-Average Cohen's Kappa
    expected_agreement = (np.sum(np.sum(confusion_matrix, axis=0) * np.sum(confusion_matrix, axis=1)) / total_instances)
    observed_agreement = correctly_classified / total_instances
    micro_kappa = (observed_agreement - expected_agreement) / (1 - expected_agreement)

    return micro_accuracy, micro_precision, micro_recall, micro_f1, micro_kappa

def check_normality(X, alpha=0.05, method='shapiro'):
    count = 0
    non_gaussians = []

    for col in X.columns:
        if method == 'shapiro':
            _, p = shapiro(X[col])
        elif method == 'anderson':
            result = anderson(X[col])
            stat = result.statistic
            significance_levels = result.significance_level / 100
            critical_values = result.critical_values
            if (significance_levels < alpha).any():
                p = 1 - significance_levels[significance_levels < alpha][0]
                critical_value = critical_values[significance_levels < alpha][0]
                if stat > critical_value:
                    non_gaussians.append(col)
                    count += 1
                else:
                    p = 1  # Set p to a high value if Anderson-Darling test doesn't reject normality
            else:
                p = 1  # Set p to a high value if Anderson-Darling test doesn't reject normality
        elif method == 'kstest':
            _, p = kstest(X[col], 'norm', args=(X[col].mean(), X[col].std()))
        else:
            raise ValueError("Unsupported method. Use 'shapiro', 'anderson', or 'kstest'.")

        if p < alpha:
            non_gaussians.append(col)
            count += 1

    print('Proportion of non-Gaussian variables: {:.2f}'.format(count / X.shape[1]))
    
    return non_gaussians

def should_transform(column):
    # Check variance
    if np.var(column) < 1e-4:
        return False
    # Check skewness
    if abs(stats.skew(column)) < 0.5:
        return False
    return True

def boxcox_transform(non_gaussians, X):
    # Create a copy of the dataset
    X_transformed = X.copy()

    # Transform non-normal variables using Box-Cox
    for col in non_gaussians:
        if (X_transformed[col] <= 0).any():
            continue

        # Check if the column should be transformed
        if should_transform(X_transformed[col]):
            transformed, _ = stats.boxcox(X_transformed[col])
            # assign only the transformed values to the column
            X_transformed[col] = transformed
    
    return X_transformed

def yeo_johnson_transform(non_gaussians, X):
    # Create a copy of the dataset
    X_transformed = X.copy()

    for col in non_gaussians:
        # Check if the column should be transformed
        # if should_transform(X[col]):
        transformed, _ = stats.yeojohnson(X_transformed[col])
        X_transformed[col] = transformed
    
    return X_transformed

def standardize(X):
    # List of numerical columns
    numerical_columns = X.select_dtypes(include='number').columns.tolist()

    # Standardize numerical variables
    scaler = StandardScaler()
    X[numerical_columns] = scaler.fit_transform(X[numerical_columns])
    
    return X 

def outlier_filter(X, cutoff_z_score=3):
    
    z = stats.zscore(X, nan_policy='omit')  # compute z-scores, but may give NaN for constant cols
    z = np.nan_to_num(z, nan=0.0)  # treat NaN as zero deviation (i.e., no outlier)

    mask = (np.abs(z) < cutoff_z_score).all(axis=1)
    filtered_data = X[mask]

    outliers_removed = X.index.difference(filtered_data.index)
    return filtered_data, outliers_removed


def vif_filter(X_input, thresh = 2.0):
    
    X = X_input.assign(const=1)  # faster than add_constant from statsmodels
    variables = list(range(X.shape[1]))
    dropped = True
    
    while dropped:
        dropped = False
        vif = [variance_inflation_factor(X.iloc[:, variables].values, ix)
               for ix in range(X.iloc[:, variables].shape[1])]
        vif = vif[:-1]  # don't let the constant be removed in the loop.
        maxloc = vif.index(max(vif))
        if max(vif) > thresh:
            # print('dropping \'' + X.iloc[:, variables].columns[maxloc] +
            #       '\' at index: ' + str(maxloc))
            del variables[maxloc]
            dropped = True

    # print('Remaining variables:')
    # print(X.columns[variables[:-1]])
    
    return X.iloc[:, variables[:-1]]
