# Supplementary material for: Machine learning approaches to dietary classification from dental microtexture in primates
Source: Sci Rep. 2026 Apr 28;16:23378. doi: 10.1038/s41598-026-47350-8 (PMC13408360; doi:10.1038/s41598-026-47350-8)
Supplement: Supplementary file 2 — Supplementary Information 2. [file 41598_2026_47350_MOESM2_ESM.zip › code_and_data_new/pipeline/CV.py]

# Import the relevant packages

# Basic ones
import numpy as np
import pandas as pd

# Data treatment and split
from sklearn.preprocessing import StandardScaler
from sklearn.model_selection import train_test_split
from sklearn.preprocessing import LabelEncoder

# Metrics
from sklearn.metrics import accuracy_score, precision_score, recall_score, f1_score, cohen_kappa_score, roc_auc_score, roc_curve
from sklearn.metrics import confusion_matrix

# CV and preprocessing
from sklearn.model_selection import LeaveOneOut, KFold
from sklearn.model_selection import RandomizedSearchCV
from sklearn.model_selection import GridSearchCV
from sklearn.utils.class_weight import compute_sample_weight
from tqdm import tqdm

# Models
from sklearn.discriminant_analysis import LinearDiscriminantAnalysis, QuadraticDiscriminantAnalysis
from sklearn.ensemble import RandomForestClassifier
from sklearn.naive_bayes import GaussianNB
from sklearn import datasets, svm
from sklearn.linear_model import Lasso, LogisticRegression
from xgboost import XGBClassifier
from ngboost import NGBClassifier
from ngboost.distns import k_categorical
from ngboost.learners import default_tree_learner


def cross_validation(X, y, model = None, 
                         loocv = True, 
                         folds = 5, 
                         explicit_model = None, 
                         random_seed = 123, 
                         hyper = None):
    """
    Perform cross-validation.

    Parameters:
    - X: DataFrame with features.
    - y: Series with target variable.
    - model: String with model name
    - loocv: Boolean flag for Leave-One-Out Cross-Validation.
    - folds: Number of folds for K-Fold Cross-Validation.
    - explicit_model : Given (external) model, not in sklearn
    - random_seed : Int random seed for reproducibility
    - hyper :  Set of hyperparameters for the model
    
    Returns:
    - Cross-validation scores (may be only accuracy or more)
    - True values
    - Predicted values
    - Probabilities (if available).
    """
    
    # Fix the random seed for reproducibility
    np.random.seed(random_seed)
    
    # CV setup
    if loocv == False:
        cv = KFold(n_splits = folds, shuffle=True, random_state = random_seed)
    else:
        cv = LeaveOneOut()

    # Check if we need to apply LDA and then LogReg
    lda_then_logreg = False
                
    # Predictive model
    if model == 'LDA':
        selected_model = LinearDiscriminantAnalysis()
    elif model == 'QDA':
        selected_model = QuadraticDiscriminantAnalysis()
    elif model == 'RF':
        selected_model = RandomForestClassifier()
    elif model == 'LogReg':
        selected_model = LogisticRegression()
    elif model == 'LogReg_Lasso':
        selected_model = LogisticRegression(**hyper)
    elif model == 'LogReg_ElasticNet':
        selected_model = LogisticRegression(**hyper)
    elif model == 'NB':
        selected_model = GaussianNB()
    elif model == 'SVM':
        selected_model = svm.SVC(**hyper)
    elif model == 'RF':
        selected_model = RandomForestClassifier(**hyper)
    elif model == 'XGB':
        y = pd.DataFrame(LabelEncoder().fit_transform(y))[0]  # For XGBoost we need to encode the labels first
        selected_model = XGBClassifier(**hyper)
    elif model == 'NGB':
        n_classes = len(np.unique(y))
        selected_model = NGBClassifier(Dist = k_categorical(n_classes), verbose = False, **hyper)
        y = pd.DataFrame(LabelEncoder().fit_transform(y))[0]  # For XGBoost we need to encode the labels first
    elif explicit_model is not None:
        selected_model = explicit_model
    elif model == 'LDA_LogReg':
        lda_then_logreg = True
        n_classes = len(np.unique(y))
    elif explicit_model is not None:
        selected_model = explicit_model
    else:
        raise Exception("Select a model or provide one")

    # List of numerical columns (should be all of them so we can skip this)
    # numerical_columns = X.select_dtypes(include='number').columns.tolist()

    # Initialize results
    y_true_values = []
    y_predicted_values = []
    probabilities = []

    for train_index, val_index in tqdm(cv.split(X, y), total=cv.get_n_splits(X, y), desc="Cross-Validation Progress"):
        try:
            X_train, X_val = X.iloc[train_index], X.iloc[val_index]
            y_train, y_val = y.iloc[train_index], y.iloc[val_index]

            if lda_then_logreg:
                # Step 1: Fit LDA
                lda = LinearDiscriminantAnalysis(n_components=n_classes - 1)
                X_train_lda = lda.fit_transform(X_train, y_train).iloc[:,0:1]
                X_val_lda = lda.transform(X_val).iloc[:,0:1]

                # Step 2: Fit Multinomial Logistic Regression
                logreg = LogisticRegression(multi_class='multinomial', solver='lbfgs', max_iter=1000)
                logreg.fit(X_train_lda, y_train)

                # Predict
                y_pred_proba = logreg.predict_proba(X_val_lda)
                y_pred = np.argmax(y_pred_proba, axis=1)

            else:
                # Standard path
                selected_model.fit(X_train, y_train)
                if hasattr(selected_model, 'predict_proba'):
                    y_pred_proba = selected_model.predict_proba(X_val)
                    y_pred = np.argmax(y_pred_proba, axis=1)
                else:
                    y_pred_proba = None
                    y_pred = selected_model.predict(X_val)

            # Store results
            y_true_values.extend(y_val)
            y_predicted_values.extend(y_pred)
            probabilities.extend(y_pred_proba if y_pred_proba is not None else [None]*len(y_val))

        except Exception as e:
            print(f"Error: {e}")
            print("@", end="")
                    
    # Compute classification metrics
    accuracy, acc_per_class, precision, recall, confusion_mat, f1, kappa, auc_roc, fpr, tpr, class_names = compute_classification_metrics(y_true_values, y_predicted_values, probabilities)
    
    # Prepare the output
    scores = {'accuracy': accuracy, 
              'accuracy_per_class' : acc_per_class,
              'precision' : precision,
              'recall': recall, 
              'confusion_mat' : confusion_mat,
              'f1': f1, 
              'cohen_kappa': kappa, 
              'auc_roc': auc_roc, 
              'pr' : [fpr, tpr], 
              'class_names' : class_names} 
    
    return scores, y_true_values, y_predicted_values, probabilities


# Function to compute classification metrics
def compute_classification_metrics(y_true, y_pred, y_pred_proba=None):

    # Get unique class names
    class_names = np.unique(y_true)

    # Create a mapping between class names and integers
    class_mapping = {class_name: i for i, class_name in enumerate(np.unique(y_true))}

    # Convert true and predicted labels to integers
    true_labels_int = np.array([class_mapping[class_name] for class_name in y_true])
    # predicted_labels_int = np.array([class_mapping[class_name] for class_name in predicted_labels])

    # Accuracy
    accuracy = accuracy_score(true_labels_int, y_pred)

    # Accuracy per class
    accuracy_per_class = {}
    for i, class_name in enumerate(class_names):
        correct_predictions = np.sum((true_labels_int == i) & (np.array(y_pred) == i))
        total_instances = np.sum(true_labels_int == i)
        accuracy_per_class[class_name] = correct_predictions / total_instances if total_instances > 0 else 0.0

    # Precision (per-class)
    precision_per_class = precision_score(true_labels_int, y_pred, average=None)

    # Recall (per-class)
    recall_per_class = recall_score(true_labels_int, y_pred, average=None)

    # Confusion Matrix
    confusion_mat = confusion_matrix(true_labels_int, y_pred)

    # F1-score (per-class)
    f1_per_class = f1_score(true_labels_int, y_pred, average=None)

    # Cohen-Kappa score (overall)
    kappa = cohen_kappa_score(true_labels_int, y_pred)

    # Cohen-Kappa score (per-class)
    # kappa_per_class = []
    # for i in range(class_names):
    #     kappa_ind = cohen_kappa_score(y_true[:, i], y_pred[:, i])
    #     kappa_per_class.append(kappa_ind)

    # AUC-ROC (macro)
    if y_pred_proba is not None:
        # Convert class names to integers for roc_auc_score
        class_mapping = {class_name: i for i, class_name in enumerate(class_names)}
        y_true_int = np.array([class_mapping[class_name] for class_name in y_true])

        try:
            # Compute AUC-ROC (ovr) for each class
            auc_roc = roc_auc_score(y_true_int, y_pred_proba, multi_class='ovr')

            # Compute individual class ROC curves
            fpr = dict()
            tpr = dict()
            for i, class_name in enumerate(class_names):
                class_idx = class_mapping[class_name]
                fpr[class_name], tpr[class_name], _ = roc_curve((y_true_int == class_idx).astype(int),  np.array(y_pred_proba)[:, class_idx])

        except:

            # With colinear variables, we skip the AUC calculations since they may give errors
            auc_roc = None
            fpr, tpr = None, None

    else:
        auc_roc = None
        fpr, tpr = None, None

    return accuracy, accuracy_per_class, precision_per_class, recall_per_class, confusion_mat, f1_per_class, kappa, auc_roc, fpr, tpr, class_names


def eval_metrics(model_name, variables, metrics, loo = True, explicit_model = None, hyper = None, targets = None, X_filt = None, X_vif = None, y_group_filt = None, y_species_filt = None):

    '''
    variables        : takes one value from gen_keys (['iso', 'iso_ext', 'ssfa', 'all'])
    metrics          : takes the name of the metrics to be extracted
    loo              : boolean for LOO or not
    explicit_model   : different model, not specified
    hyper            : hyperparameters for the model if recquired
    targets          : what are the targets (groups or species)
    '''

    model_name = str(model_name)
    variables = str(variables)

    metrics[model_name] = {}


    if hyper == None:

        loo_group = cross_validation(X_filt[variables], y_group_filt[variables], model=model_name, loocv = loo)
        metrics[model_name]['groups'] = loo_group[0]

        loo_species = cross_validation(X_filt[variables], y_species_filt[variables], model=model_name, loocv = loo)
        metrics[model_name]['species'] = loo_species[0]


        loo_group_clean = cross_validation(X_vif[variables], y_group_filt[variables], model=model_name, loocv = loo)
        metrics[model_name]['groups_clean'] = loo_group_clean[0]


        loo_species_clean = cross_validation(X_vif[variables], y_species_filt[variables], model=model_name, loocv = loo)
        metrics[model_name]['species_clean'] = loo_species_clean[0]


    else:
        loo_group = cross_validation(X_filt[variables], y_group_filt[variables],
                                     model=model_name, loocv = loo, explicit_model = explicit_model,
                                     hyper = hyper[variables][targets[0]])
        
        metrics[model_name]['groups'] = loo_group[0]

        
        loo_species = cross_validation(X_filt[variables], y_species_filt[variables],
                                       model=model_name, loocv = loo, explicit_model = explicit_model,
                                       hyper = hyper[variables][targets[1]])
        metrics[model_name]['species'] = loo_species[0]

        loo_group_clean = cross_validation(X_vif[variables], y_group_filt[variables], model=model_name,
                                           loocv = loo, explicit_model = explicit_model,
                                           hyper = hyper[variables][targets[2]])

        metrics[model_name]['groups_clean'] = loo_group_clean[0]

        loo_species_clean = cross_validation(X_vif[variables], y_species_filt[variables], model=model_name,
                                             loocv = loo, explicit_model = explicit_model,
                                             hyper = hyper[variables][targets[3]])

        metrics[model_name]['species_clean'] = loo_species_clean[0]

    if loo_group[3] == None:
        print("This model has no predict_probabilities method implemented - AUC-ROC not available")
