# Supplementary material for: Machine learning approaches to dietary classification from dental microtexture in primates
Source: Sci Rep. 2026 Apr 28;16:23378. doi: 10.1038/s41598-026-47350-8 (PMC13408360; doi:10.1038/s41598-026-47350-8)
Supplement: Supplementary file 2 — Supplementary Information 2. [file 41598_2026_47350_MOESM2_ESM.zip › code_and_data_new/pipeline/reduced_dimensionality.py]

import pandas as pd
import numpy as np
from sklearn.decomposition import PCA
from sklearn.discriminant_analysis import LinearDiscriminantAnalysis as LDA
from sklearn.manifold import TSNE
import umap
import matplotlib.pyplot as plt
import seaborn as sns
from matplotlib.patches import Ellipse
import scipy.stats

def perform_pca(X, n_components=2):
    pca = PCA(n_components=n_components)
    principal_components = pca.fit_transform(X)
    principal_df = pd.DataFrame(data=principal_components, columns=[f'PC{i+1}' for i in range(n_components)])
    
    # Get the PCA loadings
    pca_loadings = pd.DataFrame(pca.components_.T, index=X.columns, columns=[f'PC{i+1}' for i in range(n_components)])
    
    return principal_df, pca_loadings

def perform_lda(X, y, n_components=None):
    if n_components is None or n_components > len(np.unique(y)) - 1:
        n_components = len(np.unique(y)) - 1
    
    lda = LDA(n_components=n_components)
    lda_components = lda.fit_transform(X, y)
    lda_df = pd.DataFrame(data=lda_components, columns=[f'LD{i+1}' for i in range(n_components)])
    
    # Get the LDA coefficients
    lda_coefficients = pd.DataFrame(lda.scalings_, index=X.columns, columns=[f'LD{i+1}' for i in range(n_components)])
    
    return lda_df, lda_coefficients

def perform_umap(df, n_components=2):
    reducer = umap.UMAP(n_components=n_components)
    embedding_umap = reducer.fit_transform(df)
    umap_df = pd.DataFrame(data=embedding_umap, columns=[f'UMAP{i+1}' for i in range(n_components)])
    return umap_df

def perform_tsne(df, n_components=2, random_state=42):
    tsne = TSNE(n_components=n_components, random_state=random_state)
    embedding_tsne = tsne.fit_transform(df)
    tsne_df = pd.DataFrame(data=embedding_tsne, columns=[f'tSNE{i+1}' for i in range(n_components)])
    return tsne_df

def plot_and_save(df, x_col, y_col, hue_col, title, filename):
    plt.figure(figsize=(8, 6))
    
    # Fit and plot Gaussian for each class
    classes = df[hue_col].unique()

    # Seaborn palette
    # colors = sns.color_palette('Set2', len(classes))
    
    # Get the default color cycle from matplotlib
    colors = plt.rcParams['axes.prop_cycle'].by_key()['color']

    # Define a list of markers to use for each class
    markers = ['o', 's', 'D', '^', 'v', 'P', '*']  # Add more markers if needed

    for cls, color, marker in zip(classes, colors, markers):
        class_data = df[df[hue_col] == cls]
        mean = class_data[[x_col, y_col]].mean().values
        cov = np.cov(class_data[[x_col, y_col]].values.T)
        
        # Plot the data and the Gaussian ellipse
        plt.scatter(class_data[x_col], class_data[y_col], color=color, marker=marker, label=f'{cls}', alpha=0.7, edgecolor='k')
        plot_cov_ellipse(cov, mean, nstd=2, edgecolor=color, facecolor=color, alpha=0.2, fill=True, linewidth=2)

    # sns.scatterplot(data=df, x=x_col, y=y_col, hue=hue_col, palette='Set2')
    
    # plt.title(title)
    plt.xlabel('LDA first component', fontsize=12)
    plt.ylabel('LDA second component', fontsize=12)
    plt.legend(title=hue_col, bbox_to_anchor=(1, 0), loc='lower right', frameon=False) #  bbox_to_anchor=(1.05, 1), loc='upper left')
    plt.tight_layout()
    plt.savefig(filename, bbox_inches='tight')
    plt.close()

def plot_cov_ellipse(cov, pos, nstd=2, **kwargs):
    """
    Plots an ellipse representing the covariance matrix cov centered at pos.
    Parameters:
    cov : 2x2 covariance matrix
    pos : 2-element array-like (mean of the distribution)
    nstd : number of standard deviations (default 2 standard deviations)
    kwargs : additional arguments passed to the ellipse patch
    """
    eigvals, eigvecs = np.linalg.eigh(cov)
    order = eigvals.argsort()[::-1]
    eigvals, eigvecs = eigvals[order], eigvecs[:, order]
    theta = np.degrees(np.arctan2(*eigvecs[:, 0][::-1]))

    width, height = 2 * nstd * np.sqrt(eigvals)
    ellip = Ellipse(xy=pos, width=width, height=height, angle=theta, **kwargs)

    ax = plt.gca()
    ax.add_patch(ellip)
    return ellip

def process_and_plot(df, class_col, method='pca', coefficients_filename=None):
    import matplotlib.pyplot as plt
    import seaborn as sns

    # Define shared color/symbol mapping
    group_labels = ['Cercocebus t. atys', 'Chlorocebus', 'Colobus', 'Mandrillus', 'P. anubis', 'Theropithecus gelada']
    # species_labels = ['Cercocebus t. atys', 'Ch. aethiops', 'Ch. pygerithrus', 'Colobus polykomos', 'M. sphinx', 'P. anubis', 'Theropithecus gelada']

    group_to_species = {
        'Cercocebus t. atys': ['Cercocebus t. atys'],
        'Chlorocebus': ['Ch. aethiops', 'Ch. pygerithrus'],
        'Colobus': ['Colobus polykomos'],
        'Mandrillus': ['M. sphinx'],
        'P. anubis': ['P. anubis'],
        'Theropithecus gelada': ['Theropithecus gelada']
    }

    palette = sns.color_palette("tab10", len(group_labels))
    group_colors = dict(zip(group_labels, palette))

    species_to_color = {}
    for group, species_list in group_to_species.items():
        for species in species_list:
            species_to_color[species] = group_colors[group]

    group_markers = {
        'Cercocebus t. atys': 'o',
        'Chlorocebus': 's',
        'Colobus': '^',
        'Mandrillus': 'D',
        'P. anubis': 'v',
        'Theropithecus gelada': 'P'
    }

    species_to_marker = {
        'Cercocebus t. atys': group_markers['Cercocebus t. atys'],
        'Ch. aethiops': 'X',
        'Ch. pygerithrus': 's',  # Both Chlorocebus species same color, diff markers
        'Colobus polykomos': group_markers['Colobus'],
        'M. sphinx': group_markers['Mandrillus'],
        'P. anubis': group_markers['P. anubis'],
        'Theropithecus gelada': group_markers['Theropithecus gelada']
    }

    # Extract class labels
    classes = df[class_col]
    X = df.drop(columns=[class_col])

    # Convert non-numeric columns to numeric if possible, otherwise drop them
    X = X.apply(pd.to_numeric, errors='coerce')
    X = X.dropna(axis=1)

    # Dimensionality reduction
    if method == 'pca':
        reduction_df, coefficients = perform_pca(X)
    elif method == 'lda':
        reduction_df, coefficients = perform_lda(X, classes)
    else:
        raise ValueError("Unsupported method. Use 'pca' or 'lda'.")

    reduction_df[class_col] = classes

    # Apply UMAP and t-SNE
    umap_reduced_df = perform_umap(reduction_df.iloc[:, :2])
    umap_reduced_df[class_col] = classes

    tsne_reduced_df = perform_tsne(reduction_df.iloc[:, :2])
    tsne_reduced_df[class_col] = classes

    umap_raw_df = perform_umap(X)
    umap_raw_df[class_col] = classes

    tsne_raw_df = perform_tsne(X)
    tsne_raw_df[class_col] = classes

    # Plot functions (assumes your plot_and_save can accept color/marker dicts)
    color_map = species_to_color if 'species' in class_col.lower() else group_colors
    marker_map = species_to_marker if 'species' in class_col.lower() else group_markers

    def plot_with_custom_style(df, x_col, y_col, title, filename):
        plt.figure(figsize=(8, 6))
        ax = plt.gca()

        for label in df[class_col].unique():
            subset = df[df[class_col] == label]
            color = color_map[label]
            marker = marker_map[label]

            # Scatter plot
            ax.scatter(subset[x_col], subset[y_col],
                    label=label,
                    c=[color],
                    marker=marker,
                    edgecolor='k', s=60, alpha=0.8)

            # Gaussian ellipse
            if len(subset) > 1:  # Ellipse plotted if there are at least 2 points.
                cov = np.cov(subset[[x_col, y_col]].T)
                mean = subset[[x_col, y_col]].mean().values
                plot_cov_ellipse(cov, mean, nstd=2, edgecolor=color, facecolor='none', linewidth=1.5, alpha=0.8)

        ax.set_title(title)
        ax.set_xlabel(x_col)
        ax.set_ylabel(y_col)
        ax.legend()
        plt.tight_layout()
        plt.savefig(filename)
        plt.close()


    # Generate all plots
    suffix = f'{class_col}_{method}.pdf'
    red_x, red_y = ('PC1', 'PC2') if method == 'pca' else ('LD1', 'LD2')
    plot_with_custom_style(reduction_df, red_x, red_y, f'{method.upper()} Result', f'figures/reduced_dim_pdf/{method}_result_{suffix}')
    plot_with_custom_style(umap_reduced_df, 'UMAP1', 'UMAP2', 'UMAP on Reduced Components', f'figures/reduced_dim_pdf/umap_result_reduced_{suffix}')
    plot_with_custom_style(tsne_reduced_df, 'tSNE1', 'tSNE2', 't-SNE on Reduced Components', f'figures/reduced_dim_pdf/tsne_result_reduced_{suffix}')
    plot_with_custom_style(umap_raw_df, 'UMAP1', 'UMAP2', 'UMAP on Raw Data', f'figures/raw_dim/umap_result_raw_{class_col}.pdf')
    plot_with_custom_style(tsne_raw_df, 'tSNE1', 'tSNE2', 't-SNE on Raw Data', f'figures/raw_dim/tsne_result_raw_{class_col}.pdf')
