# Supplementary material for: Machine learning approaches to dietary classification from dental microtexture in primates
Source: Sci Rep. 2026 Apr 28;16:23378. doi: 10.1038/s41598-026-47350-8 (PMC13408360; doi:10.1038/s41598-026-47350-8)
Supplement: Supplementary file 2 — Supplementary Information 2. [file 41598_2026_47350_MOESM2_ESM.zip › code_and_data_new/pipeline/pre_analysis_pipeline.py]

# Import libraries
import pandas as pd
import numpy as np
from scipy import stats
from .auto_analysis import *
from .aux import *
from .CV import *
from .reduced_dimensionality import *
from .processing_plots import *

# 1. Load data and process variables
def load_data(file_path, iso_file, ssfa_file, extra_file, target_file):
    """Loads the main dataset and different variable sets."""
    # Load the main dataset
    df = pd.read_excel(file_path)

    # Filter out variables with "log10" in the name
    filtered_variables_available = np.array([entry for entry in df.columns if not entry.startswith("log10_")])

    # Load variable names for different sets
    iso_variables_names = pd.read_table(iso_file, sep=" ", header=None).values[0]
    ssfa_variables_names = pd.read_table(ssfa_file, sep=" ", header=None).values[0]
    extra_variables_names = pd.read_table(extra_file, sep=" ", header=None).values[0]
    target_variables_names = pd.read_table(target_file, sep=",", header=None).values[0]

    variables_given = np.hstack((iso_variables_names, ssfa_variables_names, extra_variables_names))

    return df, iso_variables_names, ssfa_variables_names, extra_variables_names, variables_given, target_variables_names


# 2. Split dataset based on variable groups
def split_dataset(df, iso_variables, ssfa_variables, extra_variables, variables_given):
    """Splits the dataset into separate dataframes based on the variable sets."""
    iso_columns = [col for col in df.columns if col in iso_variables]
    ssfa_columns = [col for col in df.columns if col in ssfa_variables]
    extra_columns = [col for col in df.columns if col in extra_variables]
    all_columns = [col for col in df.columns if col in variables_given]

    # Construct the separate dataframes
    df_iso = df[['GENNUS GROUP', 'SPECIES ', 'SPECIMEN'] + iso_columns]
    df_ssfa = df[['GENNUS GROUP', 'SPECIES ', 'SPECIMEN'] + ssfa_columns]
    df_extra = df[['GENNUS GROUP', 'SPECIES ', 'SPECIMEN'] + extra_columns]
    df_all = df[['GENNUS GROUP', 'SPECIES ', 'SPECIMEN'] + all_columns]

    # Remove variable 'FDimen' if present
    df_ssfa = df_ssfa.drop(columns=['FDimen'], errors='ignore')
    df_all = df_all.drop(columns=['FDimen'], errors='ignore')

    return df_iso, df_ssfa, df_extra, df_all


# 3. Plot heatmap of variables
def plot_heatmap(df_all_extra, iso_vars, ssfa_vars, extra_vars, save=False, show=True):
    """Plots heatmap of the correlation between variables."""
    heatmap_correlations(dataset=df_all_extra, 
                         var_set_iso=iso_vars, 
                         var_set_ssfa=ssfa_vars, 
                         var_set_extra=extra_vars, 
                         savefig=save, 
                         showfig=show)


# 4. Process and plot reduced dimensionality
def plot_dimensionality(df, variable, method, file_path):
    """Processes and plots PCA or LDA for the dataset."""
    process_and_plot(df, variable, method=method, coefficients_filename=file_path)


# 5. Preprocessing: Normality check and transformation
def preprocess_data(X, normalization = 'yeo-johnson', check_method='anderson'):
    """Checks normality, applies transformations, and stores the results."""
    transformed_data = {}
    for key, data in X.items():
        # Check normality
        ng = check_normality(data, method=check_method)
        
        # Apply Yeo-Johnson transformation
        transformed_data[key] = apply_normalization(ng, data, method = normalization)
    
    return transformed_data


# 6. Re-check normality after transformation
def check_transformed_normality(X_transformed):
    """Rechecks normality after transformation."""
    for key, data in X_transformed.items():
        print(f"Checking normality for {key}:")
        _ = check_normality(data, method='shapiro')
        _ = check_normality(data, method='kstest')


# 7. Outlier filtering
def filter_outliers(X_transformed):
    """Filters out outliers and prints the results."""
    filtered_data = {}
    for key, data in X_transformed.items():
        filtered_data[key], outliers = outlier_filter(data)
        if len(outliers.values) != 0:
            print(f"Outliers detected for {key}:")
            print(outliers)
        else:
            print(f"No outliers detected for {key}.")

    return filtered_data


def standardize_datasets(dataset_dict):
    """
    Standardizes all datasets in the given dictionary.

    Parameters:
    - dataset_dict: dict
        A dictionary where keys are dataset names and values are pandas DataFrames.

    Returns:
    - standardized_dict: dict
        A dictionary with the same keys, containing standardized DataFrames.
    """
    scaler = StandardScaler()
    standardized_dict = {}
    
    for name, df in dataset_dict.items():
        # Standardize the DataFrame and preserve column names and index
        standardized_df = pd.DataFrame(
            scaler.fit_transform(df),
            columns=df.columns,
            index=df.index
        )
        standardized_dict[name] = standardized_df
    
    return standardized_dict


def plot_analysis_figures(df_all, iso_vars, ssfa_vars, extra_vars, plot_corr_heatmap = True, plot_reduced_dim = True):

    if plot_corr_heatmap:
        # Plot heatmap
        plot_heatmap(df_all, iso_vars, ssfa_vars, extra_vars)

    if plot_reduced_dim:
        # Plot dimensionality reduction for groups and species
        plot_dimensionality(df_all, 'GENNUS GROUP', method='pca', file_path='results/pca_groups_coefficients.csv')
        plot_dimensionality(df_all, 'GENNUS GROUP', method='lda', file_path='results/lda_groups_coefficients.csv')


# Main function to run the full pre-analysis pipeline
def pre_analysis_pipeline(gen_keys, data_read, re_test_normality = False, normalization = 'yeo-johnson', check = 'anderson'):
    # Loaded and split data are given as input
    df_iso, df_ssfa, df_extra, df_all = data_read
    
    # Preprocess data and check normality
    X_orig = {gen_keys[0]: df_iso.iloc[:, 3:], gen_keys[1]: df_ssfa.iloc[:, 3:], gen_keys[2]: df_extra.iloc[:, 3:], gen_keys[3]: df_all.iloc[:, 3:]}
    X_transformed = preprocess_data(X_orig, normalization = normalization, check_method = check)

    if re_test_normality:
        # Re-check normality after transformation
        check_transformed_normality(X_transformed)

    # Filter outliers
    filtered_datasets = filter_outliers(X_transformed)
    standardize_datasets(filtered_datasets)
