# Supplementary material for: Machine learning approaches to dietary classification from dental microtexture in primates
Source: Sci Rep. 2026 Apr 28;16:23378. doi: 10.1038/s41598-026-47350-8 (PMC13408360; doi:10.1038/s41598-026-47350-8)
Supplement: Supplementary file 2 — Supplementary Information 2. [file 41598_2026_47350_MOESM2_ESM.zip › code_and_data_new/pipeline/processing_plots.py]

import pandas as pd
import numpy as np
import matplotlib.pyplot as plt
import seaborn as sns
import matplotlib.ticker as ticker
# from matplotlib.lines import Line2D  # For custom legend handles
from matplotlib.patches import Patch  # For rectangular legend boxes
import os


'''
Heatmap of correlations
'''
def heatmap_correlations(dataset, var_set_iso, var_set_ssfa, var_set_extra, savefig = True, showfig = False):

    # Compute the correlations for the SSFA vars
    corr = dataset.select_dtypes(include=[float, int]).corr()

    # import pdb; pdb.set_trace()

    # Concatenate the three groups to form the new order of variables
    ordered_columns = np.array(list(var_set_iso) + list(var_set_ssfa) + list(var_set_extra))

    # Reorder the correlation matrix according to the new order of columns and rows
    corr_ordered = corr.loc[ordered_columns, ordered_columns]

    # Create a mask for the upper triangle
    mask = np.triu(np.ones_like(corr_ordered, dtype=bool))

    # Set up the matplotlib figure
    plt.figure(figsize=(16, 14))

    # Create a custom colormap
    cmap = sns.diverging_palette(250, 20, as_cmap=True)

    # Create a heatmap using seaborn
    sns.heatmap(corr_ordered, cmap=cmap, annot=False, linewidths=.5, mask=mask,
                vmin=-1, vmax=1, center=0, square=True, cbar_kws={"shrink": 0.75}, annot_kws={"size": 7})

    # Customize the plot
    plt.xticks(rotation=45, ha="right")
    plt.yticks(rotation=0)

    # Apply conditional color to the x-axis labels
    ax = plt.gca()  # Get current axis
    xtick_labels = ax.get_xticklabels()  # Get x-tick labels
    ytick_labels = ax.get_yticklabels()  # Get y-tick labels

    # Define color map for the variable groups
    color_map = {
        'iso': 'darkblue',
        'ssfa': 'darkgreen',
        'extra': 'darkred'
    }

    # Loop through the labels and set their colors based on the variable group
    for label in xtick_labels:
        text = label.get_text()
        if text in list(var_set_iso):
            label.set_color(color_map['iso'])  # Blue for iso variables
        elif text in list(var_set_ssfa):
            label.set_color(color_map['ssfa'])  # Green for ssfa variables
        elif text in list(var_set_extra):
            label.set_color(color_map['extra'])  # Red for extra variables
        else:
            label.set_color('black')  # Default color for unknown categories

    # Loop through the labels and set their colors based on the variable group
    for label in ytick_labels:
        text = label.get_text()
        if text in list(var_set_iso):
            label.set_color(color_map['iso'])  # Blue for iso variables
        elif text in list(var_set_ssfa):
            label.set_color(color_map['ssfa'])  # Green for ssfa variables
        elif text in list(var_set_extra):
            label.set_color(color_map['extra'])  # Red for extra variables
        else:
            label.set_color('black')  # Default color for unknown categories

    # Get the index positions where the groups change
    iso_boundary = len(var_set_iso)
    ssfa_boundary = iso_boundary + len(var_set_ssfa)

    # Adjust the x-limits and y-limits for the lines to stop at the diagonal
    # xlim = ax.get_xlim()
    ylim = ax.get_ylim()

    # For horizontal lines: Start at the left edge and stop at the diagonal (iso_boundary, ssfa_boundary)
    ax.hlines([iso_boundary, ssfa_boundary], xmin=0, 
            xmax=[iso_boundary, ssfa_boundary], colors='black', 
            linewidth=1.5, linestyle='--')

    # For vertical lines: Start at the bottom (ylim[0]) and stop at the diagonal (iso_boundary, ssfa_boundary)
    ax.vlines([iso_boundary, ssfa_boundary], ymin=ylim[0], 
            ymax=[iso_boundary, ssfa_boundary], colors='black', 
            linewidth=1.5, linestyle='--')

    if savefig:
        # Save the plot as a PDF
        plt.savefig("figures/heatmap_all_easy.pdf", format="pdf", bbox_inches="tight")

    if showfig:   
        # Show the heatmap
        plt.show()


def plot_histogram_by_class(data, variable, class_labels, var_set, palette="Set2", 
                            bins=10, output_folder = "figures/non_normal_variables", figsize=(10, 5)):
    """
    Plots a histogram of `variable` with colors reflecting each class in `class_labels`.
    
    Parameters:
    - data: DataFrame containing the data
    - variable: str, column name of the variable to plot
    - class_labels: Series or array-like, class labels corresponding to each data point in `variable`
    - palette: str, color palette to use for classes
    - bins: int, number of bins for the histogram
    """
    
    os.makedirs(output_folder, exist_ok=True)
    os.makedirs(output_folder + '/' + var_set, exist_ok=True)
    
    fig, ax1 = plt.subplots(figsize=figsize)

    # Stacked histogram for each class on the primary y-axis
    sns.histplot(data=data, x=variable, hue=class_labels, bins=bins, palette=palette, 
                 kde=False, multiple='stack', ax=ax1)
    ax1.set_xlabel(variable)
    ax1.set_ylabel('Frequency')
    ax1.get_legend().remove()
    
    # Create secondary y-axis for class-separated KDE
    ax2 = ax1.twinx()
    
    # Get unique classes and their colors
    unique_classes = class_labels.unique()
    colors = sns.color_palette(palette, len(unique_classes))
    
    # Plot KDE for each class on the secondary y-axis
    for i, class_name in enumerate(unique_classes):
        class_data = data[variable][class_labels == class_name]
        sns.kdeplot(class_data, color=colors[i], lw=1, ax=ax2, alpha=0.02,
                    fill=colors[i],label=f'{class_name}', bw_adjust=.7)
    
    ax2.set_ylabel('Density')

    # Move the legend outside the plot
    ax2.legend(title='', loc='center left', bbox_to_anchor=(1.20, 0.5))

    # Titles and legend
    # plt.title(f'\'{variable}\' variable ({var_set.upper()}) for Groups')
    # ax1.legend(title='Class')
    # plt.show()
    file_path = os.path.join(output_folder, f"{var_set}/{variable}.png")
    plt.savefig(file_path, bbox_inches='tight')
    plt.close(fig) 
    


def plot_grid_of_histograms(data, variables, class_labels, var_set, palette="Set2", bins=10, output_folder="figures/non_normal_variables", figsize=(16, 4), n_columns=6):
    """
    Plots a 2x6 grid of histograms for 12 non-normal variables.
    
    Parameters:
    - data: DataFrame containing the data
    - variables: list of 12 non-normal variable names to plot
    - class_labels: Series or array-like, class labels corresponding to each data point in the variables
    - var_set: str, name of the variable set (e.g., 'All')
    - palette: str, color palette to use for the classes
    - bins: int, number of bins for each histogram
    - output_folder: str, directory to save the resulting plot
    - figsize: tuple, size of the figure
    """
    
    os.makedirs(output_folder, exist_ok=True)
    os.makedirs(output_folder + '/' + var_set, exist_ok=True)
    
    # Calculate the number of rows needed based on the number of variables and columns
    rows = (len(variables) + n_columns - 1) // n_columns
    # Create a grid of subplots with specified rows and columns
    fig, axes = plt.subplots(rows, n_columns, figsize=figsize, gridspec_kw={"wspace":0.35, "hspace":0.35})
    # Ensure axes is an array even when only one subplot is created
    if not isinstance(axes, np.ndarray):
        axes = np.array([axes])
    
    # Loop through the variables and plot each in the corresponding subplot
    for i, variable in enumerate(variables):
        row, col = divmod(i, n_columns)  # Calculate row and column indices
        # Changed: handle 1D and 2D axes arrays
        if axes.ndim == 1:
            ax = axes[i]
        else:
            ax = axes[row, col]
        
        # Stacked histogram for each class on the primary y-axis
        sns.histplot(data=data, x=variable, hue=class_labels, bins=bins, palette=palette, 
                     kde=False, multiple='stack', ax=ax, legend=False)
        
        # Set title, remove x-axis, y-axis labels for a cleaner look
        ax.set_title(variable, fontsize=15)
        
        # Reduce the number of x and y ticks automatically
        ax.xaxis.set_major_locator(ticker.MaxNLocator(nbins=3))  # Reduce the number of x-ticks to 3
        ax.yaxis.set_major_locator(ticker.MaxNLocator(nbins=3))  # Reduce the number of y-ticks to 3

        # Increase the size of tick marks and tick labels
        ax.tick_params(axis='both', which='major', labelsize=14) # , length=6, width=2)
        
        # Remove x-axis and y-axis labels
        ax.set_xlabel('')
        ax.set_ylabel('')
        
        # Remove the surrounding black box (spines) around the plots
        ax.spines[['top', 'right']].set_visible(False)

        # Set the line width for left and bottom spines
        ax.spines['left'].set_linewidth(1)  # Set the width for the left spine
        ax.spines['bottom'].set_linewidth(1)  # Set the width for the bottom spine

        
    # Remove empty subplots if there are less than 12 variables
    total_plots = len(variables)
    for i in range(total_plots, 2*n_columns):
        row, col = divmod(i, n_columns)
        fig.delaxes(axes[row, col])  # Delete extra axes if there are fewer than 12 variables
    
    # Create custom legend for the color-coded classes using rectangular patches
    unique_classes = class_labels.unique()
    colors = sns.color_palette(palette, len(unique_classes))
    legend_handles = [Patch(facecolor=color, edgecolor=None, label=class_name) 
                      for class_name, color in zip(unique_classes, colors)]
    
    # Add legend below the plots
    fig.legend(handles=legend_handles, loc='lower center', bbox_to_anchor=(0.5, -0.1), 
               ncol=len(unique_classes), title='Groups')
    
    # Adjust layout to leave space for the legend
    plt.subplots_adjust(bottom=0.2)  # Adjust the bottom space to fit the legend
    
    # Adjust layout
    plt.tight_layout()
    
    # Save the entire grid plot as one figure
    file_path = os.path.join(output_folder, f"{var_set}/grid_of_non_normal_variables.pdf")
    plt.savefig(file_path, bbox_inches='tight')
    plt.close(fig)


# Function to extract mean ROC curve from TPR and FPR for multiple classes
def extract_mean_roc(tpr, fpr, class_names):
    """
    Extracts the mean ROC curve from true positive rates (TPR) and false positive rates (FPR) for multiple classes.
    Parameters:
    - tpr: dict, where keys are class names and values are arrays of true positive rates for each class
    - fpr: dict, where keys are class names and values are arrays of false positive rates for each class
    - class_names: list, names of the classes for which to compute the mean ROC curve
    Returns:
    - mean_fpr: array, mean false positive rates across all classes
    - mean_tpr: array, mean true positive rates across all classes
    """
    
    mean_fpr = np.linspace(0, 1, 100)
    mean_tpr = np.mean([np.interp(mean_fpr, fpr[class_name], tpr[class_name]) for class_name in class_names], axis=0)

    return mean_fpr, mean_tpr
