# Supplementary material for: Machine learning approaches to dietary classification from dental microtexture in primates
Source: Sci Rep. 2026 Apr 28;16:23378. doi: 10.1038/s41598-026-47350-8 (PMC13408360; doi:10.1038/s41598-026-47350-8)
Supplement: Supplementary file 2 — Supplementary Information 2. [file 41598_2026_47350_MOESM2_ESM.zip › code_and_data_new/README.md]

# Code for the article "Machine Learning Approaches to Dietary Classification from Dental Microtexture in Primates"

This repository contains the pre-print version of the code and datasets developed for our article. The full code, along with its associated public repository, will be made officially available upon the time of acceptance.

## Overview
This project provides a robust Machine Learning (ML) pipeline designed to automatically classify primate samples according to their group and species based on dental microtexture (DMT) data. The provided code guides the user through the entire analytical workflow, including data preprocessing, feature extraction (addressing collinearity and normalization), model training (LDA, MLR, ElasticNet, Lasso, etc.), rigorous Leave-One-Out Cross-Validation (LOOCV), and the visualization of results.

## Repository Structure & File Descriptions

Below is a breakdown of the primary files and directories included in this project:

### Root Directory
* `pipeline_usage_example.ipynb`: The main Jupyter Notebook. It provides a step-by-step interactive tutorial demonstrating the application of our methodology. It includes data loading, preprocessing, model execution (e.g., GridSearch for MLR models), and coefficient extraction.

### Data Files (`/data` or root depending on your local setup)
The raw and processed datasets extracted from `BDD_microexture_cercos_LM.xlsx`:
* `BDD_microexture_cercos_LM.xlsx - BBDD_SPSS_RAW.csv`: The comprehensive raw dataset containing all ISO 25178, ISO 12781, Furrow, and SSFA microtexture variables for the analyzed specimens.
* `BDD_microexture_cercos_LM.xlsx - PRIMATES.csv`: A structured dataset containing specific primate metadata alongside parameter definitions (e.g., complexity, plateau size, volume) for the dental variables.
* `XLSTAT_*.csv` files *(multiple)*: These files contain intermediate statistical matrices, hidden layer outputs, or dimensional reduction outputs generated during the initial data exploration phase using XLSTAT software.

### Source Code (`/pipeline`)
This subfolder contains the custom Python modules developed to execute the statistical and machine learning analyses:

* `pre_analysis_pipeline.py`: Manages the initial data ingestion and preprocessing phase. It handles loading the different variable sets (ISO, SSFA), applying Yeo-Johnson normalization, standard scaling, and executing normality tests (Anderson-Darling).
* `pipeline.py`: The core script demonstrating the setup and execution of the ML pipeline. It includes data loading, train-test splitting, and the implementation of regularized Logistic Regression models (Lasso and ElasticNet), along with the generation of their respective coefficient heatmaps.
* `CV.py`: Contains the robust cross-validation engine. It implements the stringent Leave-One-Out Cross-Validation (LOOCV) and K-Fold CV used to evaluate the models (LDA, RF, SVM, XGBoost, LogReg, etc.) safely on limited anthropological datasets.
* `auto_analysis.py`: Provides high-level wrapper functions (`auto_analysis_execution`) to automate the model training, metric extraction, and evaluation loops across different variable sets.
* `reduced_dimensionality.py`: Implements dimensionality reduction techniques (PCA and LDA) and includes custom plotting functions to visualize species separability (e.g., generating 2D scatter plots with confidence ellipses).
* `processing_plots.py`: Dedicated visualization module for the preprocessing phase, including functions to generate clustered correlation heatmaps for the texture variables.
* `aux.py` & `aux_functions.py`: Collections of essential helper functions used throughout the pipeline. Includes methods for removing multicollinearity via Variance Inflation Factor (VIF) filtering, handling outliers (Z-score), standardizing data, and plotting Mean ROC/AUC curves.
### Visualizations (`/figures`)
* Contains the output visualizations generated by the models, including the LDA scatter plots (assessing extinct species separability), MLR best model summary heatmaps, and log-odds coefficient plots.

## Requirements

The code has been developed and tested using **Python 3.11.7**. The following libraries and their respective versions are required to run the analysis:

* **pandas:** 2.2.3
* **numpy:** 2.3.5
* **matplotlib:** 3.10.0
* **seaborn:** 0.13.1
* **scipy:** 1.16.3
* **scikit-learn:** 1.7.2

## Usage

To use this version of the code, open your terminal, navigate to the folder where this `README.md` file is located, and launch Jupyter Notebook:

```bash
jupyter notebook
