# Supplementary material for: Machine learning approaches to dietary classification from dental microtexture in primates
Source: Sci Rep. 2026 Apr 28;16:23378. doi: 10.1038/s41598-026-47350-8 (PMC13408360; doi:10.1038/s41598-026-47350-8)
Supplement: Supplementary file 2 — Supplementary Information 2. [file 41598_2026_47350_MOESM2_ESM.zip › code_and_data_new/variables/iso_variables.txt]

Sq Sa Sp Sv Sz Sku Ssk Sk Spk Svk Smr1 Smr2 Smc Svq Spq Smq Vm Vv Vmp Vmc Vvc Vvv Vvp Svs Srel Svfc Safc Sdq Sdr Sal Str Std Spd Spc Sha Sda Sdv Shv S5p S5v s10z Sdc Sbi Sci Svi Sfd Sdv Shv Stdi FLTt FLTp FLTq FLTv Sxp S10z Ssk Smean
