# Supplementary material for: Machine learning approaches to dietary classification from dental microtexture in primates
Source: Sci Rep. 2026 Apr 28;16:23378. doi: 10.1038/s41598-026-47350-8 (PMC13408360; doi:10.1038/s41598-026-47350-8)
Supplement: Supplementary file 2 — Supplementary Information 2. [file 41598_2026_47350_MOESM2_ESM.zip › code_and_data_new/variables/ssfa_variables_(all).txt]

SRCth SRC RegMinS RLY RegCo FComplex FDimen SMaxComp HAsfc9 HAsfc81 CustHAsfc MedHAsfc MeanAsfc MeanHASfc StdDevAsfc MasAsfc Eplsar New_Eplsar FractDim YMax RegMaxS RegLS MeanHAsfc MadAsfc
