# Supplementary material for: Machine learning approaches to dietary classification from dental microtexture in primates
Source: Sci Rep. 2026 Apr 28;16:23378. doi: 10.1038/s41598-026-47350-8 (PMC13408360; doi:10.1038/s41598-026-47350-8)
Supplement: Supplementary file 2 — Supplementary Information 2. [file 41598_2026_47350_MOESM2_ESM.zip › code_and_data_new/BDD_microexture_cercos_LM.xlsx]

## Sheet: BBDD_SPSS_RAW
GENNUS GROUP	SPECIES	SPECIMEN	Sq	Ssk	Sku	Sp	Sv	Sz	Sa	Smc	Sxp	Sal	Str	Std	Sdq	Sdr	Vm	Vv	Vmp	Vmc	Vvc	Vvv	Spd	Spc	S10z	S5p	S5v	Sda	Sha	Sdv	Shv	Sk	Spk	Svk	Smr1	Smr2	Sds	Ssc	Sfd	Sdc	Sbi	Sci	Svi	FLTt	FLTp	FLTv	FLTq	Smean	Stdi
Cercocebus t. atys	Cercocebus t. atys	o70203	0.409089	-0.288044	2.85608	0.948333	1.05622	1.91578	0.33868	0.536487	0.807363	12.6517	0.262549	89.5104	0.0989441	0.482179	0.016015	0.551756	0.016015	0.387958	0.499721	0.0451369	0.00337695	0.0998167	1.18666	0.536516	0.636637	227.191	217.742	4.72756	3.7376	0.29749	0.164075	0.135066	10.8591	88.5696	0.0111617	0.0712374	2.28481	0.913537	1.25552	1.46339	0.120745	1.40771	0.636587	0.786755	0.284954	0.00015808	0.48925
Cercocebus t. atys	Cercocebus t. atys	o70801	0.333489	-0.158114	2.93954	0.893664	0.916547	1.73337	0.265054	0.431615	0.711057	6.69365	0.284673	94.7609	0.176292	1.51359	0.0167033	0.447428	0.0167033	0.306184	0.41261	0.0402956	0.00568749	0.166067	1.35148	0.688374	0.710308	142.541	158.951	4.37445	4.08713	0.573574	0.259264	0.226048	10.3708	90.5853	0.0113394	0.139556	2.63131	0.711562	1.09935	1.52269	0.12302	0.934585	0.469751	0.481079	0.169179	5.105e-05	0.505974
Cercocebus t. atys	Cercocebus t. atys	PAP 1780	0.321941	-0.0920426	3.22127	0.891964	0.912433	1.79838	0.255465	0.404345	0.639838	6.21135	0.262108	67.5082	0.16755	1.33204	0.0166487	0.420421	0.0166487	0.288824	0.374358	0.0366806	0.00867342	0.163557	1.31052	0.69541	0.678768	96.8908	98.0362	3.14328	2.70741	0.466028	0.240297	0.221133	11.3848	89.2735	0.0183422	0.130822	2.46106	0.663183	0.847421	1.54088	0.121754	0.811984	0.42111	0.469705	0.162859	0.00014423	0.545405
Cercocebus t. atys	Cercocebus t. atys	PAP 1992	0.224704	0.00272237	3.22915	0.563553	0.682135	1.25188	0.1773	0.284496	0.469697	6.85968	0.325605	105.886	0.102415	0.520852	0.010178	0.295406	0.010178	0.198679	0.267865	0.0273813	0.00696717	0.092644	0.864078	0.424308	0.440443	131.926	123.468	1.99643	2.08927	0.347383	0.146054	0.143245	10.6023	89.6695	0.0150008	0.0769915	2.49813	0.466544	0.937082	1.56121	0.116667	0.718977	0.336877	0.345756	0.128234	-7.63e-05	0.576224
Cercocebus t. atys	Cercocebus t. atys	PAP 3074	0.49997	-0.211012	3.20515	1.22585	1.44911	2.64444	0.399527	0.615732	1.06053	12.1236	0.469206	146.38	0.16341	1.27931	0.0213512	0.640286	0.0213512	0.437017	0.573719	0.0576426	0.00469218	0.164048	1.69397	0.700093	1.0274	146.196	173.75	3.60586	4.33146	0.495348	0.224105	0.273996	10.4114	88.3234	0.0146808	0.118209	2.2694	1.01322	1.00086	1.4224	0.123888	1.50684	0.673984	0.810645	0.330293	4.54e-05	0.572106
Cercocebus t. atys	Cercocebus t. atys	PAP 3076	0.542828	-0.250996	3.25558	1.40053	1.63505	3.03559	0.423083	0.661825	1.18654	6.43583	0.517918	167.511	0.351373	5.51729	0.0240801	0.687805	0.0240801	0.468432	0.613873	0.0708169	0.0101308	0.353367	2.56466	1.11207	1.45259	92.5987	84.0885	4.33983	4.55319	0.929566	0.40751	0.472719	10.309	88.6048	0.0191597	0.288847	2.65758	1.08231	1.01927	1.46714	0.133857	1.32162	0.55654	0.843735	0.269714	6.16e-05	0.598488
Cercocebus t. atys	Cercocebus t. atys	r70201	0.213323	-0.343822	3.23787	0.49121	0.645567	1.19738	0.168179	0.26428	0.481195	5.31721	0.383421	121.851	0.111213	0.611693	0.00825037	0.27253	0.00825037	0.187447	0.244783	0.0277467	0.00814022	0.0995363	0.935383	0.42635	0.469251	109.549	106.822	2.19773	1.62849	0.338242	0.130487	0.172939	10.5787	88.5896	0.0153207	0.0855545	2.48047	0.433873	1.14818	1.45289	0.130083	0.607992	0.272355	0.337669	0.115418	9.921e-05	0.555912
Cercocebus t. atys	Cercocebus t. atys	r70704	0.20477	0.0325604	2.94498	0.556958	0.539796	1.09675	0.163231	0.263102	0.395483	5.83876	0.538045	135.37	0.114344	0.649474	0.0106148	0.273717	0.0106148	0.184753	0.251709	0.0221752	0.010664	0.12328	0.867243	0.437086	0.442146	83.8181	83.6221	1.5609	1.47989	0.3435	0.145798	0.13602	10.4165	89.7138	0.018591	0.10421	2.5437	0.436462	0.964356	1.59838	0.111081	0.531681	0.272664	0.243579	0.096992	7.035e-05	0.63202
Cercocebus t. atys	Cercocebus t. atys	r70801	0.179588	0.141107	3.113	0.517067	0.480868	0.988263	0.14066	0.227424	0.343454	9.68292	0.415853	130.366	0.0770137	0.300309	0.00950769	0.237631	0.00950769	0.155412	0.216976	0.0196644	0.00846014	0.0895254	0.684143	0.379309	0.31684	113.337	103.977	1.17929	1.40382	0.229866	0.111728	0.0897235	11.6559	90.1939	0.0184132	0.0713272	2.54477	0.372388	0.849204	1.62468	0.112186	0.571378	0.279217	0.252864	0.116134	-6.166e-05	0.590727
Cercocebus t. atys	Cercocebus t. atys	UZH12634	0.449545	-0.325319	3.80107	1.14143	1.52638	2.54548	0.336778	0.546991	0.911076	12.685	0.480373	42.3963	0.149942	1.08982	0.0211427	0.565806	0.0211427	0.344559	0.491879	0.061474	0.00511874	0.15672	1.49671	0.853117	0.726632	153.735	158.263	4.6818	3.70166	0.455402	0.223602	0.218468	10.7074	89.1059	0.0154273	0.115133	2.41248	0.870965	0.955123	1.48324	0.132642	1.55526	0.738965	0.824915	0.301355	2.765e-05	0.612025
Cercocebus t. atys	Cercocebus t. atys	UZH9852	0.219235	-0.130454	2.86126	0.598785	0.608465	1.20725	0.173015	0.270019	0.469362	11.188	0.537957	75.8772	0.0911745	0.413902	0.0100532	0.280494	0.0100532	0.192058	0.252998	0.0275208	0.00657616	0.0894096	0.903426	0.436511	0.457367	136.749	132.553	1.76202	1.76533	0.296545	0.145995	0.120958	11.1966	90.0143	0.0155339	0.0694377	2.52471	0.445032	1.04512	1.49025	0.123448	0.708537	0.318612	0.379956	0.133409	-8.391e-05	0.654764
Cercocebus t. atys	Cercocebus t. atys	UZHAS188	0.364521	-0.108033	3.15082	1.004	0.977023	2.09291	0.288311	0.436222	0.689869	4.78545	0.173393	169.129	0.15359	1.15	0.0165967	0.453319	0.0165967	0.315348	0.404597	0.0380229	0.00661171	0.135361	1.4688	0.692147	0.705133	129.965	140.768	3.90243	3.0363	0.451583	0.215656	0.23593	10.7554	87.8418	0.0147875	0.103914	2.50237	0.726528	0.793092	1.48994	0.115088	1.05714	0.545896	0.437942	0.176163	3.955e-05	0.43763
Cercocebus t. atys	Cercocebus t. atys	UZHAS277	0.600031	-0.321323	2.83851	1.41752	1.68029	3.0978	0.478934	0.779382	1.23052	12.4854	0.353614	152.498	0.242775	2.78867	0.0232827	0.804604	0.0232827	0.551079	0.733788	0.0708163	0.0072871	0.232242	2.0255	0.951959	1.09493	116.968	111.165	4.58303	4.5651	0.715897	0.280912	0.395497	10.0938	88.4117	0.0165648	0.180777	2.41738	1.28487	1.43526	1.44013	0.118027	2.24849	0.982476	1.17023	0.457842	0.00047393	0.560439
Chlorocebus	Ch. aethiops	e30402	0.235553	-0.28884	3.49667	0.636728	0.749354	1.37223	0.181804	0.279486	0.53194	4.10988	0.33635	93.8734	0.130821	0.850486	0.0131243	0.291222	0.0131243	0.196111	0.258124	0.0330979	0.0088867	0.132449	1.09605	0.51938	0.576674	95.3185	93.2115	2.29749	1.99695	0.368074	0.185576	0.197495	9.99462	87.1587	0.0188043	0.104782	2.65519	0.454234	0.965105	1.48284	0.136198	0.679608	0.321762	0.36681	0.122175	0.00018763	0.564152
Chlorocebus	Ch. aethiops	F0305	0.209778	-0.313551	3.90948	0.580027	0.775521	1.34364	0.159209	0.250318	0.457819	4.91273	0.176657	95.236	0.11168	0.613252	0.0112285	0.259182	0.0112285	0.178867	0.23284	0.0282486	0.00604296	0.109736	0.926912	0.455344	0.490583	132.608	144.406	2.62448	2.32181	0.305617	0.176398	0.180516	11.5477	86.9072	0.0151429	0.0774019	2.49205	0.411707	0.802215	1.42514	0.137945	0.576293	0.273476	0.316643	0.113102	0.00048633	0.432232
Chlorocebus	Ch. aethiops	f30202	0.289579	-0.136363	2.64385	0.654836	0.775186	1.43002	0.235077	0.387679	0.575963	14.3309	0.274839	84.6351	0.0769312	0.29545	0.0104323	0.398111	0.0104323	0.265232	0.365022	0.0330891	0.00430116	0.0892671	0.76213	0.410468	0.310744	215.026	176.833	1.90441	1.97795	0.227734	0.133738	0.115813	11.0209	88.9436	0.0142187	0.0645165	2.27247	0.630254	1.63204	1.49458	0.115439	0.972606	0.486897	0.485709	0.248413	0.00025715	0.531581
Chlorocebus	Ch. aethiops	g30302	0.391555	-0.125401	2.9663	1.07116	1.11056	2.14831	0.31043	0.507636	0.818029	12.0985	0.235166	86.3722	0.122987	0.7327	0.0182443	0.526323	0.0182443	0.35263	0.482109	0.048156	0.00291484	0.127322	1.24626	0.589778	0.656485	249.534	229.932	3.89747	3.40136	0.328891	0.195088	0.17368	12.2575	89.0675	0.011766	0.087689	2.33704	0.829281	1.08449	1.49669	0.122068	1.37535	0.745371	0.688024	0.329199	-2.291e-05	0.380603
Chlorocebus	Ch. aethiops	h30201	0.263815	-0.292053	3.12735	0.752678	0.740801	1.55977	0.208477	0.352398	0.550464	13.5114	0.371027	116.624	0.0967212	0.463255	0.0128294	0.364997	0.0128294	0.22975	0.335549	0.0342642	0.00582968	0.128782	0.993081	0.512653	0.471373	147.397	145.161	1.95198	2.10991	0.265485	0.16427	0.161071	11.1352	88.3254	0.0168847	0.0865174	2.49148	0.565299	1.22348	1.40711	0.135918	0.950682	0.459167	0.569255	0.209157	4.951e-05	0.501275
Chlorocebus	Ch. aethiops	h30301	0.442149	-0.318167	3.31377	1.26255	1.33776	2.59601	0.346993	0.570647	0.962288	10.7398	0.407595	71.5077	0.168382	1.43	0.0204696	0.587481	0.0204696	0.389126	0.536186	0.0581223	0.00337695	0.162746	1.5888	0.672482	0.921625	166.308	211.804	5.08305	3.94674	0.446117	0.226949	0.264108	10.8045	87.2432	0.01365	0.122295	2.34276	0.925313	1.06303	1.45128	0.13287	1.58887	0.745185	0.777849	0.354332	-3.197e-05	0.51336
Chlorocebus	Ch. aethiops	i30102	0.373385	-0.269119	3.32852	0.923135	1.14007	1.97411	0.287674	0.458344	0.777896	5.25966	0.509271	70.1295	0.179377	1.5722	0.0165125	0.472094	0.0165125	0.314423	0.421814	0.0462971	0.00671835	0.164809	1.55159	0.702629	0.850791	109.564	125.433	3.69795	4.20667	0.556063	0.240907	0.284868	11.4633	87.7339	0.0155339	0.133349	2.5538	0.747711	1.01102	1.49798	0.127339	0.90347	0.459347	0.513773	0.166731	0.0003026	0.590771
Chlorocebus	Ch. aethiops	i30201	0.196736	-0.293938	3.4753	0.478024	0.708474	1.18532	0.149375	0.21708	0.470796	5.17094	0.415655	116.38	0.100353	0.496422	0.00868769	0.224683	0.00868769	0.167014	0.197191	0.0283732	0.007216	0.0956376	0.937125	0.376348	0.555324	102.716	114.554	1.74009	1.6206	0.256263	0.128009	0.178668	10.3344	87.786	0.0172046	0.0737442	2.5811	0.36086	1.01581	1.46097	0.13228	0.494003	0.227667	0.260277	0.0929301	0.00023407	0.548086
Chlorocebus	Ch. aethiops	i30301	0.333253	-0.274207	2.96163	0.87543	0.939644	1.78376	0.270382	0.394071	0.734743	12.8284	0.269002	98.4895	0.0870623	0.374649	0.0136745	0.406288	0.0136745	0.329695	0.365476	0.0408124	0.00295038	0.115216	1.03474	0.446168	0.617104	266.702	227.232	3.02542	2.56062	0.246791	0.153726	0.15487	11.7169	87.3544	0.0118726	0.0697463	2.15953	0.695171	1.29911	1.40749	0.128572	1.26929	0.546246	0.723044	0.311118	0.00015825	0.429291
Chlorocebus	Ch. aethiops	i30401	0.389226	-0.705334	3.79824	0.845114	1.26552	2.07555	0.30844	0.457536	0.925404	7.27257	0.363302	94.3738	0.205125	1.99142	0.0126746	0.470677	0.0126746	0.350243	0.410023	0.0585422	0.00725155	0.174705	1.45587	0.643606	0.839476	112.752	128.25	3.81282	3.49316	0.602985	0.250455	0.336598	8.82521	86.3817	0.017098	0.141795	2.62987	0.760266	1.33528	1.28815	0.158003	1.21069	0.442198	0.819158	0.224315	0.00044359	0.58478
Chlorocebus	Ch. aethiops	j30101	0.221823	-0.489833	3.30371	0.535674	0.696269	1.22556	0.175073	0.24819	0.543975	5.93873	0.189607	76.8773	0.0922993	0.421997	0.00960209	0.256964	0.00960209	0.203401	0.227836	0.031912	0.00568749	0.0876895	0.858056	0.369706	0.49256	139.047	137.717	2.47587	2.30121	0.265904	0.138419	0.172002	10.0552	87.3997	0.0145742	0.0657793	2.46185	0.428453	1.09586	1.3455	0.136443	0.593087	0.246678	0.357233	0.125155	-5.184e-05	0.489455
Chlorocebus	Ch. aethiops	j30301	0.473747	-0.293748	2.90011	1.05423	1.50759	2.52861	0.368011	0.544311	1.197	13.7176	0.357903	103.514	0.123473	0.743664	0.0178324	0.559475	0.0178324	0.428738	0.490695	0.0740434	0.00359023	0.126086	1.3677	0.612277	0.759789	249.544	224.286	3.65436	3.47899	0.340761	0.196429	0.20333	10.8111	87.561	0.0123703	0.0920776	2.35083	0.919433	1.1842	1.39734	0.13212	1.79417	0.720366	1.10299	0.371259	0.00011188	0.528811
Chlorocebus	Ch. aethiops	j30401	0.478806	-0.363924	2.85845	0.90239	1.5059	2.50032	0.374316	0.54047	1.10847	5.97963	0.185861	94.5064	0.222546	2.27192	0.0132234	0.552567	0.0132234	0.424781	0.474526	0.0675282	0.0050121	0.182688	1.9205	0.767429	1.11129	145.214	161.962	4.60744	4.29996	0.588334	0.30472	0.429378	11.0521	85.9022	0.0140765	0.138891	2.42453	0.899296	1.48386	1.35679	0.12727	1.44726	0.551558	0.887898	0.290902	0.00028318	0.358435
Chlorocebus	Ch. aethiops	j30501	0.478846	-0.133528	2.87189	1.24181	1.12974	2.36532	0.387417	0.617434	0.929818	11.7619	0.322548	70.1284	0.124226	0.755001	0.0223299	0.63737	0.0223299	0.439184	0.575926	0.0503367	0.00309257	0.115895	1.6327	0.774849	0.847103	234.275	228.009	5.85851	5.62766	0.389461	0.193521	0.207666	11.4463	89.2308	0.0107351	0.0875025	2.35336	1.03025	1.18935	1.52391	0.119227	1.66008	0.754899	0.857155	0.354845	3.439e-05	0.506313
Chlorocebus	Ch. aethiops	m30201	0.364099	-0.272039	3.30489	1.01947	1.14304	2.16251	0.280761	0.475897	0.763989	7.2959	0.330549	114.521	0.187276	1.66239	0.0178298	0.496052	0.0178298	0.303417	0.453806	0.0449241	0.0056164	0.173024	1.48723	0.765748	0.721486	156.525	161.403	3.25018	3.74787	0.498035	0.245765	0.258518	11.6886	88.4656	0.0150008	0.138759	2.44409	0.757223	1.13499	1.48012	0.13325	1.19758	0.590006	0.711678	0.219606	0.00012235	0.569557
Chlorocebus	Ch. pygerithrus	a0303	0.144909	-0.308943	3.48059	0.326993	0.490483	0.802206	0.111813	0.174957	0.344306	6.09181	0.229537	109.737	0.0523572	0.13706	0.00573189	0.180828	0.00573189	0.118013	0.158169	0.0189218	0.00430116	0.0387098	0.479389	0.246163	0.241882	226.07	192.788	2.57169	1.94119	0.16936	0.101576	0.130552	11.1815	87.6985	0.0104508	0.0303218	2.40478	0.276181	1.14024	1.43552	0.138527	0.450533	0.22261	0.241427	0.0932288	1.885e-05	0.387903
Chlorocebus	Ch. pygerithrus	a30402	0.553	-0.229518	2.71074	1.3608	1.46198	2.82278	0.449532	0.709355	1.11062	9.27852	0.387018	36.6342	0.215211	2.10176	0.0211481	0.732134	0.0211481	0.517942	0.670651	0.0614835	0.00575858	0.206235	2.00227	0.929061	0.988513	151.319	145.128	4.91387	4.15905	0.697624	0.300487	0.291096	9.984	88.4856	0.0138633	0.169	2.45326	1.18859	1.20904	1.45262	0.120816	1.87273	0.801511	0.896742	0.365458	0.00012816	0.500373
Chlorocebus	Ch. pygerithrus	b30101	0.310065	-0.553484	3.26974	0.691817	0.935426	1.63542	0.247431	0.364794	0.705765	9.65369	0.322938	100.118	0.111213	0.611765	0.0111734	0.376395	0.0111734	0.284399	0.333381	0.0423243	0.00433671	0.103005	1.17633	0.492092	0.685797	157.575	182.914	2.94874	3.28444	0.359101	0.136158	0.205789	9.83768	87.8482	0.0134367	0.0766264	2.41359	0.617943	1.4323	1.33166	0.142892	1.05962	0.474781	0.501143	0.205667	0.00029572	0.552438
Chlorocebus	Ch. pygerithrus	b30201	0.354365	-0.720601	4.05985	0.812023	1.26052	2.07254	0.274517	0.418007	0.836429	5.89402	0.394138	120.383	0.167923	1.36878	0.0129923	0.430266	0.0129923	0.303544	0.375911	0.0543552	0.00629178	0.155043	1.38318	0.538596	0.919777	113.136	135.547	3.53723	2.89335	0.438052	0.185418	0.276262	9.73741	86.6246	0.0190886	0.126886	2.51668	0.679455	1.06428	1.39532	0.157389	1.1832	0.411569	0.713155	0.205254	0.00040505	0.538279
Chlorocebus	Ch. pygerithrus	b30401	0.235946	-0.14258	3.3948	0.621574	0.647224	1.3502	0.182828	0.277991	0.524309	6.29187	0.227437	109.732	0.0893008	0.394824	0.0120685	0.290261	0.0120685	0.209613	0.262177	0.0308028	0.00376796	0.0769583	0.899626	0.45911	0.440517	215.879	211.983	2.99768	3.17991	0.265954	0.159936	0.16058	11.3202	86.0066	0.0126902	0.0567285	2.44257	0.47179	0.967647	1.46445	0.130914	0.653017	0.32378	0.342436	0.124627	0.00014902	0.345049
Chlorocebus	Ch. pygerithrus	b30501	0.365848	-0.258244	3.07691	0.848175	1.15347	2.02659	0.286441	0.426754	0.867663	7.92823	0.595967	66.2547	0.171437	1.39742	0.0132417	0.43929	0.0132417	0.326721	0.384627	0.0514714	0.00611405	0.150204	1.55215	0.65123	0.752063	126.801	129.873	4.65888	3.26381	0.506106	0.218324	0.252106	9.72599	87.0655	0.0161738	0.117378	2.43991	0.706475	0.960919	1.41206	0.130917	1.21726	0.510703	0.657091	0.231805	2.505e-05	0.50972
Chlorocebus	Ch. pygerithrus	c30501	0.238216	-0.237942	3.8461	0.499712	0.749913	1.23589	0.185036	0.305481	0.529371	13.6069	0.510214	79.4967	0.0816831	0.349165	0.00719286	0.314575	0.00719286	0.203646	0.278907	0.0298722	0.00423007	0.0898789	0.830065	0.309671	0.552696	162.819	158.398	1.80776	1.25296	0.126007	0.103666	0.167562	11.1503	85.7346	0.0203328	0.048563	2.5149	0.482803	0.921523	1.41984	0.129132	0.593634	0.267038	0.30553	0.109874	0.00012372	0.375394
Chlorocebus	Ch. pygerithrus	d30202	0.265064	-0.280142	3.10852	0.674278	0.781433	1.4569	0.210009	0.312671	0.58317	6.83017	0.227781	104.493	0.119487	0.70712	0.0121341	0.323905	0.0121341	0.236376	0.287597	0.0323321	0.00494101	0.125395	1.16172	0.559584	0.594689	174.91	155.718	3.13778	2.33276	0.310014	0.192468	0.197304	11.0533	87.691	0.0134722	0.0895235	2.45403	0.523973	1.09948	1.42057	0.130104	0.748524	0.324888	0.435105	0.152998	0.00034847	0.49529
Chlorocebus	Ch. pygerithrus	e30101	0.559989	-0.387119	3.19302	1.27971	1.93819	3.15649	0.44625	0.686007	1.24603	9.44334	0.411857	84.5072	0.233867	2.5487	0.0221867	0.711563	0.0221867	0.509982	0.643219	0.0764584	0.00351913	0.170241	2.01466	0.896928	1.15723	180.632	209.783	5.55298	4.4052	0.63327	0.295514	0.458548	10.086	86.2478	0.014432	0.128184	2.42568	1.15278	1.31484	1.41166	0.133686	1.8354	0.871519	1.01776	0.3822	0.00076144	0.395993
Chlorocebus	Ch. pygerithrus	e30201	0.707429	-0.274187	2.90108	1.69857	1.93545	3.63402	0.565228	0.871962	1.56117	5.55522	0.230949	112.122	0.399996	6.82259	0.0282682	0.900346	0.0282682	0.655137	0.809728	0.0906177	0.0072871	0.365739	2.65127	1.20116	1.48027	109.073	115.843	6.28247	7.02436	1.22025	0.455147	0.54181	10.0788	87.3358	0.0179867	0.302144	2.58012	1.46487	1.25284	1.45634	0.126185	1.73437	0.860041	0.928367	0.352079	0.00058707	0.411625
Chlorocebus	Ch. pygerithrus	g80303	0.250156	-0.0367251	3.16956	0.767218	0.721909	1.53292	0.194543	0.314027	0.511592	8.68218	0.362257	94.2416	0.101965	0.517185	0.0128237	0.327775	0.0128237	0.209372	0.297333	0.0304423	0.00444335	0.0923432	0.96904	0.544014	0.415486	166.388	186.962	2.94986	2.7114	0.307159	0.188138	0.19483	11.6307	88.973	0.0119437	0.0719768	2.53001	0.505527	0.925332	1.54528	0.122309	0.701504	0.379246	0.324251	0.150028	2.605e-05	0.514133
Colobus	Colobus polykomos	o80801	0.219894	-0.27926	3.40342	0.64167	0.642654	1.28432	0.16952	0.27643	0.500925	13.7643	0.586178	78.262	0.0918511	0.418122	0.0121832	0.286918	0.0121832	0.188555	0.266681	0.0326363	0.00405234	0.0977087	0.986896	0.553199	0.433697	173.912	178.737	2.16874	2.02212	0.215788	0.151807	0.123807	13.3033	88.9942	0.0139343	0.0734774	2.3698	0.455236	0.715031	1.49547	0.141772	0.865855	0.358653	0.480052	0.161256	-9.7e-07	0.484818
Colobus	Colobus polykomos	p80801	0.260113	-0.132452	3.04923	0.658019	0.744526	1.38195	0.207591	0.328495	0.531435	13.7409	0.427708	59.2548	0.0679349	0.230027	0.0114476	0.340644	0.0114476	0.242517	0.30983	0.0304319	0.00376796	0.066108	0.797526	0.445661	0.362681	211.889	221.844	2.95419	2.54696	0.225079	0.117161	0.106418	10.5812	89.3808	0.0109129	0.0488871	2.37887	0.555906	1.1065	1.44654	0.120764	0.915016	0.397363	0.514137	0.179973	0.0004156	0.58805
Colobus	Colobus polykomos	q0321	0.446808	-0.508507	3.5372	1.07584	1.51929	2.59514	0.340032	0.512244	1.03731	10.7441	0.397979	118.004	0.146176	1.0216	0.0177405	0.531264	0.0177405	0.369369	0.461039	0.0650225	0.00316367	0.15068	1.33014	0.669015	0.662575	240.857	235.076	7.09381	4.65823	0.377623	0.24067	0.262517	12.6965	87.6306	0.00963318	0.103532	2.3214	0.830407	1.11929	1.37416	0.140986	1.68524	0.611019	1.07423	0.295599	-0.00011007	0.606049
Colobus	Colobus polykomos	q80101	0.431069	-0.202194	3.56966	1.10856	1.41109	2.65913	0.332702	0.543086	0.909064	15.7638	0.298799	108.131	0.137517	0.918742	0.0175359	0.564108	0.0175359	0.364964	0.509746	0.0543627	0.00362577	0.129116	1.57595	0.703696	0.872255	193.408	217.805	3.85909	3.02273	0.274431	0.148028	0.218554	12.0901	87.0545	0.0131523	0.0897969	2.41033	0.87471	0.98345	1.52361	0.130771	1.39046	0.702058	0.658451	0.266449	0.00037658	0.519868
Colobus	Colobus polykomos	r80501	0.303119	-0.155463	3.20651	0.725191	1.0266	1.83725	0.231036	0.368397	0.740513	15.3191	0.390643	86.2434	0.0801543	0.310188	0.0119611	0.379109	0.0119611	0.252567	0.341213	0.0423413	0.00234609	0.0756282	0.86793	0.428228	0.498613	227.744	284.376	3.15786	3.85756	0.193397	0.119844	0.111804	11.9987	88.8276	0.0102019	0.0522641	2.27907	0.59378	0.993352	1.49673	0.123395	1.12708	0.511743	0.615991	0.2118	0.00024289	0.52413
Colobus	Colobus polykomos	s80201	0.313378	-0.0635544	3.52702	0.87829	0.93058	1.82013	0.240873	0.405411	0.621589	12.055	0.348358	87.3725	0.118661	0.695362	0.0154789	0.422066	0.0154789	0.255491	0.388774	0.0374874	0.00511874	0.118533	1.07515	0.50289	0.563817	145.869	160.545	2.61583	2.84821	0.331244	0.175901	0.204027	12.0085	89.1533	0.0155339	0.0896353	2.48479	0.644265	0.901425	1.54619	0.121584	1.28685	0.67773	0.609115	0.223826	0.00018398	0.546891
Colobus	Colobus polykomos	s80401	0.349266	-0.321691	3.0813	0.812552	0.958569	1.79548	0.279113	0.408499	0.762235	13.1353	0.340336	82.9928	0.0986983	0.480816	0.0131372	0.423696	0.0131372	0.318169	0.372668	0.0454028	0.00622069	0.109151	1.04135	0.585311	0.59932	117.133	136.527	2.42524	2.24362	0.252872	0.115649	0.127941	11.1359	88.7776	0.0155339	0.0768216	2.52326	0.695834	1.15309	1.42248	0.128781	1.06078	0.507878	0.505439	0.209489	0.000231	0.565701
Colobus	Colobus polykomos	s80701	0.324115	-0.0920608	2.69395	0.802253	0.884881	1.68713	0.259431	0.409941	0.68505	13.3466	0.4317	121.996	0.143392	1.02841	0.0135014	0.423971	0.0135014	0.293944	0.386887	0.038762	0.00604296	0.13557	1.08333	0.503172	0.580759	113.556	137.735	2.3605	2.38316	0.429099	0.191332	0.234551	10.2806	88.3187	0.0153207	0.105765	2.44099	0.680575	1.14086	1.50895	0.113689	0.957606	0.494126	0.52547	0.201652	0.00010911	0.410328
Colobus	Colobus polykomos	s80801	0.206391	-0.0371656	3.25184	0.591218	0.631287	1.22243	0.165033	0.264217	0.415897	8.45936	0.347302	119.246	0.0936461	0.433145	0.0102948	0.274046	0.0102948	0.18448	0.252038	0.0253805	0.00629178	0.0877162	0.801928	0.427139	0.38089	135.636	132.357	2.03088	1.79473	0.265894	0.139401	0.117033	11.4972	88.5244	0.0145386	0.0665681	2.46537	0.436518	1.04211	1.52774	0.116937	0.613901	0.315649	0.309164	0.116677	3.67e-05	0.495605
Colobus	Colobus polykomos	t80401	0.236835	0.0262091	3.16914	0.611108	0.61477	1.19409	0.19306	0.302277	0.467991	14.7296	0.460596	169.513	0.0645762	0.207584	0.0105568	0.312156	0.0105568	0.224342	0.287303	0.0254712	0.00437226	0.0808355	0.840942	0.448318	0.370852	234.533	172.666	2.16643	1.59884	0.170389	0.116635	0.0817675	14.0393	91.4203	0.0133656	0.0531684	2.36302	0.511646	1.00224	1.57831	0.109714	0.80109	0.420361	0.397784	0.180925	0.00012033	0.576154
Colobus	Colobus polykomos	t80801	0.32978	-0.157473	3.10626	0.866631	0.992799	1.86392	0.255512	0.426069	0.727054	12.9716	0.516062	101.224	0.113339	0.634184	0.0145416	0.441611	0.0145416	0.282252	0.400028	0.0404636	0.00533202	0.111156	1.15053	0.588548	0.586009	163.335	154.011	3.14626	2.84684	0.323939	0.152232	0.182126	10.5082	88.5539	0.0144675	0.0854644	2.33267	0.67437	0.878494	1.47665	0.122929	1.0701	0.516495	0.613175	0.209706	-3.65e-05	0.558547
Mandrillus	M. sphinx	1999_077	0.340091	0.00888739	3.19919	0.961309	0.924196	1.88545	0.266811	0.422365	0.70886	12.1706	0.394901	58.1353	0.108691	0.58323	0.0176776	0.441965	0.0176776	0.303368	0.404864	0.0395282	0.00405234	0.109862	1.22201	0.655256	0.560812	196.668	201.394	3.72131	3.27464	0.358116	0.193392	0.142116	11.0128	89.3469	0.012548	0.0767211	2.32148	0.709779	0.900732	1.54228	0.112926	1.19242	0.612881	0.6475	0.238547	2.54e-05	0.619315
Mandrillus	M. sphinx	l80103	0.47388	-0.21693	3.06431	1.24271	1.37289	2.63971	0.363969	0.577146	1.03712	6.59862	0.276241	94.2596	0.2641	2.98935	0.0227384	0.597662	0.0227384	0.405124	0.526541	0.0632657	0.00465663	0.256266	2.0697	0.951723	1.07728	146.342	164.497	6.34033	5.1801	0.632999	0.328268	0.39459	11.5075	86.528	0.0133656	0.184322	2.42384	0.920143	1.08495	1.47734	0.13183	1.4261	0.70149	0.740487	0.262346	0.0004194	0.422844
Mandrillus	M. sphinx	PAP 1526	0.571316	-0.320697	3.28004	1.4371	1.68429	3.12139	0.450726	0.708758	1.25298	4.71829	0.311381	88.503	0.384215	6.42308	0.0245451	0.734433	0.0245451	0.505162	0.668203	0.0742257	0.0103797	0.365628	2.61268	1.12455	1.46606	90.9546	84.6429	4.81243	4.19091	0.978862	0.415556	0.503224	10.7939	88.3717	0.0191597	0.31009	2.67939	1.16803	1.08502	1.42615	0.138495	1.61913	0.73908	0.808148	0.317626	0.00055645	0.480449
Mandrillus	M. sphinx	PAP 1858	0.661325	0.0877691	2.66364	1.70657	1.59037	3.37794	0.540365	0.872005	1.2607	13.0627	0.348957	89.6359	0.18021	1.5437	0.0285544	0.905316	0.0285544	0.620149	0.822828	0.0678345	0.00451444	0.199231	1.74833	0.973207	0.786219	192.515	186.987	4.67022	4.69827	0.559919	0.330418	0.250935	12.1682	89.8612	0.014041	0.143659	2.43582	1.46426	1.11532	1.60385	0.100351	2.31173	1.15069	1.11345	0.499243	0.00071621	0.647026
Mandrillus	M. sphinx	PAP 1867	1.07178	-0.0253057	3.44677	3.12377	3.30998	6.4486	0.822964	1.29153	2.21487	2.10595	0.333865	34.0002	0.840466	22.186	0.0602285	1.35344	0.0602285	0.89271	1.21749	0.128721	0.00991242	0.835907	5.36839	2.58459	2.64286	89.3302	87.5809	9.36536	11.8806	1.86316	0.961428	0.989829	11.766	88.8263	0.0185199	0.695771	2.68456	2.1102	0.767227	1.55261	0.124263	1.96934	0.942861	0.896592	0.326892	0.00033258	0.489463
Mandrillus	M. sphinx	s70501	0.455067	-0.317126	2.90089	1.07244	1.29388	2.36633	0.362857	0.548067	1.02216	12.7772	0.370935	112.372	0.179365	1.55799	0.0181736	0.56624	0.0181736	0.419523	0.505757	0.0602382	0.00593632	0.194285	1.68027	0.821526	0.846898	137.206	144.522	4.57663	4.10417	0.569378	0.267271	0.245906	10.5993	89.1964	0.0154273	0.143987	2.45055	0.930071	1.19116	1.42117	0.130416	1.47954	0.669915	0.833584	0.299912	0.00025047	0.561255
Mandrillus	M. sphinx	UZH12481	0.304841	-0.347567	3.18727	0.750607	0.923045	1.57389	0.241439	0.397849	0.674969	14.0281	0.407495	38.6289	0.099598	0.500294	0.0122767	0.410277	0.0122767	0.269311	0.368598	0.0402195	0.00675389	0.117967	0.93061	0.51289	0.467649	140.552	125.539	2.18059	1.83697	0.283013	0.13713	0.130642	10.8234	89.5178	0.0175957	0.0837719	2.42062	0.646353	1.20192	1.40053	0.130693	1.12451	0.535868	0.669985	0.220403	-7.97e-05	0.630551
Mandrillus	M. sphinx	UZH8829	0.424906	-0.381474	3.49955	1.139	1.33508	2.46225	0.316445	0.504102	1.1001	14.8358	0.35614	133.377	0.0881652	0.387027	0.0200456	0.526864	0.0200456	0.350681	0.470212	0.0649543	0.00270156	0.0897798	1.13065	0.74571	0.562266	257.305	284.998	5.17457	4.75783	0.284352	0.149717	0.131726	11.9747	90.1822	0.0110195	0.0648306	2.32233	0.81923	1.16361	1.33758	0.145189	1.72949	0.670387	1.04501	0.351154	-2.009e-05	0.604407
Mandrillus	M. sphinx	w90501	0.618955	-0.159353	2.83319	1.59318	1.8316	3.33547	0.51026	0.797784	1.32287	10.4036	0.237086	79.2582	0.261934	3.04185	0.0255257	0.821976	0.0255257	0.592125	0.760139	0.0718434	0.00398124	0.262334	2.15936	1.02033	1.15815	173.37	191.639	7.95505	6.20443	0.678885	0.42768	0.400212	11.1504	89.2235	0.0111261	0.188011	2.43077	1.35226	1.24284	1.47406	0.117232	1.909	0.80747	1.08609	0.38061	-0.00015125	0.461303
P. anubis	P. anubis	a40101	0.248961	-0.296546	3.01115	0.619932	0.761481	1.34989	0.193367	0.291159	0.566527	7.47484	0.173511	73.5023	0.120064	0.708073	0.0104088	0.300817	0.0104088	0.215013	0.263776	0.0345261	0.00661171	0.110821	1.0322	0.457428	0.587704	125.085	130.038	2.15033	2.15259	0.341525	0.146457	0.188713	10.9214	87.6524	0.0161738	0.0856047	2.47321	0.47879	1.21908	1.43704	0.129534	0.724219	0.322419	0.384696	0.144356	0.00015222	0.416019
P. anubis	P. anubis	a40201	0.20235	-0.23993	3.0284	0.528468	0.589652	1.10695	0.161655	0.245794	0.427642	8.60374	0.195135	94.3716	0.0786931	0.306848	0.00969073	0.255082	0.00969073	0.181641	0.229964	0.0251177	0.0050121	0.075211	0.683468	0.315251	0.368216	151.504	185.737	1.57759	1.61062	0.229815	0.118416	0.142167	10.1254	88.0578	0.0145742	0.0542049	2.41641	0.411605	1.03415	1.43298	0.128201	0.689152	0.322985	0.358459	0.148789	0.00011482	0.46453
P. anubis	P. anubis	a40303	0.175394	-0.494595	3.50762	0.453179	0.607721	0.971456	0.13871	0.215648	0.411569	10.2585	0.312228	74.1159	0.0636893	0.202183	0.008032	0.223129	0.008032	0.150257	0.201889	0.0251815	0.00465663	0.0677272	0.623963	0.307806	0.341909	152.934	183.404	1.3876	2.23195	0.199118	0.119231	0.10811	11.6409	87.9393	0.0150008	0.0505219	2.39061	0.34833	1.03681	1.37216	0.144681	0.626603	0.232512	0.378925	0.111743	9.182e-05	0.438236
P. anubis	P. anubis	a40401	0.166731	-0.415374	3.55931	0.429718	0.587031	0.994639	0.126933	0.195943	0.413345	4.98528	0.291877	79.0038	0.0794544	0.315005	0.00765334	0.203596	0.00765334	0.140381	0.179613	0.0253407	0.00472773	0.0657996	0.77005	0.339366	0.430684	133.276	177.145	2.40423	2.07167	0.243012	0.139226	0.147484	10.3029	86.624	0.0142898	0.0533422	2.59172	0.317373	1.03238	1.39118	0.146607	0.524448	0.27207	0.30169	0.0957875	9.603e-05	0.416021
P. anubis	P. anubis	b40201	0.160058	-0.0235682	2.88487	0.389044	0.431119	0.820163	0.125864	0.198766	0.322194	11.2174	0.409214	65.0139	0.0599484	0.180149	0.00655842	0.204488	0.00655842	0.140851	0.184762	0.0189796	0.00639843	0.0673878	0.541851	0.270606	0.271245	126.65	125.995	1.07265	1.20782	0.182974	0.0960321	0.0832052	11.6379	88.7857	0.0162804	0.0506749	2.55985	0.334243	1.03083	1.53714	0.118467	0.511061	0.239489	0.277694	0.0985729	-7.07e-05	0.472365
P. anubis	P. anubis	b40303	0.127798	-0.0965656	3.15118	0.352092	0.369342	0.69328	0.101536	0.16114	0.271815	8.726	0.390165	96.1247	0.0603577	0.181696	0.00688822	0.167671	0.00688822	0.114825	0.153126	0.0162457	0.0077492	0.0706897	0.476409	0.285798	0.236094	113.669	115.051	1.05783	1.09112	0.188959	0.0903186	0.0628589	11.3326	91.0711	0.0181289	0.0554513	2.52602	0.267951	0.967125	1.50292	0.11886	0.428045	0.197074	0.234529	0.0804862	-4.125e-05	0.515283
P. anubis	P. anubis	c40201	0.340068	-0.288775	3.02728	0.821065	1.04631	1.86738	0.271379	0.429744	0.727393	7.91438	0.308292	94.2727	0.167371	1.35611	0.0128102	0.442555	0.0128102	0.309852	0.400546	0.0420082	0.00497655	0.152194	1.47932	0.69675	0.782572	151.079	158.772	3.59107	5.02425	0.463827	0.220892	0.321021	11.0428	87.5181	0.0133656	0.112427	2.55572	0.710397	1.25163	1.39548	0.126919	1.05197	0.481103	0.570869	0.246679	0.00020695	0.512099
P. anubis	P. anubis	c40301	0.330339	-0.511326	3.53417	0.748476	1.17035	1.94262	0.257829	0.373921	0.774002	12.6191	0.44999	58.1267	0.112002	0.616063	0.0125737	0.386483	0.0125737	0.285949	0.337429	0.0458618	0.0038746	0.0963199	1.09443	0.434724	0.643904	179.841	222.497	4.21656	3.35566	0.302752	0.125483	0.201562	8.96268	86.1214	0.0132945	0.0747418	2.39476	0.623378	1.10176	1.34727	0.144949	1.29489	0.557633	0.765122	0.250886	0.00015866	0.556458
P. anubis	P. anubis	c40402	0.191554	-0.221793	2.86444	0.504696	0.498834	0.988993	0.15364	0.24117	0.401909	7.88469	0.391822	116.876	0.0696386	0.241483	0.00907355	0.249983	0.00907355	0.177639	0.227738	0.0234512	0.00483437	0.0625976	0.601419	0.313042	0.320092	188.531	182.172	2.17166	2.13229	0.245042	0.109312	0.123358	10.2171	87.6799	0.0108773	0.0511088	2.36181	0.402828	1.25065	1.46665	0.127793	0.646979	0.34724	0.301982	0.128902	1.522e-05	0.490114
P. anubis	P. anubis	d40101	0.254118	-0.428793	3.55962	0.637071	0.803855	1.39733	0.198245	0.312219	0.573995	8.97936	0.415586	86.1369	0.0989433	0.473981	0.0118487	0.322748	0.0118487	0.226148	0.290071	0.0345463	0.00401679	0.086201	0.993717	0.465649	0.493144	208.559	179.896	2.65609	2.51682	0.278481	0.154628	0.171491	11.8095	88.2037	0.0123703	0.0623637	2.27554	0.514349	1.1446	1.37423	0.138574	0.857677	0.418515	0.473914	0.168126	0.00025509	0.448938
P. anubis	P. anubis	d40301	0.356512	-0.123155	2.82238	0.88471	0.975028	1.87648	0.285668	0.428217	0.767805	11.3064	0.278938	98.1163	0.118854	0.694791	0.0147112	0.442928	0.0147112	0.327889	0.39906	0.0426866	0.00426562	0.124335	1.17532	0.515369	0.633909	158.791	202.345	2.776	3.22844	0.375936	0.167553	0.170863	11.0206	88.7664	0.0129035	0.0887944	2.37911	0.73209	1.24455	1.52289	0.119946	1.11733	0.533537	0.583788	0.231025	0.00032829	0.460061
P. anubis	P. anubis	e40102	0.220707	-0.470905	3.13839	0.557371	0.727884	1.26152	0.171897	0.266526	0.514334	4.97554	0.246862	90.4977	0.115709	0.680751	0.00922873	0.276595	0.00922873	0.193432	0.247103	0.0310167	0.00575858	0.0955582	0.906584	0.470713	0.448224	138.021	157.518	2.61476	2.45961	0.35506	0.147203	0.176497	9.33398	87.6987	0.0146808	0.0777073	2.55005	0.440536	1.13499	1.38987	0.138291	0.611813	0.251909	0.343616	0.118983	0.00012183	0.394664
P. anubis	P. anubis	f40202	0.232223	-0.205259	2.77171	0.527157	0.595435	1.12259	0.18924	0.295125	0.491884	10.5254	0.248584	86.5042	0.0788998	0.308823	0.00816694	0.303292	0.00816694	0.222219	0.276432	0.0265237	0.00511874	0.0816285	0.756905	0.379835	0.374937	145.822	162.596	1.99097	1.83092	0.238785	0.122002	0.116658	12.5924	87.8446	0.0141476	0.0589641	2.40775	0.498651	1.39456	1.45664	0.121083	0.747899	0.353329	0.394251	0.169562	3.83e-05	0.556953
P. anubis	P. anubis	f40303	0.225806	-0.215439	3.13082	0.494269	0.673371	1.16764	0.181122	0.277277	0.506367	7.80124	0.375429	58.5062	0.0951676	0.4463	0.00848854	0.285336	0.00848854	0.213302	0.256378	0.0289583	0.00518983	0.087897	0.901737	0.402981	0.498756	142.484	166.11	1.652	1.2196	0.309813	0.111754	0.123783	11.6125	89.6382	0.0155695	0.0705116	2.42027	0.46968	1.00323	1.48284	0.127178	0.769252	0.30105	0.468202	0.139043	0.00026114	0.418283
P. anubis	P. anubis	f40404	0.216316	-0.159334	3.18292	0.617859	0.599681	1.21437	0.166992	0.260136	0.476716	5.84585	0.263251	89.7697	0.0961079	0.459044	0.0107176	0.271543	0.0107176	0.183969	0.24289	0.0286524	0.00590077	0.0909616	0.895032	0.493262	0.410654	129.407	147.299	1.91949	2.11875	0.289546	0.137067	0.135104	10.5071	89.1504	0.0147875	0.0738646	2.36637	0.426859	0.911137	1.47802	0.123263	0.694293	0.310215	0.339941	0.13476	-0.00012195	0.509985
P. anubis	P. anubis	h40202	0.630571	-0.353151	3.16662	1.45387	2.07185	3.5941	0.499179	0.770532	1.42231	8.90887	0.254593	117.738	0.284828	3.58496	0.0244083	0.793057	0.0244083	0.564392	0.711942	0.0850463	0.00465663	0.312142	2.47725	1.06065	1.47384	190.958	172.085	8.47764	4.78413	0.748724	0.395773	0.413631	11.051	86.5314	0.0133656	0.222254	2.40704	1.27633	1.32074	1.41963	0.136319	1.96339	0.895651	1.06774	0.414945	0.00038082	0.548349
P. anubis	P. anubis	h40301	0.254623	-0.215681	2.88906	0.558738	0.663653	1.2193	0.205275	0.324829	0.538575	6.57903	0.289515	105.877	0.0996294	0.492487	0.00930708	0.333522	0.00930708	0.235944	0.302412	0.03111	0.00529647	0.089591	0.768997	0.361353	0.479926	150.321	166.626	2.04316	2.11174	0.325566	0.126134	0.143203	10.2489	88.7388	0.0130101	0.0715892	2.42104	0.544661	1.21729	1.4749	0.12136	0.80935	0.321043	0.456798	0.140416	3.465e-05	0.446857
P. anubis	P. anubis	h40403	0.467782	-0.258511	3.41285	1.2451	1.5358	2.7809	0.373217	0.573175	1.01767	11.3856	0.256664	94.3875	0.184131	1.63198	0.0224806	0.593123	0.0224806	0.438393	0.537679	0.0620723	0.00408788	0.170052	1.75363	0.590251	1.09242	198.824	204.985	6.17227	5.31051	0.551567	0.195332	0.321371	9.9154	86.5935	0.0132945	0.11833	2.40194	0.974848	1.297	1.43761	0.138342	1.5757	0.727128	0.874433	0.352528	0.00028876	0.521627
P. anubis	P. anubis	j50501	0.230106	-0.402261	3.1095	0.513849	0.666602	1.18045	0.183076	0.276938	0.515248	12.2493	0.262015	100.75	0.0551925	0.151842	0.0084337	0.285894	0.0084337	0.198644	0.24447	0.0321042	0.00223945	0.0634139	0.637784	0.300765	0.375669	321.329	286.151	2.59299	2.52742	0.169224	0.105936	0.11747	10.8003	87.6839	0.010273	0.0342076	2.29684	0.453017	1.22491	1.39763	0.132921	0.765272	0.354641	0.432067	0.159846	-2.825e-05	0.508025
P. anubis	P. anubis	p40501	0.317954	-0.492292	3.28043	0.72971	0.885355	1.69739	0.251199	0.405188	0.742525	8.19157	0.376202	112.503	0.101932	0.514905	0.0124743	0.419505	0.0124743	0.284225	0.384598	0.045163	0.00426562	0.0907382	1.16444	0.483024	0.610696	176.279	194.941	4.08757	2.99985	0.298233	0.173638	0.220658	9.36498	87.6657	0.0120148	0.0651249	2.33613	0.667026	1.35637	1.40068	0.135373	0.953022	0.448791	0.590981	0.179466	0.0003152	0.557057
P. anubis	P. anubis	s30401	0.188802	-0.491901	3.14042	0.501396	0.585198	1.07055	0.150615	0.240762	0.361147	9.19319	0.326391	90.1325	0.0696088	0.246072	0.00831124	0.250558	0.00831124	0.169595	0.230283	0.0218511	0.00575858	0.0760753	0.5565	0.307802	0.319957	148.278	140.773	1.44186	1.58506	0.187304	0.104983	0.10315	10.6666	88.1932	0.0164937	0.0544112	2.46686	0.399878	1.16709	1.3548	0.140346	0.478659	0.223097	0.269441	0.109037	0.0001653	0.540753
P. anubis	P. anubis	t30402	0.326894	-0.269935	3.49753	0.821157	1.1061	2.02347	0.253642	0.392649	0.745404	9.03484	0.379117	140.618	0.142685	0.967663	0.0150791	0.407671	0.0150791	0.285199	0.362512	0.0451592	0.00494101	0.137553	1.48394	0.71841	0.774836	143.425	149.92	3.43477	2.59937	0.372342	0.205574	0.26154	11.4493	87.5802	0.0148941	0.094398	2.38288	0.6426	1.10245	1.45463	0.135107	1.12016	0.484899	0.560855	0.198585	0.00034616	0.485787
P. anubis	P. anubis	u30202	0.284108	-0.257469	3.33969	0.640172	0.855294	1.5038	0.219046	0.3548	0.642738	10.3404	0.325799	94.5026	0.105943	0.554306	0.0113788	0.364619	0.0113788	0.235455	0.322469	0.0377651	0.00515429	0.102932	1.06076	0.409331	0.537712	136.584	157.637	2.02591	2.01552	0.306022	0.154505	0.174506	11.141	87.0074	0.0148941	0.0774637	2.39475	0.557567	1.12317	1.46273	0.132243	1.00988	0.409413	0.576657	0.186867	0.00013935	0.564052
P. anubis	P. anubis	u30304	0.43388	-0.235668	3.38069	1.21854	1.42308	2.62621	0.334779	0.499821	1.02153	3.98441	0.32001	83.7442	0.267668	3.31282	0.0235373	0.519964	0.0235373	0.368985	0.457305	0.0626585	0.00824686	0.264131	2.0413	0.896311	1.20523	103.099	104.409	4.19081	4.05667	0.639452	0.306131	0.369276	10.1725	87.8379	0.0183777	0.214968	2.57364	0.82629	0.835196	1.45047	0.131188	1.35614	0.562958	0.733522	0.203013	0.00011552	0.502191
P. anubis	P. anubis	z30303	0.159155	-0.289728	3.41478	0.392862	0.44608	0.834482	0.124032	0.193057	0.338488	8.58049	0.213559	90.2497	0.0582398	0.168101	0.00711255	0.198627	0.00711255	0.133328	0.178336	0.0202049	0.00419452	0.0614895	0.56054	0.302593	0.27945	196.374	192.845	1.32306	1.74654	0.16779	0.0908635	0.109271	11.3709	88.0124	0.0126547	0.0430198	2.32777	0.324202	1.14859	1.4264	0.135852	0.526716	0.266027	0.257315	0.105784	-4.66e-06	0.507233
Theropithecus gelada	Theropithecus gelada	1904-161	0.332948	-0.0831379	3.29333	0.887067	0.925844	1.84728	0.261993	0.409823	0.674777	14.3937	0.545596	120.512	0.113713	0.635415	0.0169594	0.43035	0.0169594	0.297986	0.390378	0.0399723	0.00570292	0.123091	1.09556	0.580749	0.467804	145.517	136.995	2.35965	2.84369	0.316157	0.163105	0.119294	11.094	90.3538	0.0161564	0.0920024	2.42266	0.679216	0.863351	1.53551	0.121345	1.14946	0.544454	0.577432	0.240019	6.18e-05	0.63076
Theropithecus gelada	Theropithecus gelada	1904-174	0.321836	-0.280741	3.07388	0.802404	1.01957	1.82198	0.248255	0.393241	0.724474	7.56116	0.389207	98.1177	0.178679	1.54955	0.0133375	0.406579	0.0133375	0.270039	0.362392	0.0441869	0.00806913	0.174967	1.31023	0.600491	0.692647	109.008	103.126	2.50212	2.38412	0.508855	0.200232	0.249255	10.3422	89.5959	0.0167781	0.141001	2.66133	0.63712	1.03762	1.47965	0.130175	0.895459	0.351817	0.540722	0.157851	8.339e-05	0.619357
Theropithecus gelada	Theropithecus gelada	1969-448	0.170417	-0.00179025	3.20033	0.485166	0.477344	0.955143	0.133584	0.217864	0.34446	6.72172	0.50561	62.4849	0.0790362	0.311197	0.00886111	0.226281	0.00886111	0.146822	0.205806	0.020475	0.00760702	0.0771624	0.675798	0.350721	0.331403	111.46	113.383	1.36669	1.38395	0.254091	0.122236	0.0962972	10.5925	89.9119	0.0161382	0.0644163	2.46141	0.352628	0.876851	1.55273	0.115198	0.524702	0.267005	0.26774	0.108011	-7.196e-05	0.626914
Theropithecus gelada	Theropithecus gelada	1969-450	0.181285	0.00561317	2.9385	0.477861	0.486648	0.953966	0.144504	0.225955	0.37789	10.8957	0.503605	84.7608	0.0726105	0.262723	0.00894928	0.234285	0.00894928	0.164081	0.212082	0.0215343	0.00654061	0.0717952	0.673986	0.356327	0.324606	134.76	132.832	1.50849	1.7391	0.252901	0.105677	0.0922511	10.3576	89.9448	0.0153207	0.0568324	2.46293	0.376163	1.01575	1.5515	0.112396	0.634857	0.298417	0.336168	0.114553	-6.21e-05	0.613193
Theropithecus gelada	Theropithecus gelada	1969-451	0.194367	0.0628111	3.11847	0.575326	0.485964	1.06129	0.154024	0.257787	0.365678	4.69195	0.353744	157.991	0.0954253	0.451942	0.010192	0.269421	0.010192	0.169434	0.241003	0.0206708	0.00853123	0.0943869	0.883065	0.455749	0.426221	105.334	103.309	1.80144	1.72768	0.309894	0.140641	0.147755	11.3982	89.4575	0.0162093	0.0778208	2.55463	0.41844	0.926616	1.56607	0.109766	0.563315	0.300583	0.26665	0.0917936	9.78e-05	0.535969
Theropithecus gelada	Theropithecus gelada	1969-452	0.199412	-0.193597	3.53479	0.555681	0.617555	1.17324	0.153438	0.244534	0.446955	8.317	0.227774	80.5032	0.0835927	0.367055	0.0101256	0.25466	0.0101256	0.165939	0.228409	0.0262509	0.00629178	0.0789512	0.752388	0.382625	0.369763	135.593	132.255	2.2265	1.90803	0.260963	0.13681	0.120057	12.134	88.6395	0.0154273	0.0632662	2.57159	0.394348	0.97818	1.49219	0.130445	0.751686	0.308225	0.44346	0.125847	-3.81e-05	0.512003
Theropithecus gelada	Theropithecus gelada	1969-453	0.197304	-0.186145	3.26514	0.56589	0.689008	1.27888	0.151654	0.246379	0.40571	6.01887	0.570193	119.485	0.0971107	0.471213	0.0101632	0.256232	0.0101632	0.165804	0.231447	0.0251996	0.00924217	0.0955998	0.944469	0.467484	0.476985	99.2712	96.3957	2.02465	2.08681	0.288407	0.138251	0.135018	10.7849	88.3229	0.0166359	0.0768619	2.54283	0.397251	0.953642	1.51977	0.125568	0.651617	0.280437	0.340312	0.102616	2.37e-05	0.620102
Theropithecus gelada	Theropithecus gelada	CG1972	0.362947	-0.228668	3.07222	0.957637	1.02058	1.92255	0.289769	0.4544	0.750288	6.60608	0.364879	94.7411	0.189223	1.73879	0.0172277	0.470563	0.0172277	0.329962	0.426933	0.0436306	0.00959764	0.19299	1.44913	0.70992	0.669688	92.5132	92.7478	2.81149	3.01876	0.552068	0.224177	0.226041	10.1397	88.9143	0.0176312	0.1621	2.64895	0.761709	1.01929	1.52807	0.127205	1.08494	0.422679	0.579388	0.187932	0.00012244	0.542412
Theropithecus gelada	Theropithecus gelada	CG1972-361	0.322069	-0.103962	3.12348	0.868602	0.966674	1.80451	0.253912	0.409817	0.665696	4.27078	0.28988	100.618	0.200673	1.93114	0.0158065	0.424256	0.0158065	0.283649	0.384233	0.0400232	0.00984647	0.182694	1.50884	0.706487	0.789316	88.4118	92.3391	2.77099	3.12366	0.587871	0.223213	0.250018	10.2609	88.6787	0.017809	0.158762	2.68489	0.667882	1.00819	1.52704	0.118259	0.77639	0.393702	0.364201	0.160664	-0.00016167	0.523607
Theropithecus gelada	Theropithecus gelada	T11	0.708433	-0.375713	3.80353	2.26103	2.42333	4.85306	0.523686	0.808479	1.5367	4.20272	0.388088	61.6207	0.501486	9.2548	0.0419829	0.854254	0.0419829	0.545165	0.756318	0.0947039	0.00853123	0.500586	3.86769	1.85177	1.90651	107.269	102.125	6.76998	7.73607	0.981611	0.660346	0.691281	11.7708	86.803	0.0171691	0.369321	2.61697	1.30148	0.789063	1.39994	0.146501	2.03584	0.759975	1.24242	0.326249	0.00061817	0.514871
Theropithecus gelada	Theropithecus gelada	T14	0.222269	-0.288352	3.25629	0.576119	0.598568	1.20206	0.175403	0.279271	0.446616	8.1853	0.280804	97.7655	0.0717543	0.255809	0.0107005	0.291449	0.0107005	0.194323	0.266188	0.0266412	0.00309257	0.0630523	0.868649	0.38824	0.410911	284.411	227.16	4.02284	2.45618	0.245975	0.105165	0.136318	10.0658	87.3145	0.010593	0.0453467	2.32796	0.46051	1.17267	1.45319	0.136636	0.808593	0.35891	0.417446	0.153122	0.0002189	0.474017
Theropithecus gelada	Theropithecus gelada	T15	0.297051	0.117725	3.00863	0.818819	0.793195	1.60677	0.234707	0.377025	0.607612	5.0244	0.468896	112.142	0.151066	1.11818	0.0159512	0.392153	0.0159512	0.260026	0.357272	0.0344164	0.00689608	0.141649	1.26462	0.658362	0.568342	132.418	122.544	3.04342	3.24267	0.500387	0.231659	0.193932	12.0799	90.5073	0.0134367	0.116172	2.46336	0.617298	0.889437	1.60672	0.110717	0.76197	0.328474	0.416116	0.135421	-6.806e-05	0.545355
Theropithecus gelada	Theropithecus gelada	T17	0.315351	-0.252479	3.09807	0.831041	1.03523	1.85223	0.24489	0.391991	0.662462	8.00091	0.282461	98.7422	0.113839	0.659414	0.0140345	0.406569	0.0140345	0.274711	0.367493	0.041353	0.00373242	0.109595	1.09548	0.508787	0.533254	207.293	206.157	3.80059	3.89113	0.394469	0.180427	0.162433	11.1813	88.9846	0.0108418	0.0810081	2.36159	0.642204	1.03443	1.4824	0.124488	1.092	0.522034	0.559214	0.207781	0.00026353	0.447443
Theropithecus gelada	Theropithecus gelada	T18	0.129922	-0.396725	3.63568	0.288052	0.496744	0.77522	0.0982199	0.152022	0.329395	6.24429	0.461431	131.134	0.0430542	0.0924433	0.00509102	0.156601	0.00509102	0.103978	0.136371	0.0207519	0.00415898	0.0394088	0.484401	0.220717	0.274771	205.178	204.96	2.22996	1.71811	0.157032	0.0587671	0.0788343	10.389	87.3925	0.0115883	0.0292153	2.32781	0.239827	1.0965	1.44646	0.139596	0.440268	0.193595	0.246673	0.0819866	0.00019976	0.582259
Theropithecus gelada	Theropithecus gelada	T19	0.252613	-0.10055	3.27501	0.705944	0.667247	1.39848	0.202006	0.316584	0.477135	5.45272	0.377359	123.376	0.0909394	0.416189	0.0121742	0.328857	0.0121742	0.22772	0.302985	0.0279804	0.00494101	0.0855704	0.928376	0.50859	0.43988	154.989	174.539	4.11354	3.29258	0.315171	0.163213	0.140951	11.09	88.5873	0.0119437	0.0636357	2.32185	0.52984	0.936667	1.54536	0.11737	0.772251	0.416254	0.355858	0.131496	6.431e-05	0.565187
Theropithecus gelada	Theropithecus gelada	T7	0.406464	0.0085401	3.10561	0.811427	1.5651	2.40997	0.305245	0.432575	1.08622	2.88429	0.239496	60.7575	0.21348	2.21215	0.0145451	0.445416	0.0145451	0.335926	0.375495	0.0684085	0.00902889	0.204557	1.56894	0.698706	0.874836	102.773	101.442	3.8897	4.23949	0.521497	0.288801	0.299602	11.2127	89.4367	0.0174179	0.158565	2.5879	0.711422	0.882254	1.57621	0.117432	0.908857	0.428864	0.409054	0.162799	0.00022282	0.405056
[truncated: 102 more columns]

## Sheet: PRIMATES
		PARAMETER TYPE	HEIGHT	HEIGHT	HEIGHT	HEIGHT	HEIGHT	HEIGHT	PLATEAU SIZE	HEIGHT	DENSITY	ANISOTROPY	TEXTURE DIRECTION	SLOPE	COMPLEXITY	VOLUME	VOLUME	VOLUME	VOLUME	VOLUME	VOLUME	DENSITY	PEAK SHARPNESS	HEIGHT	HEIGHT	HEIGHT	AREA	AREA	VOLUME	VOLUME	HEIGHT	HEIGHT	HEIGHT	PLATEAU SIZE	PLATEAU SIZE	HEIGHT	HEIGHT	HEIGHT	HEIGHT	HEIGHT INDEX			COMPLEXITY	PLATEAU SIZE	FUNCTIONAL INDEX	HEIGHT INDEX	HEIGHT INDEX
		DEFINITION	Root-mean-square height	Kurtosis of height distribution	Max peak height	Max pit height	Maximum height	Arithmetic mean height	Inverse areal material ratio	Extreme peak height	Autocorrelation length	Texture-aspect ratio ANISOTROPY	texture direction	Root-mean square slope gradient	Developed interfacial area ratio. Indicates the complexity of the surface	Material Volume	Void Volume	Peak material volume of the scale-limited surface	Core material volume of the scale-limited surface	Core void volume of the scale-limited surface	Pit void volume of the scale.limited surface	Density of peaks	Peak curvature	Ten point height	Five point peak height	Five point pit height	Mean dale area	Mean hill area	Mean dale volume	Mean hill volume	Kernel roughness depth (roughness depth of the core)	Reduced peak height (roughness depth of the peaks)	Reduced valley depth (roughness depth of the valleys)	Ratio of the area of the material at the intersection line which separate protuding hills from the core	Ratio of the area of the material at the intersection line which separates protuding dales from the core	Peak t ovalley flatness deviation of the surface	Peak-to-reference flatness deviation	Reference-to.valley flatness deviation	Root-mean-square flatness deviation	Texture direction index	Density of summits	Mean summit curvature of surf	Surface Fractal Dimension	material volume heigh difference	Ratio: bearing index	Ratio: Core fluid retention	Ratio: Valley fluid retention	Smooth-rough-crossover threshold	Smooth-rough-crossover
		PARAMETER TYPE	HEIGHT	HEIGHT	HEIGHT	HEIGHT	HEIGHT	HEIGHT	FUNCTIONAL	FUNCTIONAL	SPATIAL	SPATIAL	SPATIAL	HYBRID	HYBRID	FUNCTIONAL VOLUME	FUNCTIONAL VOLUME	FUNCTIONAL VOLUME	FUNCTIONAL VOLUME	FUNCTIONAL VOLUME	FUNCTIONAL VOLUME	FEATURE PARAMETER	FEATURE PARAMETER	FEATURE PARAMETER	FEATURE PARAMETER	FEATURE PARAMETER	FEATURE PARAMETER	FEATURE PARAMETER	FEATURE PARAMETER	FEATURE PARAMETER	FUNCTIONAL	FUNCTIONAL	FUNCTIONAL			FLATNESS	FLATNESS	FLATNESS	FLATNESS		HYBRID	HYBRID	HYBRID
		UNITS	STDeviation							%		0-1 (0= anisotrópica)	meaning if <=0.5		Flat surface=0	% (vol/area)	% (vol/area)	vol/area	vol/area	vol/area	vol/area		1/mm		Average	Average	Average	Average	Average	Average				%	%						peaks/mm2	1/mm		%	%	%	%	1-50%
		ISO	ISO25178	ISO25178	ISO25178	ISO25178	ISO25178	ISO25178	ISO25178	ISO25178	ISO25178	ISO25178	ISO25178	ISO25178	ISO25178	ISO25178	ISO25178	ISO25178	ISO25178	ISO25178	ISO25178	ISO25178	ISO25178	ISO25178	ISO25178	ISO25178	ISO25178	ISO25178	ISO25178	ISO25178	ISO25178	ISO25178	ISO25178	ISO25178	ISO25178	ISO25178	ISO25178	ISO25178	ISO25178		ISO15178N	ISO15178N	ISO15178N	ISO15178N	ISO15178N			SSFA	SSFA
GENUS_GROUP	SPECIES	SPECIMEN	log10_Sq	log10_Sku	log10_Sp	log10_Sv	log10_Sz	log10_Sa	log10_Smc	log10_Sxp	log10_Sal	log10_Str	log10_Std	log10_Sdq	log10_Sdr	log10_Vm	log10_Vv	log10_Vmp	log10_Vmc	log10_Vvc	log10_Vvv	log10_Spd	log10_Spc	log10_S10z	log10_S5p	log10_S5v	log10_Sda	log10_Sha	log10_Sdv	log10_Shv	log10_Sk	log10_Spk	log10_Svk	log10_Smr1	log10_Smr2	log10_FLTt	log10_FLTp	log10_FLTv	log10_FLTq	log10n_Stdi	log10n_Sds	log10_Ssc	log10n_Sfd	log10_Sdc	log10_Sbi	log10n_Sci	log10_Svi	log10_SRCth	log10_SRC
Cercocebus t. atys	Cercocebus t. atys	o70203	-0.388183	0.45577	-0.0230392	0.0237548	0.282345	-0.47021	-0.270441	-0.0929311	1.10215	-0.58079	1.921	-1.00461	-0.316792	-1.79547	-0.258253	-1.79547	-0.411216	-0.301273	-1.34547	-2.47148	-1.0008	0.0743259	-0.270418	-0.196108	2.35639	2.33794	0.674637	0.572593	-0.526527	-0.784958	-0.869453	1.03579	0.585534	0.148513	-0.196142	-0.10416	-0.545225	0.0693638	0.0763367	-1.14729	0.152057	-0.039274	0.098825	0.101134	-0.918131	0.00019775	2.35603
Cercocebus t. atys	Cercocebus t. atys	o70801	-0.476918	0.468279	-0.0488258	-0.037845	0.238891	-0.576666	-0.364903	-0.148096	0.825663	-0.545654	1.89275	-0.753767	0.180008	-1.7772	-0.349277	-1.7772	-0.514017	-0.38446	-1.39474	-2.24508	-0.779716	0.13081	-0.162176	-0.148553	2.15394	2.20126	0.640923	0.611419	-0.241411	-0.586258	-0.6458	1.01581	0.26363	-0.029381	-0.328132	-0.317784	-0.771655	0.0631282	0.076272	-0.855252	0.0304954	-0.147788	0.0411342	0.0802338	-0.910023	0.000628729	1.90733
Cercocebus t. atys	Cercocebus t. atys	PAP 1780	-0.492224	0.508027	-0.0496527	-0.039799	0.254882	-0.592669	-0.393248	-0.19393	0.793186	-0.581519	2.02272	-0.775855	0.124517	-1.77862	-0.376316	-1.77862	-0.539366	-0.426712	-1.43556	-2.06181	-0.78633	0.117444	-0.157759	-0.168279	1.98628	1.99139	0.497383	0.432554	-0.331588	-0.619252	-0.655346	1.05632	0.497862	-0.0904523	-0.375604	-0.328174	-0.788188	0.048062	0.0737131	-0.88332	0.0944666	-0.178367	-0.0719009	0.0736167	-0.914517	0.000547136	1.80416
Cercocebus t. atys	Cercocebus t. atys	PAP 1992	-0.648389	0.509089	-0.249065	-0.16613	0.0975632	-0.751291	-0.545923	-0.328182	0.836304	-0.487309	1.82603	-0.989635	-0.283285	-1.99234	-0.52958	-1.99234	-0.701848	-0.572084	-1.56255	-2.15694	-1.03318	-0.0634469	-0.372318	-0.35611	2.12033	2.09155	0.300254	0.319995	-0.459192	-0.835485	-0.843921	1.0254	0.43946	-0.143285	-0.472528	-0.46123	-0.891995	0.0359114	0.0749359	-1.11356	0.0813181	-0.331108	-0.0282226	0.0660999	-0.933051	0.000216303	1.90471
Cercocebus t. atys	Cercocebus t. atys	PAP 3074	-0.301056	0.505849	0.0884366	0.161102	0.422333	-0.398454	-0.210609	0.0255241	1.08363	-0.328636	1.42323	-0.786721	0.106977	-1.67058	-0.193626	-1.67058	-0.359502	-0.2413	-1.23926	-2.32863	-0.78503	0.228907	-0.154844	0.0117382	2.16494	2.23993	0.557008	0.636634	-0.30509	-0.649549	-0.562256	1.01751	0.612449	0.178067	-0.17135	-0.0911693	-0.481101	0.037555	0.0750529	-0.927349	0.156746	0.0057039	0.000372543	0.115013	-0.90697	0.000532366	2.09127
Cercocebus t. atys	Cercocebus t. atys	PAP 3076	-0.265338	0.512628	0.146294	0.213532	0.482243	-0.373575	-0.179257	0.0742831	0.808605	-0.285739	0.729817	-0.454231	0.741726	-1.61834	-0.162535	-1.61834	-0.329353	-0.211921	-1.14986	-1.99435	-0.451774	0.40903	0.0461325	0.162144	1.9666	1.92474	0.637473	0.658316	-0.0317199	-0.389861	-0.325397	1.01322	0.581546	0.121107	-0.254504	-0.0737939	-0.569097	0.0269172	0.0734133	-0.539333	0.0197291	0.0343498	0.00829062	0.0998406	-0.873359	0.00229591	1.74079
Cercocebus t. atys	Cercocebus t. atys	r70201	-0.670963	0.510259	-0.308732	-0.190058	0.078232	-0.774229	-0.577936	-0.317679	0.725683	-0.416324	1.70781	-0.953844	-0.213466	-2.08353	-0.564585	-2.08353	-0.727122	-0.611218	-1.55679	-2.08936	-1.00202	-0.0290105	-0.370234	-0.328595	2.03961	2.02866	0.341974	0.211785	-0.470772	-0.884434	-0.762107	1.02443	0.583272	-0.216102	-0.564865	-0.471509	-0.937726	0.0439576	0.074819	-1.06776	0.0876312	-0.362638	0.0600097	0.10473	-0.88578	0.000251427	1.85791
Cercocebus t. atys	Cercocebus t. atys	r70704	-0.688734	0.469082	-0.254177	-0.26777	0.0401096	-0.787197	-0.579875	-0.402872	0.766321	-0.269181	1.57414	-0.941785	-0.187438	-1.97409	-0.562698	-1.97409	-0.733408	-0.599101	-1.65413	-1.97208	-0.909109	-0.061859	-0.359433	-0.354434	1.92334	1.92232	0.193375	0.17023	-0.464074	-0.836248	-0.866397	1.01772	0.432412	-0.274348	-0.564371	-0.61336	-1.01326	0.0130092	0.0736218	-0.982089	0.064591	-0.360054	-0.0157625	0.0520129	-0.95436	0.000265815	1.74115
Cercocebus t. atys	Cercocebus t. atys	r70801	-0.745722	0.493179	-0.286453	-0.317974	-0.00512726	-0.851828	-0.643164	-0.464131	0.986006	-0.38106	1.62852	-1.11343	-0.522432	-2.02192	-0.624096	-2.02192	-0.808515	-0.663588	-1.70632	-2.07262	-1.04805	-0.164853	-0.421007	-0.499161	2.05437	2.01694	0.071622	0.147312	-0.638525	-0.95184	-1.04709	1.06655	0.347593	-0.243077	-0.554058	-0.597112	-0.93504	0.0300735	0.073687	-1.14674	0.0641869	-0.429004	-0.070988	0.041757	-0.95006	0.000122636	1.93433
Cercocebus t. atys	Cercocebus t. atys	UZH12634	-0.347227	0.579906	0.0574498	0.183663	0.40577	-0.472656	-0.26202	-0.0404455	1.10329	-0.318421	2.11555	-0.824077	0.0373547	-1.67484	-0.247333	-1.67484	-0.462736	-0.308142	-1.21131	-2.29084	-0.804877	0.175138	-0.0689913	-0.138686	2.18677	2.19938	0.670413	0.568397	-0.341605	-0.650523	-0.660612	1.02968	0.520404	0.191802	-0.131376	-0.0835908	-0.520922	0.0213559	0.07478	-0.938799	0.111118	-0.0599994	-0.0199407	0.0942509	-0.877319	0.000453839	2.10901
Cercocebus t. atys	Cercocebus t. atys	UZH9852	-0.659091	0.456557	-0.222729	-0.215764	0.0817974	-0.761917	-0.568605	-0.328492	1.04875	-0.269253	1.98678	-1.04013	-0.383102	-1.99769	-0.552076	-1.99769	-0.716568	-0.596883	-1.56034	-2.18203	-1.04862	-0.0441073	-0.360005	-0.339736	2.13593	2.12239	0.246011	0.246825	-0.527909	-0.835661	-0.917366	1.04909	0.381284	-0.149637	-0.496737	-0.420266	-0.874815	0.00331576	0.074741	-1.1584	0.0716377	-0.351609	0.019165	0.0917932	-0.908516	0.000170323	2.07979
Cercocebus t. atys	Cercocebus t. atys	UZHAS188	-0.438278	0.498423	0.00173543	-0.010095	0.320752	-0.540139	-0.360293	-0.161234	0.679923	-0.760968	0.574048	-0.813638	0.0606992	-1.77998	-0.343596	-1.77998	-0.50121	-0.392977	-1.41995	-2.17969	-0.868506	0.166964	-0.159802	-0.151729	2.11383	2.1485	0.591335	0.482345	-0.345263	-0.666239	-0.627216	1.03163	0.660726	0.0241329	-0.26289	-0.358583	-0.754086	0.0880645	0.0750139	-0.983327	0.0797903	-0.138748	-0.100677	0.0919007	-0.93897	0.000476993	1.86757
Cercocebus t. atys	Cercocebus t. atys	UZHAS277	-0.221826	0.453091	0.151529	0.225383	0.491054	-0.319724	-0.108249	0.0900892	1.0964	-0.45147	1.30922	-0.614796	0.445397	-1.63297	-0.0944177	-1.63297	-0.258786	-0.134429	-1.14987	-2.13745	-0.634059	0.306533	-0.021382	0.0393868	2.06807	2.04597	0.661152	0.659451	-0.14515	-0.55143	-0.402857	1.00405	0.602992	0.351891	-0.00767806	0.068271	-0.339285	0.0421774	0.074364	-0.742858	0.109467	0.108858	0.156929	0.109064	-0.928017	0.00116459	1.91941
Chlorocebus	Ch. aethiops	e30402	-0.627911	0.543655	-0.196046	-0.125313	0.137428	-0.740396	-0.553639	-0.274137	0.61383	-0.473208	1.89766	-0.883323	-0.0703326	-1.88192	-0.535777	-1.88192	-0.707498	-0.588172	-1.4802	-2.05126	-0.877951	0.0398317	-0.284515	-0.23907	1.97918	1.96947	0.361254	0.300367	-0.434064	-0.731477	-0.704443	0.999766	0.721116	-0.167741	-0.492465	-0.435559	-0.913016	0.0407113	0.0735437	-0.979714	0.0207167	-0.34272	-0.0154252	0.0943905	-0.865828	0.000349184	1.69519
Chlorocebus	Ch. aethiops	F0305	-0.678241	0.592119	-0.236552	-0.110406	0.128283	-0.798033	-0.601508	-0.339307	0.691323	-0.752869	1.8901	-0.952025	-0.212361	-1.94968	-0.586395	-1.94968	-0.74747	-0.632942	-1.549	-2.21875	-0.959651	-0.0329615	-0.341661	-0.309288	2.12257	2.15959	0.419043	0.365826	-0.514823	-0.753506	-0.743484	1.0625	0.741396	-0.239357	-0.563081	-0.499429	-0.94653	0.0899742	0.074884	-1.11125	0.0835011	-0.385412	-0.0957091	0.114098	-0.860294	0.000248719	1.75114
Chlorocebus	Ch. aethiops	f30202	-0.538232	0.422237	-0.183867	-0.110594	0.155343	-0.628789	-0.411528	-0.239605	1.15627	-0.560922	1.94569	-1.1139	-0.529516	-1.98162	-0.399996	-1.98162	-0.576374	-0.437681	-1.48032	-2.36641	-1.04931	-0.117971	-0.386721	-0.507597	2.33249	2.24756	0.27976	0.296215	-0.642573	-0.873746	-0.936241	1.04222	0.541164	-0.0120628	-0.312563	-0.313623	-0.604825	0.0534039	0.0752217	-1.19033	0.155815	-0.200484	0.21273	0.0902686	-0.937649	0.000122441	2.46833
Chlorocebus	Ch. aethiops	g30302	-0.407207	0.472216	0.0298558	0.0455436	0.332097	-0.508036	-0.294447	-0.0872315	1.08273	-0.628626	1.93705	-0.910141	-0.135074	-1.73887	-0.278748	-1.73887	-0.45268	-0.316855	-1.31735	-2.53539	-0.895098	0.0956096	-0.229312	-0.182775	2.39713	2.3616	0.590782	0.531652	-0.482948	-0.709769	-0.76025	1.0884	0.525404	0.138412	-0.127627	-0.162396	-0.482541	0.107829	0.0761165	-1.05705	0.135772	-0.0812982	0.0352261	0.089521	-0.913398	0.000300471	2.34607
Chlorocebus	Ch. aethiops	h30201	-0.578701	0.495176	-0.123391	-0.130298	0.193062	-0.680941	-0.452966	-0.259271	1.1307	-0.430594	1.75016	-1.01448	-0.33418	-1.89179	-0.437711	-1.89179	-0.638745	-0.474245	-1.46516	-2.23436	-0.890146	-0.00301538	-0.290177	-0.326636	2.16849	2.16185	0.290475	0.324264	-0.57596	-0.784441	-0.792983	1.0467	0.612246	-0.0219647	-0.338029	-0.244693	-0.679527	0.0648894	0.0742469	-1.0629	0.0837061	-0.247722	0.0875975	0.120079	-0.866724	0.000190501	2.02705
Chlorocebus	Ch. aethiops	h30301	-0.354432	0.520322	0.101249	0.126378	0.414306	-0.459679	-0.243633	-0.0166949	1.031	-0.389771	2.00592	-0.773704	0.155335	-1.68889	-0.231006	-1.68889	-0.40991	-0.270684	-1.23566	-2.47148	-0.788489	0.201068	-0.172319	-0.0354459	2.22091	2.32593	0.706124	0.596238	-0.350551	-0.644073	-0.578219	1.0336	0.714086	0.201088	-0.127736	-0.109105	-0.45059	0.0603456	0.0754293	-0.912593	0.13395	-0.0337115	0.0265443	0.105281	-0.876572	0.00059635	2.07523
Chlorocebus	Ch. aethiops	i30102	-0.427843	0.522251	-0.0347346	0.0569304	0.295372	-0.5411	-0.338809	-0.109079	0.720957	-0.293051	2.01178	-0.746234	0.196507	-1.78219	-0.325972	-1.78219	-0.502486	-0.374879	-1.33445	-2.17274	-0.78302	0.190777	-0.153274	-0.070177	2.03967	2.09841	0.567961	0.623939	-0.254876	-0.61815	-0.545356	1.05931	0.670837	-0.0440863	-0.337859	-0.289228	-0.777984	0.0300558	0.074741	-0.875009	0.0607931	-0.126266	0.00476003	0.0890672	-0.895037	0.000655897	1.87052
Chlorocebus	Ch. aethiops	i30201	-0.706116	0.540992	-0.32055	-0.149676	0.0738351	-0.825722	-0.663379	-0.327167	0.71357	-0.381267	1.75204	-0.998471	-0.304149	-2.0611	-0.64843	-2.0611	-0.777248	-0.705114	-1.54709	-2.1417	-1.01937	-0.0282023	-0.424411	-0.255453	2.01164	2.05901	0.240572	0.209676	-0.591315	-0.89276	-0.747953	1.01429	0.665984	-0.30627	-0.642699	-0.584564	-1.03184	0.0470185	0.0741297	-1.13227	0.050359	-0.442661	0.00681082	0.101965	-0.878507	0.000202278	1.72607
Chlorocebus	Ch. aethiops	i30301	-0.477226	0.47153	-0.0577786	-0.0270364	0.251337	-0.568022	-0.404425	-0.133864	1.10817	-0.570244	1.87151	-1.06017	-0.426376	-1.86409	-0.391166	-1.86409	-0.481887	-0.437142	-1.38921	-2.53012	-0.938488	0.0148322	-0.350501	-0.209642	2.42603	2.35647	0.480786	0.408345	-0.60767	-0.813252	-0.810034	1.06881	0.704659	0.103561	-0.262612	-0.140835	-0.507075	0.0910115	0.0760777	-1.15648	0.188794	-0.157908	0.113644	0.119952	-0.890852	0.000154625	2.23125
Chlorocebus	Ch. aethiops	i30401	-0.409798	0.579583	-0.0730845	0.10227	0.317132	-0.510829	-0.339575	-0.0336687	0.861688	-0.439732	1.8949	-0.687982	0.299163	-1.89706	-0.327277	-1.89706	-0.455631	-0.387191	-1.23253	-2.13957	-0.757694	0.163121	-0.19138	-0.0759918	2.05212	2.10806	0.581247	0.543219	-0.219694	-0.601271	-0.472889	0.945725	0.780935	0.0830337	-0.354383	-0.0866323	-0.649141	0.0324769	0.0741688	-0.84834	0.0310769	-0.119034	0.125572	0.157596	-0.801334	0.000824095	1.84422
Chlorocebus	Ch. aethiops	j30101	-0.653993	0.519001	-0.271099	-0.157223	0.0883342	-0.756781	-0.605216	-0.264421	0.773693	-0.722146	1.98228	-1.0348	-0.37469	-2.01763	-0.590127	-2.01763	-0.691646	-0.642377	-1.49605	-2.24508	-1.05705	-0.0664843	-0.432144	-0.307541	2.14316	2.13899	0.393728	0.361957	-0.575275	-0.858806	-0.764465	1.00239	0.700756	-0.226882	-0.607869	-0.447048	-0.902552	0.0692881	0.0750918	-1.18191	0.0941921	-0.368096	0.0397567	0.139912	-0.865048	0.000173236	1.92535
Chlorocebus	Ch. aethiops	j30301	-0.324453	0.462415	0.0229343	0.178284	0.402882	-0.434139	-0.264153	0.078095	1.13728	-0.446235	1.84114	-0.908428	-0.128623	-1.74879	-0.252219	-1.74879	-0.367808	-0.309188	-1.13051	-2.44488	-0.899334	0.135991	-0.213052	-0.119307	2.39715	2.3508	0.562812	0.541453	-0.467551	-0.706794	-0.691799	1.03387	0.686568	0.253863	-0.142447	0.0425702	-0.430323	0.0544665	0.0758962	-1.03585	0.131368	-0.0364798	0.0734237	0.123287	-0.87903	0.000308062	2.35608
Chlorocebus	Ch. aethiops	j30401	-0.31984	0.45613	-0.0446057	0.177796	0.397995	-0.426762	-0.267228	0.0447228	0.776674	-0.730811	1.89417	-0.65258	0.356394	-1.87866	-0.257615	-1.87866	-0.371835	-0.32374	-1.17052	-2.29998	-0.738291	0.283415	-0.114962	0.0458256	2.16201	2.20941	0.66346	0.633464	-0.230376	-0.516098	-0.36716	1.04344	0.814123	0.160546	-0.258408	-0.0516369	-0.536253	0.115275	0.0752736	-0.857325	0.107048	-0.0460975	0.171393	0.136345	-0.895274	0.000939132	1.93334
Chlorocebus	Ch. aethiops	j30501	-0.319804	0.458167	0.0940541	0.0529777	0.37389	-0.411821	-0.20941	-0.0316022	1.07048	-0.491405	2.01178	-0.905787	-0.122053	-1.65111	-0.195608	-1.65111	-0.357354	-0.239633	-1.29812	-2.50968	-0.935934	0.212907	-0.110783	-0.0720639	2.36973	2.35795	0.767787	0.750328	-0.409536	-0.713272	-0.682634	1.05866	0.503724	0.220129	-0.122111	-0.0669404	-0.449961	0.0630009	0.0764921	-1.05798	0.130557	0.0129414	0.0753087	0.0797963	-0.923627	0.000314767	2.37981
Chlorocebus	Ch. aethiops	m30201	-0.438781	0.519156	0.00837444	0.0580614	0.334958	-0.551664	-0.322487	-0.116913	0.863079	-0.480764	1.7661	-0.727518	0.220734	-1.74885	-0.304472	-1.74885	-0.51796	-0.34313	-1.34752	-2.25054	-0.761895	0.172379	-0.115914	-0.141772	2.19458	2.20791	0.511908	0.573784	-0.30274	-0.60948	-0.587509	1.06776	0.597107	0.0783052	-0.229144	-0.147716	-0.658355	0.038569	0.0749359	-0.857739	0.100356	-0.120776	0.0549904	0.0953407	-0.875331	0.000684529	1.97113
Chlorocebus	Ch. pygerithrus	a0303	-0.838904	0.541653	-0.485461	-0.309376	-0.0957141	-0.951508	-0.757068	-0.463055	0.784746	-0.639147	1.80032	-1.28102	-0.86309	-2.2417	-0.742734	-2.2417	-0.92807	-0.80088	-1.72304	-2.36641	-1.41218	-0.319312	-0.608777	-0.616397	2.35424	2.28508	0.410219	0.288068	-0.771189	-0.993211	-0.884216	1.0485	0.674109	-0.346273	-0.652454	-0.617213	-1.03045	0.105348	0.0765956	-1.51825	0.113698	-0.558805	0.0569977	0.11062	-0.858466	5.78311e-05	2.09721
Chlorocebus	Ch. pygerithrus	a30402	-0.257275	0.433088	0.133794	0.164941	0.450677	-0.347239	-0.149137	0.0455673	0.967479	-0.412269	2.13432	-0.667135	0.322583	-1.67473	-0.135409	-1.67473	-0.285719	-0.173504	-1.21124	-2.23968	-0.685637	0.301522	-0.0319558	-0.00501741	2.17989	2.16175	0.691424	0.618995	-0.156379	-0.522174	-0.535964	0.999304	0.594911	0.272476	-0.0960905	-0.0473325	-0.437163	0.0652268	0.0753515	-0.772114	0.0971859	0.0750329	0.0824397	0.104823	-0.917874	0.000867353	2.08158
Chlorocebus	Ch. pygerithrus	b30101	-0.508548	0.514513	-0.160009	-0.0289903	0.21363	-0.606546	-0.437952	-0.15134	0.984693	-0.49088	1.8619	-0.953844	-0.213415	-1.95181	-0.424356	-1.95181	-0.546072	-0.477059	-1.37341	-2.36284	-0.987141	0.0705279	-0.307954	-0.163805	2.19749	2.26225	0.469636	0.516461	-0.444783	-0.865956	-0.686578	0.992893	0.660117	0.0251497	-0.323506	-0.300038	-0.686834	0.0453192	0.0755072	-1.11562	0.110746	-0.209052	0.156034	0.144247	-0.844991	0.000254144	2.12777
Chlorocebus	Ch. pygerithrus	b30201	-0.45055	0.60851	-0.0904314	0.100549	0.316503	-0.561431	-0.378817	-0.0775708	0.770412	-0.404352	1.72013	-0.77489	0.136333	-1.88631	-0.366263	-1.88631	-0.517778	-0.424915	-1.26476	-2.20123	-0.809549	0.140878	-0.268737	-0.0363176	2.0536	2.13209	0.548663	0.4614	-0.358475	-0.731849	-0.558678	0.988443	0.763104	0.073058	-0.385557	-0.146816	-0.687709	0.0508237	0.0734394	-0.896587	0.0745877	-0.167839	0.027054	0.123945	-0.803026	0.000561137	1.8586
Chlorocebus	Ch. pygerithrus	b30401	-0.627187	0.530815	-0.206507	-0.188945	0.130398	-0.737958	-0.55597	-0.280412	0.79878	-0.64314	1.80035	-1.04914	-0.403596	-1.91835	-0.537211	-1.91835	-0.678581	-0.581406	-1.51141	-2.42389	-1.11374	-0.0459378	-0.338084	-0.356037	2.33421	2.3263	0.476785	0.502415	-0.575194	-0.796054	-0.794309	1.05385	0.807105	-0.185075	-0.489749	-0.465421	-0.904388	0.119711	0.0757796	-1.2462	0.10088	-0.326251	-0.0142831	0.100769	-0.883015	0.000163946	2.14248
Chlorocebus	Ch. pygerithrus	b30501	-0.436699	0.488115	-0.0715145	0.062007	0.306766	-0.542965	-0.369822	-0.061649	0.899176	-0.224777	2.02786	-0.765895	0.145326	-1.87806	-0.357249	-1.87806	-0.485823	-0.41496	-1.28843	-2.21367	-0.823318	0.190935	-0.186265	-0.123746	2.10312	2.11352	0.668282	0.513725	-0.295758	-0.660899	-0.598417	0.987934	0.728739	0.0853833	-0.291831	-0.182374	-0.634876	0.0617194	0.074507	-0.930415	0.101796	-0.150903	-0.0173132	0.118444	-0.883005	0.000576829	1.92792
Chlorocebus	Ch. pygerithrus	c30501	-0.623029	0.585021	-0.30128	-0.124989	0.0919805	-0.732744	-0.515015	-0.27624	1.13376	-0.292248	1.97027	-1.08787	-0.456969	-2.1431	-0.502275	-2.1431	-0.691124	-0.55454	-1.52473	-2.37365	-1.04634	-0.0808876	-0.5091	-0.257513	2.21171	2.19975	0.257142	0.0979356	-0.899604	-0.984366	-0.775826	1.04729	0.825143	-0.226481	-0.573426	-0.514946	-0.959106	0.10959	0.0729829	-1.31369	0.0752381	-0.31623	-0.0354938	0.115867	-0.888965	0.00014061	1.67404
Chlorocebus	Ch. pygerithrus	d30202	-0.57665	0.492554	-0.171161	-0.107108	0.163429	-0.677762	-0.504913	-0.234205	0.834432	-0.642482	1.83497	-0.922678	-0.150507	-1.91599	-0.489583	-1.91599	-0.626397	-0.541215	-1.49037	-2.30618	-0.901718	0.0651004	-0.252135	-0.22571	2.24281	2.19234	0.496622	0.36787	-0.508618	-0.715641	-0.704864	1.04349	0.674797	-0.125794	-0.488266	-0.361405	-0.815313	0.0671223	0.0754942	-1.04806	0.0969164	-0.280691	0.0411863	0.115622	-0.88571	0.000288649	1.96978
Chlorocebus	Ch. pygerithrus	e30101	-0.25182	0.504201	0.107112	0.287396	0.499204	-0.350421	-0.163672	0.0955286	0.975126	-0.385254	1.94631	-0.631031	0.406319	-1.65391	-0.147787	-1.65391	-0.292445	-0.191641	-1.11657	-2.45356	-0.768937	0.304203	-0.0472426	0.0634204	2.2568	2.32177	0.744526	0.643966	-0.198411	-0.529422	-0.338616	1.00372	0.790458	0.263731	-0.0597232	0.00764707	-0.417709	0.102583	0.0751438	-0.892166	0.106656	0.0617464	0.118874	0.118578	-0.873915	0.00107441	1.97729
Chlorocebus	Ch. pygerithrus	e30201	-0.150317	0.46256	0.230082	0.286782	0.560387	-0.247776	-0.0595022	0.19345	0.744701	-0.636483	1.7836	-0.397944	0.833949	-1.5487	-0.0455907	-1.5487	-0.183668	-0.0916609	-1.04279	-2.13745	-0.436829	0.423454	0.079601	0.170341	2.03772	2.06387	0.798131	0.846607	0.0864501	-0.341848	-0.266153	1.00341	0.70625	0.239142	-0.0654806	-0.0322801	-0.45336	0.0971891	0.0738433	-0.519787	0.0507412	0.165798	0.0978948	0.103553	-0.898994	0.00283567	1.78541
Chlorocebus	Ch. pygerithrus	g80303	-0.601789	0.501	-0.115081	-0.141517	0.18552	-0.710983	-0.503033	-0.291076	0.938629	-0.440983	1.89563	-0.99155	-0.286354	-1.89199	-0.484424	-1.89199	-0.679082	-0.526757	-1.51652	-2.35229	-1.0346	-0.0136583	-0.26439	-0.381443	2.22112	2.27175	0.469801	0.433193	-0.512636	-0.725523	-0.710343	1.06561	0.53748	-0.15397	-0.421079	-0.489119	-0.823827	0.0600534	0.0760518	-1.14281	0.0696846	-0.296256	-0.0337026	0.0720034	-0.912541	0.00021451	2.00668
Colobus	Colobus polykomos	o80801	-0.657786	0.531915	-0.192688	-0.192023	0.108675	-0.770778	-0.558415	-0.300227	1.13875	-0.23197	1.97597	-1.03692	-0.378697	-1.91424	-0.542242	-1.91424	-0.724562	-0.574008	-1.4863	-2.39229	-1.01007	-0.0057288	-0.257119	-0.362814	2.24033	2.25221	0.336208	0.305807	-0.665973	-0.81871	-0.907253	1.12396	0.534801	-0.0625548	-0.445326	-0.318712	-0.792485	0.0710015	0.0753255	-1.13385	0.125237	-0.341764	-0.145675	0.0899534	-0.848409	0.000171048	2.05896
Colobus	Colobus polykomos	p80801	-0.584838	0.48419	-0.181761	-0.12812	0.140493	-0.682791	-0.483472	-0.27455	1.13801	-0.368853	2.05547	-1.16791	-0.638222	-1.94128	-0.4677	-1.94128	-0.615257	-0.508876	-1.51667	-2.42389	-1.17975	-0.0982554	-0.350995	-0.440475	2.32611	2.34605	0.470438	0.406023	-0.647666	-0.931216	-0.972985	1.02454	0.482797	-0.0385713	-0.400812	-0.288921	-0.744792	0.0311572	0.0764274	-1.31081	0.122275	-0.254998	0.0439531	0.106893	-0.918063	9.60727e-05	2.2236
Colobus	Colobus polykomos	q0321	-0.349879	0.548659	0.0317495	0.181642	0.414161	-0.468481	-0.290524	0.0159086	1.03117	-0.40014	1.73937	-0.835124	0.00928177	-1.75103	-0.274689	-1.75103	-0.432539	-0.336263	-1.18694	-2.49981	-0.821945	0.123898	-0.174564	-0.178765	2.38176	2.37121	0.85088	0.668221	-0.422942	-0.618578	-0.580842	1.10368	0.680304	0.226663	-0.213945	0.0310954	-0.529297	0.0238198	0.0768932	-0.984924	0.140713	-0.0807089	0.0489414	0.1308	-0.850823	0.000424424	2.21364
Colobus	Colobus polykomos	q80101	-0.365454	0.552626	0.044759	0.149555	0.42474	-0.477944	-0.265132	-0.0414056	1.19766	-0.524622	1.81123	-0.861644	-0.0368066	-1.75607	-0.248637	-1.75607	-0.43775	-0.292646	-1.2647	-2.4406	-0.88902	0.197543	-0.152615	-0.0593565	2.28647	2.33807	0.586485	0.480399	-0.561568	-0.829655	-0.660441	1.08243	0.729635	0.143158	-0.153627	-0.181476	-0.574385	0.0578792	0.075611	-1.04674	0.111842	-0.058136	-0.00724765	0.0799031	-0.883489	0.000378236	1.96322
Colobus	Colobus polykomos	r80501	-0.518387	0.506033	-0.139548	0.0114034	0.264169	-0.63632	-0.433684	-0.130467	1.18523	-0.40822	1.9377	-1.09607	-0.508374	-1.92223	-0.421236	-1.92223	-0.597623	-0.466974	-1.37324	-2.62966	-1.12132	-0.0615152	-0.368325	-0.302236	2.35745	2.45389	0.499393	0.586313	-0.713549	-0.921383	-0.951543	1.07913	0.55542	0.051953	-0.290948	-0.210426	-0.674075	0.056256	0.0766862	-1.2818	0.153808	-0.226374	-0.00289697	0.0895099	-0.908701	0.000126848	2.49391
Colobus	Colobus polykomos	s80201	-0.503932	0.547407	-0.0563621	-0.0312463	0.260103	-0.618212	-0.392105	-0.206496	1.08117	-0.457974	1.932	-0.925691	-0.157789	-1.81026	-0.374619	-1.81026	-0.592624	-0.410303	-1.42611	-2.29084	-0.926162	0.0314692	-0.298527	-0.248862	2.16396	2.2056	0.41761	0.454572	-0.479853	-0.754731	-0.690312	1.07949	0.514146	0.109527	-0.168943	-0.2153	-0.650089	0.0474842	0.074741	-1.04752	0.0860972	-0.190935	-0.0450705	0.0716656	-0.915123	0.000285906	2.00516
Colobus	Colobus polykomos	s80401	-0.456844	0.488734	-0.0901488	-0.0183764	0.254182	-0.55422	-0.388809	-0.117911	1.11844	-0.468092	1.95369	-1.00569	-0.318021	-1.8815	-0.372945	-1.8815	-0.497342	-0.428678	-1.34292	-2.20616	-0.961974	0.0175963	-0.232613	-0.222341	2.06868	2.13522	0.384755	0.350949	-0.597099	-0.936858	-0.892989	1.04673	0.561426	0.0256265	-0.294241	-0.296331	-0.678838	0.0400987	0.074741	-1.11452	0.0721728	-0.157494	0.0618635	0.114988	-0.890148	0.00019479	1.86374
Colobus	Colobus polykomos	s80701	-0.489301	0.43039	-0.0956884	-0.0531151	0.22715	-0.585979	-0.387279	-0.164277	1.12537	-0.364818	1.70657	-0.843475	0.0121652	-1.86962	-0.372664	-1.86962	-0.531735	-0.412416	-1.41159	-2.21875	-0.867837	0.0347622	-0.298283	-0.236004	2.05521	2.13904	0.373004	0.377154	-0.367443	-0.718212	-0.629763	1.01202	0.61295	-0.0188129	-0.306162	-0.279452	-0.695397	0.097639	0.074819	-0.975658	0.101424	-0.167124	0.0572338	0.0851691	-0.944283	0.000425218	1.90411
Colobus	Colobus polykomos	s80801	-0.685309	0.512129	-0.228252	-0.199773	0.0872242	-0.782428	-0.57804	-0.381014	0.927338	-0.459292	1.72944	-1.02851	-0.363367	-1.98738	-0.562176	-1.98738	-0.734051	-0.598534	-1.5955	-2.20123	-1.05692	-0.0958646	-0.369431	-0.419201	2.13238	2.12175	0.307683	0.253998	-0.575292	-0.855734	-0.931693	1.06059	0.590611	-0.211901	-0.500796	-0.50981	-0.933014	0.0670048	0.0751048	-1.17673	0.0929601	-0.359998	0.0179129	0.0784094	-0.932047	0.000177829	1.86102
Colobus	Colobus polykomos	t80401	-0.625555	0.500941	-0.213882	-0.211287	0.077036	-0.714307	-0.519595	-0.329762	1.16819	-0.33668	0.527162	-1.18993	-0.682805	-1.97647	-0.505629	-1.97647	-0.649089	-0.54166	-1.59395	-2.35929	-1.0924	-0.0752338	-0.348414	-0.4308	2.3702	2.23721	0.335745	0.203806	-0.768557	-0.93317	-1.08742	1.14734	-1.30288e-08	-0.0963184	-0.376377	-0.400353	-0.742502	0.0359393	0.0755331	-1.27435	0.12744	-0.291031	0.000973261	0.0596762	-0.959736	8.59775e-05	2.42734
Colobus	Colobus polykomos	t80801	-0.481776	0.492238	-0.0621655	-0.00313846	0.270428	-0.592588	-0.37052	-0.138433	1.11299	-0.287298	1.85524	-0.945619	-0.197785	-1.83739	-0.35496	-1.83739	-0.549364	-0.397909	-1.39294	-2.27311	-0.954068	0.0608968	-0.230218	-0.232096	2.21308	2.18755	0.497794	0.454363	-0.489536	-0.817493	-0.739628	1.02153	0.587305	0.0294241	-0.286933	-0.212415	-0.678389	0.0429223	0.0751308	-1.06821	0.137159	-0.171102	-0.0562613	0.0965468	-0.910345	0.000261714	2.09085
Mandrillus	M. sphinx	1999_077	-0.468405	0.505041	-0.0171368	-0.0342359	0.275415	-0.573796	-0.374312	-0.14944	1.08531	-0.403512	2.05973	-0.963807	-0.23416	-1.75258	-0.354612	-1.75258	-0.518031	-0.392691	-1.40309	-2.39229	-0.959153	0.0870743	-0.183589	-0.251183	2.29373	2.30405	0.570696	0.515164	-0.445977	-0.713562	-0.847357	1.0419	0.48761	0.0764287	-0.212624	-0.18876	-0.622426	0.0183313	0.0758314	-1.11509	0.140687	-0.148877	-0.0454046	0.0731059	-0.947205	0.000241969	2.24558
Mandrillus	M. sphinx	l80103	-0.324332	0.486333	0.0943705	0.137636	0.421556	-0.438935	-0.238715	0.01583	0.819453	-0.558711	1.89553	-0.578231	0.475577	-1.64324	-0.223545	-1.64324	-0.392412	-0.278568	-1.19883	-2.33193	-0.591309	0.315907	-0.0214895	0.032329	2.16537	2.21616	0.802112	0.714338	-0.198597	-0.483771	-0.403854	1.06098	0.770281	0.154151	-0.153978	-0.130483	-0.581125	0.093276	0.0755331	-0.734423	0.107281	-0.0361448	0.0354091	0.0963086	-0.879985	0.00120863	1.85949
Mandrillus	M. sphinx	PAP 1526	-0.243123	0.515879	0.157487	0.226417	0.494348	-0.346087	-0.149502	0.097945	0.673784	-0.506708	1.92622	-0.415426	0.807743	-1.61004	-0.134048	-1.61004	-0.29657	-0.175091	-1.12945	-1.98382	-0.436961	0.417087	0.0509777	0.166153	1.95882	1.92759	0.682364	0.622308	-0.00927849	-0.38137	-0.298239	1.03318	0.607298	0.209283	-0.131309	-0.0925088	-0.498084	0.0726098	0.0734133	-0.508513	0.0105798	0.0674555	0.0354382	0.113763	-0.858566	0.00264303	1.68471
Mandrillus	M. sphinx	PAP 1858	-0.179585	0.425475	0.232124	0.201498	0.528651	-0.267313	-0.0594812	0.100613	1.11603	-0.457229	1.92035	-0.744222	0.188562	-1.54433	-0.0431996	-1.54433	-0.207504	-0.0846908	-1.16855	-2.3454	-0.700643	0.242624	-0.0117947	-0.104456	2.28447	2.27181	0.669337	0.671938	-0.251874	-0.480936	-0.600439	1.08523	0.408082	0.363938	0.0609587	0.0466727	-0.301688	0.00663783	0.0752866	-0.842668	0.1032	0.165617	0.047399	0.0498979	-0.99848	0.000648053	2.31523
Mandrillus	M. sphinx	PAP 1867	0.0301037	0.537412	0.494679	0.519825	0.809465	-0.0846192	0.111105	0.345349	0.323447	-0.476429	2.14264	-0.07548	1.34608	-1.2202	0.13144	-1.2202	-0.0492894	0.0854651	-0.89035	-2.00382	-0.0778421	0.729844	0.412392	0.422074	1.951	1.94241	0.971525	1.07484	0.270249	-0.0170834	-0.00443969	1.07063	0.555581	0.294321	-0.0255523	-0.0474052	-0.485595	0.0692849	0.0736479	-0.157534	0.00838123	0.324323	-0.115076	0.0692971	-0.905659	0.00856131	1.70224
Mandrillus	M. sphinx	s70501	-0.341924	0.462532	0.030375	0.111894	0.374075	-0.440264	-0.261167	0.00951881	1.10644	-0.430702	1.78181	-0.746263	0.192565	-1.74056	-0.246999	-1.74056	-0.377244	-0.296058	-1.22013	-2.22648	-0.71156	0.22538	-0.0853787	-0.0721689	2.13737	2.15993	0.660546	0.613225	-0.244599	-0.573048	-0.609231	1.02528	0.508372	0.170127	-0.17398	-0.0790506	-0.523006	0.0418556	0.07478	-0.841676	0.0981232	-0.0314838	0.0759686	0.115424	-0.884668	0.000649492	1.99237
Mandrillus	M. sphinx	UZH12481	-0.515926	0.503419	-0.124587	-0.0347771	0.196975	-0.617192	-0.400282	-0.170716	1.147	-0.389878	2.12792	-1.00175	-0.300774	-1.91092	-0.386923	-1.91092	-0.569746	-0.433448	-1.39556	-2.17045	-0.928241	-0.0312323	-0.289976	-0.33008	2.14784	2.09878	0.338574	0.264103	-0.548194	-0.862869	-0.883918	1.03436	0.462764	0.0509641	-0.270942	-0.173935	-0.656782	0.0136281	0.0739866	-1.0769	0.108371	-0.18953	0.0798742	0.122241	-0.883748	0.00020401	2.07521
Mandrillus	M. sphinx	UZH8829	-0.371707	0.544012	0.0565233	0.125508	0.391331	-0.499702	-0.297482	0.0414314	1.17131	-0.44838	1.59662	-1.0547	-0.412258	-1.69798	-0.278301	-1.69798	-0.455087	-0.327706	-1.18739	-2.56839	-1.04682	0.0533286	-0.12743	-0.250058	2.41045	2.45484	0.713874	0.677409	-0.546143	-0.824727	-0.880327	1.07827	0.349885	0.237917	-0.173674	0.01912	-0.454502	0.0244943	0.0763885	-1.18822	0.14042	-0.0865943	0.0658086	0.142396	-0.838066	0.000161931	2.73373
Mandrillus	M. sphinx	w90501	-0.208341	0.452275	0.202266	0.262831	0.523157	-0.292209	-0.0981148	0.121518	1.01718	-0.625095	1.97137	-0.581808	0.483138	-1.59302	-0.0851411	-1.59302	-0.227587	-0.119107	-1.14361	-2.39998	-0.581146	0.334325	0.00874196	0.0637651	2.23897	2.28248	0.900643	0.792702	-0.168204	-0.368881	-0.39771	1.04729	0.504709	0.280805	-0.0928733	0.0358666	-0.41952	0.0795882	0.0763497	-0.725818	0.104923	0.131061	0.0944141	0.0974485	-0.930953	0.00127106	2.09403
P. anubis	P. anubis	a40101	-0.603869	0.478732	-0.207656	-0.118341	0.130297	-0.713618	-0.53587	-0.246779	0.873602	-0.760672	1.99729	-0.920587	-0.149922	-1.9826	-0.521698	-1.9826	-0.667535	-0.578765	-1.46185	-2.17969	-0.955376	0.0137627	-0.339677	-0.230841	2.0972	2.11407	0.332506	0.332961	-0.466577	-0.834291	-0.724198	1.03828	0.67833	-0.14013	-0.491579	-0.414882	-0.840566	0.0956607	0.074507	-1.0675	0.0902026	-0.319855	0.0860339	0.110107	-0.887617	0.000290884	1.81859
P. anubis	P. anubis	a40201	-0.693897	0.481213	-0.276981	-0.229404	0.0441288	-0.791411	-0.609429	-0.36892	0.934687	-0.709664	1.89491	-1.10406	-0.513077	-2.01364	-0.59332	-2.01364	-0.740787	-0.63834	-1.60002	-2.29998	-1.12372	-0.165282	-0.501343	-0.433897	2.18042	2.2689	0.197995	0.206993	-0.638621	-0.926591	-0.8472	1.00541	0.639737	-0.161685	-0.490817	-0.445561	-0.827428	0.0784198	0.0750918	-1.26596	0.109795	-0.385519	0.014585	0.111472	-0.892108	0.000126057	2.01164
P. anubis	P. anubis	a40303	-0.755986	0.545013	-0.34373	-0.216295	-0.0125767	-0.857891	-0.666255	-0.385557	1.01108	-0.505528	1.9946	-1.19593	-0.694255	-2.09518	-0.651443	-2.09518	-0.823165	-0.694887	-1.59892	-2.33193	-1.16924	-0.204841	-0.511722	-0.46609	2.1845	2.26341	0.142264	0.348685	-0.700889	-0.92361	-0.966135	1.06599	0.651376	-0.203008	-0.633554	-0.421446	-0.951781	0.0878494	0.0749359	-1.29652	0.118409	-0.45801	0.0156992	0.131441	-0.83959	8.30248e-05	2.02813
P. anubis	P. anubis	a40401	-0.777984	0.551366	-0.366816	-0.231339	-0.00233453	-0.896424	-0.707871	-0.383687	0.69769	-0.5348	1.97255	-1.09988	-0.501683	-2.11615	-0.691231	-2.11615	-0.85269	-0.745663	-1.59618	-2.32535	-1.18178	-0.113481	-0.469332	-0.365841	2.12475	2.24833	0.380976	0.316321	-0.614372	-0.856281	-0.831254	1.01296	0.763146	-0.280297	-0.565319	-0.520439	-1.01869	0.09566	0.0751957	-1.27293	0.0462337	-0.498429	0.01384	0.125296	-0.833845	0.000130612	1.89064
P. anubis	P. anubis	b40201	-0.795721	0.460126	-0.410001	-0.365403	-0.0860998	-0.900097	-0.701659	-0.491883	1.04989	-0.388049	2.03288	-1.22222	-0.744369	-2.1832	-0.689333	-2.1832	-0.851241	-0.733387	-1.72171	-2.19393	-1.17142	-0.26612	-0.567662	-0.566639	2.1026	2.10035	0.0304576	0.0820023	-0.73761	-1.01758	-1.07985	1.06588	0.56045	-0.291527	-0.620714	-0.556433	-1.00624	0.0755701	0.074468	-1.29521	0.058501	-0.475938	0.0131886	0.074987	-0.926404	7.40062e-05	1.92946
P. anubis	P. anubis	b40303	-0.893478	0.498473	-0.453344	-0.432571	-0.159091	-0.993382	-0.792796	-0.565727	0.940815	-0.408752	1.8851	-1.21927	-0.740654	-2.16189	-0.775542	-2.16189	-0.939964	-0.814951	-1.78926	-2.11074	-1.15064	-0.32202	-0.543941	-0.626916	2.05564	2.06089	0.0244158	0.0378709	-0.723631	-1.04422	-1.20163	1.05433	0.130057	-0.36851	-0.70537	-0.629803	-1.09428	0.0596183	0.0737912	-1.25609	0.0711573	-0.571944	-0.0145174	0.0873142	-0.924963	7.37065e-05	1.80092
P. anubis	P. anubis	c40201	-0.468434	0.481053	-0.0856225	0.019662	0.271232	-0.566424	-0.36679	-0.138231	0.898417	-0.511038	1.89546	-0.77632	0.132296	-1.89244	-0.354033	-1.89244	-0.508846	-0.397347	-1.37667	-2.30307	-0.817604	0.170063	-0.156923	-0.106476	2.1792	2.20077	0.555224	0.701072	-0.333644	-0.655821	-0.493467	1.04308	0.690386	0.0220042	-0.317762	-0.243464	-0.607868	0.0608222	0.0755331	-0.949128	0.0600684	-0.148499	0.0974743	0.123892	-0.896473	0.000562542	2.00552
P. anubis	P. anubis	c40301	-0.48104	0.548287	-0.125822	0.068315	0.288389	-0.588669	-0.42722	-0.111258	1.10103	-0.346797	2.05976	-0.950776	-0.210375	-1.90054	-0.41287	-1.90054	-0.543712	-0.471817	-1.33855	-2.41177	-1.01628	0.0391899	-0.361786	-0.191179	2.25489	2.34732	0.624959	0.525779	-0.518912	-0.901416	-0.695592	0.952438	0.79926	0.112232	-0.253651	-0.116269	-0.600524	0.0437432	0.0755591	-1.12644	0.117035	-0.205248	0.0420868	0.139354	-0.838786	0.000252061	2.16333
P. anubis	P. anubis	c40402	-0.717708	0.45704	-0.29697	-0.302044	-0.0048068	-0.813495	-0.617677	-0.395872	0.896785	-0.406911	1.74821	-1.15715	-0.617113	-2.04222	-0.602089	-2.04222	-0.750462	-0.642564	-1.62983	-2.31566	-1.20344	-0.220823	-0.504398	-0.494725	2.27538	2.26048	0.336792	0.328846	-0.61076	-0.961332	-0.908832	1.00933	0.675809	-0.18911	-0.45937	-0.520019	-0.88974	0.0690441	0.0764403	-1.2915	0.127831	-0.39488	0.0971373	0.10001	-0.893493	0.00010064	2.12352
P. anubis	P. anubis	d40101	-0.594964	0.551403	-0.195812	-0.0948223	0.1453	-0.702797	-0.505541	-0.241092	0.953245	-0.381339	1.93823	-1.00461	-0.324239	-1.92633	-0.491137	-1.92633	-0.645608	-0.537496	-1.4616	-2.39612	-1.06449	-0.00273738	-0.331941	-0.307026	2.31923	2.25502	0.424243	0.400853	-0.555204	-0.810713	-0.76576	1.07223	0.624964	-0.0666762	-0.378289	-0.3243	-0.774365	0.0840363	0.0758962	-1.20507	0.154882	-0.288742	0.058654	0.130775	-0.858319	0.00019495	2.02438
P. anubis	P. anubis	d40301	-0.447925	0.450616	-0.0531988	-0.0109829	0.273345	-0.544138	-0.368336	-0.114749	1.05333	-0.554493	1.87369	-0.924985	-0.158146	-1.83235	-0.353667	-1.83235	-0.484273	-0.398962	-1.36971	-2.37002	-0.905405	0.0701567	-0.287882	-0.197973	2.20083	2.30609	0.443419	0.508993	-0.424886	-0.775846	-0.767351	1.04221	0.562757	0.0481797	-0.272835	-0.233744	-0.636341	0.0800369	0.0757018	-1.05161	0.122196	-0.135436	0.0950134	0.0801636	-0.921013	0.000287364	1.98699
P. anubis	P. anubis	e40102	-0.656184	0.496707	-0.253855	-0.137938	0.100895	-0.764731	-0.57426	-0.288755	0.69684	-0.607546	1.91583	-0.936632	-0.167012	-2.03486	-0.558156	-2.03486	-0.713472	-0.607121	-1.5084	-2.23968	-1.01973	-0.042592	-0.327244	-0.348505	2.13995	2.19733	0.417431	0.390866	-0.449698	-0.832083	-0.753262	0.970067	0.674087	-0.213381	-0.598755	-0.463927	-0.924516	0.103038	0.0750529	-1.10954	0.0622057	-0.356019	0.0549915	0.125722	-0.859205	0.000280112	1.90952
P. anubis	P. anubis	f40202	-0.634095	0.442747	-0.27806	-0.225165	0.0502223	-0.722986	-0.529994	-0.308137	1.02224	-0.604526	1.93639	-1.10292	-0.51029	-2.08794	-0.518139	-2.08794	-0.653219	-0.558411	-1.57637	-2.29084	-1.08816	-0.120959	-0.420405	-0.426041	2.16382	2.21111	0.299066	0.26267	-0.621994	-0.913632	-0.933084	1.10011	0.660454	-0.126157	-0.45182	-0.404227	-0.770671	0.043549	0.0752476	-1.22941	0.112707	-0.302203	0.144437	0.103451	-0.916917	0.000127455	2.04499
P. anubis	P. anubis	f40303	-0.646265	0.495657	-0.306037	-0.171746	0.067309	-0.742029	-0.557087	-0.295535	0.892163	-0.425472	2.05832	-1.02151	-0.350373	-2.07117	-0.544643	-2.07117	-0.671005	-0.59112	-1.53823	-2.28485	-1.05603	-0.0449203	-0.394716	-0.302112	2.15377	2.22039	0.218011	0.0862176	-0.5089	-0.951736	-0.907339	1.06492	0.444368	-0.113931	-0.521361	-0.329567	-0.856852	0.0948711	0.074728	-1.15174	0.10849	-0.328198	0.00139929	0.0943888	-0.895587	0.00018283	1.98807
P. anubis	P. anubis	f40404	-0.664911	0.502825	-0.209111	-0.222079	0.0843514	-0.777305	-0.5848	-0.321741	0.766847	-0.579631	1.91965	-1.01724	-0.338146	-1.9699	-0.566162	-1.9699	-0.735256	-0.61459	-1.54284	-2.22909	-1.04114	-0.0481616	-0.306922	-0.386524	2.11196	2.1682	0.283187	0.32608	-0.538282	-0.863068	-0.869332	1.02148	0.514531	-0.158457	-0.508337	-0.468596	-0.870438	0.0616195	0.0750139	-1.13156	0.126353	-0.369715	-0.0404163	0.0960712	-0.909166	0.000188282	1.92623
P. anubis	P. anubis	h40202	-0.200266	0.500596	0.162525	0.316358	0.55559	-0.301744	-0.11321	0.152994	0.949823	-0.594154	1.74147	-0.545418	0.554484	-1.61246	-0.100696	-1.61246	-0.248419	-0.147555	-1.07034	-2.33193	-0.505648	0.39397	0.0255722	0.16845	2.28094	2.23574	0.928275	0.679803	-0.125678	-0.402553	-0.383387	1.0434	0.770034	0.293007	-0.047861	0.0284657	-0.382009	0.0469159	0.0755331	-0.65315	0.112942	0.105965	0.120818	0.115937	-0.865442	0.00149451	1.9826
P. anubis	P. anubis	h40301	-0.594102	0.460756	-0.252792	-0.178059	0.0861115	-0.687664	-0.488345	-0.268754	0.818162	-0.53833	1.82609	-1.00161	-0.307605	-2.03119	-0.476876	-2.03119	-0.627191	-0.519401	-1.5071	-2.27601	-1.04774	-0.114075	-0.442068	-0.318826	2.17702	2.22174	0.310302	0.324641	-0.487361	-0.899168	-0.844049	1.01068	0.566025	-0.0918634	-0.493436	-0.340275	-0.852584	0.0847803	0.0756628	-1.14515	0.108229	-0.263874	0.0853944	0.0971538	-0.915923	0.000203202	1.95675
P. anubis	P. anubis	h40403	-0.329957	0.533117	0.0952042	0.186335	0.444185	-0.428039	-0.241713	0.00760894	1.05636	-0.590635	1.89482	-0.734872	0.212715	-1.64819	-0.226855	-1.64819	-0.358137	-0.269477	-1.2071	-2.3885	-0.769417	0.243937	-0.228964	0.038391	2.29847	2.31172	0.790445	0.725136	-0.258402	-0.709226	-0.492993	0.99631	0.765426	0.197474	-0.138389	-0.0582735	-0.452806	0.0572098	0.0755591	-0.926905	0.114647	-0.0110629	0.112941	0.109916	-0.859047	0.000683064	2.08698
P. anubis	P. anubis	j50501	-0.638073	0.492691	-0.289164	-0.176133	0.0720483	-0.737368	-0.557618	-0.287983	1.08811	-0.581675	1.85811	-1.25812	-0.818608	-2.07398	-0.543795	-2.07398	-0.701924	-0.611774	-1.49344	-2.64986	-1.19782	-0.195326	-0.521772	-0.425195	2.50695	2.4566	0.413801	0.402678	-0.771538	-0.974958	-0.930073	1.03344	0.675446	-0.116184	-0.450211	-0.364448	-0.796299	0.0623573	0.0766603	-1.46588	0.148358	-0.343885	0.0881037	0.123191	-0.876405	6.31939e-05	2.56961
P. anubis	P. anubis	p40501	-0.497635	0.515931	-0.13685	-0.0528826	0.229781	-0.599982	-0.392344	-0.129289	0.913367	-0.424579	1.78087	-0.991688	-0.288272	-1.90398	-0.377263	-1.90398	-0.546338	-0.414994	-1.34522	-2.37002	-1.04221	0.0661183	-0.316031	-0.214175	2.2462	2.2899	0.611465	0.4771	-0.525444	-0.760354	-0.656281	0.971507	0.677108	-0.0208971	-0.347956	-0.228426	-0.746019	0.0435079	0.0760258	-1.18625	0.136062	-0.175857	0.132377	0.122191	-0.868467	0.00021491	2.1075
P. anubis	P. anubis	s30401	-0.723994	0.496987	-0.299819	-0.232697	0.0296059	-0.82213	-0.618413	-0.442316	0.963466	-0.486262	1.91775	-1.15734	-0.608937	-2.08033	-0.601092	-2.08033	-0.770587	-0.637738	-1.66053	-2.23968	-1.11876	-0.254535	-0.511729	-0.494909	2.17108	2.14852	0.158924	0.200046	-0.727452	-0.978882	-0.986529	1.02803	0.626041	-0.319974	-0.651506	-0.569536	-0.962426	0.049867	0.07439	-1.26431	0.0924381	-0.398072	0.0671046	0.136976	-0.852799	9.9924e-05	1.90049
P. anubis	P. anubis	t30402	-0.485594	0.543761	-0.0855735	0.0437948	0.306096	-0.595779	-0.405996	-0.127608	0.95592	-0.421227	1.50868	-0.845621	-0.0142759	-1.82162	-0.38969	-1.82162	-0.544851	-0.440678	-1.34525	-2.30618	-0.861529	0.171418	-0.143628	-0.11079	2.15662	2.17586	0.535898	0.414869	-0.429058	-0.687031	-0.582461	1.05878	0.684853	0.0492818	-0.314349	-0.251149	-0.702053	0.0706438	0.0749749	-1.02504	0.120958	-0.19206	0.0423592	0.104139	-0.869322	0.000403671	1.93849
P. anubis	P. anubis	u30202	-0.546517	0.523706	-0.193703	-0.0678843	0.17719	-0.659466	-0.450016	-0.191966	1.01454	-0.487051	1.89419	-0.974928	-0.25625	-1.9439	-0.43816	-1.9439	-0.628092	-0.491512	-1.42291	-2.28783	-0.98745	0.0256181	-0.387925	-0.26945	2.1354	2.19766	0.306619	0.304386	-0.514248	-0.811058	-0.75819	1.04693	0.733432	0.00426997	-0.387838	-0.239082	-0.728467	0.0407509	0.0749749	-1.1109	0.117039	-0.253703	0.0504436	0.101361	-0.878628	0.000229803	2.04568
P. anubis	P. anubis	u30304	-0.36263	0.529005	0.0858384	0.153229	0.41933	-0.475242	-0.301185	0.00925113	0.600364	-0.494837	1.95005	-0.572404	0.520198	-1.62824	-0.284027	-1.62824	-0.432991	-0.339794	-1.20302	-2.08371	-0.578181	0.309907	-0.0475414	0.0810688	2.01325	2.01874	0.622298	0.60817	-0.194192	-0.514093	-0.432649	1.00743	0.661093	0.132304	-0.249524	-0.134587	-0.692477	0.0645465	0.0737	-0.667627	0.053235	-0.0828673	-0.0782114	0.105556	-0.882107	0.00136405	1.69753
P. anubis	P. anubis	z30303	-0.798181	0.533363	-0.40576	-0.350587	-0.0785828	-0.906466	-0.714315	-0.470456	0.933512	-0.670483	1.91713	-1.23478	-0.77443	-2.14797	-0.701962	-2.14797	-0.875078	-0.748761	-1.69454	-2.37732	-1.2112	-0.251394	-0.519142	-0.553695	2.29308	2.28521	0.121578	0.242179	-0.775234	-1.04161	-0.961495	1.0558	0.644229	-0.278423	-0.575073	-0.589534	-0.97558	0.0626554	0.0757925	-1.36633	0.138708	-0.489184	0.0601638	0.113679	-0.866934	6.99983e-05	2.10164
Theropithecus gelada	Theropithecus gelada	1904-161	-0.477624	0.517636	-0.0520433	-0.033462	0.266533	-0.58171	-0.387404	-0.17084	1.15817	-0.263129	1.71906	-0.944191	-0.196943	-1.77059	-0.366178	-1.77059	-0.525804	-0.408515	-1.39824	-2.2439	-0.909775	0.0396366	-0.236011	-0.329936	2.16291	2.13671	0.372848	0.453882	-0.500097	-0.787532	-0.923381	1.04509	0.315233	0.0604948	-0.264039	-0.238499	-0.619754	0.01354	0.0745134	-1.0362	0.107681	-0.167992	-0.0638126	0.0755836	-0.915978	0.000260828	1.95734
Theropithecus gelada	Theropithecus gelada	1904-174	-0.492366	0.487687	-0.0956067	0.00841874	0.260543	-0.605101	-0.405341	-0.139977	0.878588	-0.40982	1.87368	-0.747926	0.190205	-1.87493	-0.390855	-1.87493	-0.568574	-0.440821	-1.35471	-2.09317	-0.757043	0.117348	-0.221494	-0.159488	2.03746	2.01337	0.398308	0.377329	-0.293406	-0.698467	-0.603356	1.01461	0.45092	-0.0479541	-0.453683	-0.267026	-0.801752	0.0183137	0.0742859	-0.850779	0.0181698	-0.195779	0.0160389	0.0955043	-0.885472	0.000638768	1.74505
Theropithecus gelada	Theropithecus gelada	1969-448	-0.768488	0.505195	-0.31411	-0.321169	-0.0199314	-0.874247	-0.661814	-0.462862	0.82748	-0.296184	2.04295	-1.10217	-0.506964	-2.05251	-0.645352	-2.05251	-0.833209	-0.686542	-1.68878	-2.11879	-1.11259	-0.170183	-0.455038	-0.479644	2.04712	2.05455	0.135671	0.14112	-0.595011	-0.912801	-1.01639	1.025	0.399387	-0.280087	-0.57348	-0.572286	-0.966531	0.0151559	0.07452	-1.191	0.0943438	-0.452683	-0.0570742	0.0692537	-0.938556	0.000128089	1.84766
Theropithecus gelada	Theropithecus gelada	1969-450	-0.741639	0.468126	-0.320698	-0.312785	-0.0204669	-0.84012	-0.645977	-0.422634	1.03726	-0.29791	1.94507	-1.139	-0.580502	-2.04821	-0.630255	-2.04821	-0.784941	-0.673497	-1.66687	-2.18438	-1.1439	-0.171349	-0.448151	-0.488643	2.12956	2.1233	0.178543	0.240324	-0.59705	-0.976019	-1.03503	1.01526	0.393666	-0.197324	-0.525176	-0.473443	-0.940993	0.0208727	0.074819	-1.2454	0.0938124	-0.424624	0.00678802	0.0697076	-0.949249	0.000108543	2.00426
Theropithecus gelada	Theropithecus gelada	1969-451	-0.711378	0.493941	-0.240086	-0.313396	0.0258341	-0.812412	-0.588739	-0.436901	0.671354	-0.451311	1.17286	-1.02034	-0.344917	-1.99174	-0.569569	-1.99174	-0.770999	-0.617977	-1.68464	-2.06899	-1.02509	-0.0540074	-0.341275	-0.370365	2.02257	2.01414	0.25562	0.237463	-0.508787	-0.851888	-0.830459	1.05684	0.471699	-0.249249	-0.522036	-0.574058	-1.03719	0.0517155	0.074494	-1.1089	0.0604799	-0.378367	-0.0331002	0.0642851	-0.959532	0.000187275	1.8961
Theropithecus gelada	Theropithecus gelada	1969-452	-0.700248	0.548363	-0.255174	-0.209324	0.0693857	-0.814068	-0.61166	-0.349737	0.919967	-0.642495	1.96556	-1.07783	-0.435269	-1.99458	-0.59404	-1.99458	-0.780051	-0.641287	-1.58086	-2.20123	-1.10264	-0.123558	-0.417226	-0.432077	2.13224	2.12141	0.347623	0.280585	-0.583421	-0.863882	-0.920613	1.084	0.577576	-0.123964	-0.511131	-0.353145	-0.900155	0.0608583	0.07478	-1.19883	0.0540243	-0.404121	-0.00958107	0.0911084	-0.884572	0.000151916	2.05042
Theropithecus gelada	Theropithecus gelada	1969-453	-0.704863	0.513902	-0.247268	-0.161775	0.106831	-0.819146	-0.608396	-0.391785	0.779515	-0.243978	1.72749	-1.01273	-0.326782	-1.99297	-0.591366	-1.99297	-0.780405	-0.635549	-1.59861	-2.03423	-1.01954	-0.0248124	-0.330233	-0.321495	1.99682	1.98406	0.306351	0.319482	-0.539995	-0.859331	-0.869607	1.03282	0.612502	-0.186008	-0.552165	-0.468122	-0.988786	0.0180037	0.0743379	-1.11429	0.0649137	-0.400935	-0.0206146	0.0812878	-0.901121	0.000193014	1.80342
Theropithecus gelada	Theropithecus gelada	CG1972	-0.440157	0.487453	-0.0187991	0.00884789	0.283879	-0.537949	-0.342562	-0.124772	0.819944	-0.437851	1.89286	-0.723026	0.240247	-1.76377	-0.327382	-1.76377	-0.481536	-0.36964	-1.36021	-2.01784	-0.714466	0.161108	-0.14879	-0.174128	1.9662	1.9673	0.448937	0.479828	-0.258007	-0.649409	-0.645812	1.00602	0.544809	0.0354077	-0.373989	-0.23703	-0.726	0.0492241	0.0739735	-0.790217	0.0232928	-0.118211	0.00829807	0.0782887	-0.895497	0.000718705	1.74263
Theropithecus gelada	Theropithecus gelada	CG1972-361	-0.492052	0.494638	-0.0611789	-0.0147198	0.256358	-0.595317	-0.38741	-0.176724	0.630507	-0.537782	1.85891	-0.697512	0.285814	-1.80117	-0.372372	-1.80117	-0.547218	-0.415405	-1.39769	-2.00672	-0.738276	0.178643	-0.150896	-0.102749	1.94651	1.96539	0.442634	0.494664	-0.230718	-0.65128	-0.602029	1.01118	0.573054	-0.10992	-0.404832	-0.438659	-0.794083	0.0564554	0.0739084	-0.799253	0.00824341	-0.1753	0.00354246	0.0786607	-0.927164	0.000794219	1.70887
Theropithecus gelada	Theropithecus gelada	T11	-0.149701	0.580187	0.354306	0.384413	0.686016	-0.280929	-0.0923313	0.186589	0.623531	-0.41107	2.04633	-0.299741	0.966367	-1.37693	-0.0684132	-1.37693	-0.263472	-0.121296	-1.02363	-2.06899	-0.300522	0.587452	0.267587	0.280238	2.03047	2.00913	0.830587	0.88852	-0.00806073	-0.180228	-0.160345	1.07081	0.749529	0.308743	-0.119201	0.0942696	-0.486451	0.0597741	0.0741428	-0.432596	0.0362637	0.114438	-0.102888	0.122434	-0.83416	0.00365378	1.69296
Theropithecus gelada	Theropithecus gelada	T14	-0.653122	0.512723	-0.239488	-0.222887	0.0799261	-0.755964	-0.553975	-0.350066	0.913035	-0.551596	1.87572	-1.14415	-0.592084	-1.9706	-0.535438	-1.9706	-0.711476	-0.574812	-1.57445	-2.50968	-1.2003	-0.0611555	-0.4109	-0.386252	2.45395	2.35633	0.604533	0.39026	-0.60911	-0.978129	-0.865447	1.00285	0.708059	-0.0922698	-0.445014	-0.3794	-0.814964	0.0749667	0.0765439	-1.34345	0.138646	-0.336761	0.0691766	0.104629	-0.864436	0.000107344	2.26135
Theropithecus gelada	Theropithecus gelada	T15	-0.527168	0.478369	-0.0868121	-0.10062	0.205953	-0.629474	-0.42363	-0.216374	0.701084	-0.328923	1.78346	-0.820833	0.0485113	-1.79721	-0.406545	-1.79721	-0.584983	-0.447001	-1.46323	-2.1614	-0.848787	0.101961	-0.181535	-0.24539	2.12195	2.08829	0.483362	0.510902	-0.300694	-0.63515	-0.712351	1.08206	0.281711	-0.118062	-0.483499	-0.380786	-0.868312	0.0480816	0.0755072	-0.934897	0.0936633	-0.209505	-0.0508846	0.0487874	-0.955784	0.00046367	1.90495
Theropithecus gelada	Theropithecus gelada	T17	-0.501205	0.491092	-0.0803776	0.0150362	0.267694	-0.611028	-0.406724	-0.178839	0.903139	-0.549042	1.87003	-0.94371	-0.180842	-1.8528	-0.390866	-1.8528	-0.561124	-0.434751	-1.38349	-2.42801	-0.960209	0.0396036	-0.293464	-0.273066	2.31658	2.3142	0.579851	0.590076	-0.403987	-0.743698	-0.789326	1.04849	0.536008	0.0382224	-0.282301	-0.252422	-0.682395	0.0845709	0.0764533	-1.09147	0.1279	-0.192327	0.0147032	0.0945416	-0.904872	0.000275711	2.08879
Theropithecus gelada	Theropithecus gelada	T18	-0.886316	0.560586	-0.540528	-0.303867	-0.110575	-1.0078	-0.818094	-0.482282	0.795483	-0.335894	1.62061	-1.36598	-1.03412	-2.2932	-0.805206	-2.2932	-0.983058	-0.865277	-1.68294	-2.38101	-1.40441	-0.314795	-0.656165	-0.56103	2.31213	2.31167	0.348297	0.235052	-0.804012	-1.23087	-1.10328	1.01658	0.701376	-0.356282	-0.713106	-0.607878	-1.08626	0.0334917	0.0761813	-1.53439	0.138694	-0.620102	0.0400082	0.106921	-0.855129	3.85246e-05	2.14291
Theropithecus gelada	Theropithecus gelada	T19	-0.597545	0.515213	-0.151229	-0.175713	0.145657	-0.694636	-0.499511	-0.321359	0.736613	-0.423246	1.69464	-1.04125	-0.38071	-1.91456	-0.482992	-1.91456	-0.6426	-0.518579	-1.55315	-2.30618	-1.06768	-0.0322763	-0.293632	-0.356665	2.1903	2.24189	0.614216	0.517537	-0.501454	-0.787245	-0.850932	1.04493	0.583539	-0.112242	-0.380641	-0.448723	-0.881086	0.0403022	0.0760518	-1.1963	0.140571	-0.275855	-0.0284147	0.0719744	-0.930442	0.000174447	1.99187
Theropithecus gelada	Theropithecus gelada	T7	-0.390977	0.492146	-0.0907506	0.194541	0.382012	-0.515351	-0.363939	0.0359193	0.460039	-0.620702	2.04969	-0.670642	0.344814	-1.83728	-0.351234	-1.83728	-0.473756	-0.425396	-1.16489	-2.04437	-0.689185	0.195606	-0.155706	-0.0580733	2.01188	2.00622	0.589917	0.627313	-0.282748	-0.539402	-0.523455	1.04971	0.474738	-0.0415042	-0.36768	-0.388219	-0.788347	0.0994639	0.0740516	-0.799791	0.0477212	-0.147873	-0.0544063	0.0604702	-0.930215	0.000912267	1.71151
[truncated: 21 more columns]

## Sheet: XLSTAT_20210531_231914_1_HID1
1.1	0.679923	1	0.61383	1	0.927338	1	0.613904	1	0.323447	1	0.600364	1	0.527789	1.2	0.736379	1	0.569672	1	0.460039
0.9	0.725683	1	0.691323	1.13333	1.03117	1.16	0.667508	1	0.673784	1.13333	0.69684	1	0.639547	0.8	0.742187	0.8	0.60064	1.13333	0.623531
1	0.766321	1.1	0.71357	0.866667	1.03146	0.84	0.675055	1	0.819453	0.866667	0.69769	1	0.700224	1	0.824115	1.2	0.607539	0.866667	0.630507
1.2	0.793186	0.9	0.720957	1	1.08117	1.05333	0.683157	1	0.875185	1	0.766847	1	0.750901	1	0.907883	1	0.637986	1.13333	0.671354
0.8	0.808605	1	0.744701	1	1.11299	0.946667	0.704781	1.08	1.01718	1	0.818162	0.85	0.763262	1.2	1.08407	1.13333	0.664932	0.866667	0.701084
1.06667	0.825663	1.2	0.770412	0.8	1.11844	1	0.726366	0.92	1.02033	1	0.873602	1.15	0.782609	0.8	1.13081	0.866667	0.695829	1	0.736613
0.933333	0.836304	0.8	0.773693	1.2	1.12537	0.8	0.735587	1	1.08531	1	0.892163	1	0.805226			1.13333	0.721795	0.8	0.779515
1	0.986006	1.06667	0.776674	1	1.13801	1.2	0.748159	0.8	1.10644	0.8	0.896785	1	0.891615			0.866667	0.727837	1.2	0.795483
1	1.04875	0.933333	0.784746	0.8	1.13875	0.9	0.752841	1.2	1.11603	1.2	0.898417	1.2	0.938438			1.13333	0.756103	1	0.819944
1.2	1.08363	1	0.79878	1.2	1.16226	1.1	0.765451	0.9	1.147	1	0.913367	0.8	0.944098			0.866667	0.797566	0.8	0.82748
0.8	1.0964	1	0.834432	1	1.16819	1	0.792514	1.1	1.17131	1	0.933512	1.06667	0.95471			1	0.885703	1.2	0.878588
1.06667	1.10215	1.1	0.861688	0.8	1.18523	0.88	0.810255			0.8	0.934687	0.933333	0.976294			1	0.934448	1	0.903139
0.933333	1.10329	0.9	0.863079	1.2	1.19766	1.12	0.825691			1.2	0.940815	1.2	0.988425					0.8	0.913035
		1	0.899176			1	0.870815			1	0.949823	0.8	0.991341					1.2	0.919967
		1	0.938629			1	0.903442			0.8	0.953245	1.06667	1.01085					1	1.03726
		1.1	0.967479			1	0.957575			1.2	0.95592	0.933333	1.05374					1	1.15817
		0.9	0.975126			0.88	0.975148			1	0.963466
		1	0.984693			1.12	0.977662			1.13333	1.01108
		1	1.031			1.08	1.01012			0.866667	1.01454
		1.1	1.07048			0.92	1.03863			1	1.02224
		0.9	1.08273							1	1.04989
		1	1.10817							0.8	1.05333
		1.1	1.1307							1.2	1.05636
		0.9	1.13376							1.13333	1.08811
		1.1	1.13728							0.866667	1.10103
		0.9	1.15627

## Sheet: XLSTAT_20210531_231914_1_HID
1	0	1.25	1.08363	1	0	1.25	1.06061	1	0	1.25	1.16226	1	0	1.25	0.916975	1	0	1.25	1.11123	1	0	1.25	1.01454	1	0	1.25	0.979327	1	0	1.25	1.04002	1	0	1.25	0.766469	1	0	1.25	0.905613
2	1	1.24928	0.793186	2	1	1.24928	0.774439	2	1	1.24928	1.08117	2	1	1.24928	0.720969	2	1	1.24928	0.847319	2	1	1.24928	0.892163	2	1	1.24928	0.760172	2	1	1.24928	0.762669	2	1	1.24928	0.630375	2	1	1.24928	0.693652
3	2	1.24857	1.08363	3	2	1.24857	1.06061	3	2	1.24857	1.16226	3	2	1.24857	0.916975	3	2	1.24857	1.11123	3	2	1.24857	1.01454	3	2	1.24857	0.979327	3	2	1.24857	1.04002	3	2	1.24857	0.766469	3	2	1.24857	0.905613
4	3	1.24785	0.793186	4	3	1.24785	0.774439	4	3	1.24785	1.08117	4	3	1.24785	0.720969	4	3	1.24785	0.847319	4	3	1.24785	0.892163	4	3	1.24785	0.760172	4	3	1.24785	0.762669	4	3	1.24785	0.630375	4	3	1.24785	0.693652
5	4	1.24714	1.08363	5	4	1.24714	1.06061	5	4	1.24714	1.16226	5	4	1.24714	0.916975	5	4	1.24714	1.11123	5	4	1.24714	1.01454	5	4	1.24714	0.979327	5	4	1.24714	1.04002	5	4	1.24714	0.766469	5	4	1.24714	0.905613
6	5	1.24642	0.793186	6	5	1.24642	0.774439	6	5	1.24642	1.08117	6	5	1.24642	0.720969	6	5	1.24642	0.847319	6	5	1.24642	0.892163	6	5	1.24642	0.760172	6	5	1.24642	0.762669	6	5	1.24642	0.630375	6	5	1.24642	0.693652
7	6	1.24571	1.08363	7	6	1.24571	1.06061	7	6	1.24571	1.16226	7	6	1.24571	0.916975	7	6	1.24571	1.11123	7	6	1.24571	1.01454	7	6	1.24571	0.979327	7	6	1.24571	1.04002	7	6	1.24571	0.766469	7	6	1.24571	0.905613
8	7	1.24499	0.793186	8	7	1.24499	0.774439	8	7	1.24499	1.08117	8	7	1.24499	0.720969	8	7	1.24499	0.847319	8	7	1.24499	0.892163	8	7	1.24499	0.760172	8	7	1.24499	0.762669	8	7	1.24499	0.630375	8	7	1.24499	0.693652
9	8	1.24428	1.08363	9	8	1.24428	1.06061	9	8	1.24428	1.16226	9	8	1.24428	0.916975	9	8	1.24428	1.11123	9	8	1.24428	1.01454	9	8	1.24428	0.979327	9	8	1.24428	1.04002	9	8	1.24428	0.766469	9	8	1.24428	0.905613
10	9	1.24356	0.793186	10	9	1.24356	0.774439	10	9	1.24356	1.08117	10	9	1.24356	0.720969	10	9	1.24356	0.847319	10	9	1.24356	0.892163	10	9	1.24356	0.760172	10	9	1.24356	0.762669	10	9	1.24356	0.630375	10	9	1.24356	0.693652
11	10	1.24285	1.08363	11	10	1.24285	1.06061	11	10	1.24285	1.16226	11	10	1.24285	0.916975	11	10	1.24285	1.11123	11	10	1.24285	1.01454	11	10	1.24285	0.979327	11	10	1.24285	1.04002	11	10	1.24285	0.766469	11	10	1.24285	0.905613
12	11	1.24213	0.793186	12	11	1.24213	0.774439	12	11	1.24213	1.08117	12	11	1.24213	0.720969	12	11	1.24213	0.847319	12	11	1.24213	0.892163	12	11	1.24213	0.760172	12	11	1.24213	0.762669	12	11	1.24213	0.630375	12	11	1.24213	0.693652
13	12	1.24142	1.08363	13	12	1.24142	1.06061	13	12	1.24142	1.16226	13	12	1.24142	0.916975	13	12	1.24142	1.11123	13	12	1.24142	1.01454	13	12	1.24142	0.979327	13	12	1.24142	1.04002	13	12	1.24142	0.766469	13	12	1.24142	0.905613
14	13	1.2407	0.793186	14	13	1.2407	0.774439	14	13	1.2407	1.08117	14	13	1.2407	0.720969	14	13	1.2407	0.847319	14	13	1.2407	0.892163	14	13	1.2407	0.760172	14	13	1.2407	0.762669	14	13	1.2407	0.630375	14	13	1.2407	0.693652
15	14	1.23999	1.08363	15	14	1.23999	1.06061	15	14	1.23999	1.16226	15	14	1.23999	0.916975	15	14	1.23999	1.11123	15	14	1.23999	1.01454	15	14	1.23999	0.979327	15	14	1.23999	1.04002	15	14	1.23999	0.766469	15	14	1.23999	0.905613
16	15	1.23927	0.793186	16	15	1.23927	0.774439	16	15	1.23927	1.08117	16	15	1.23927	0.720969	16	15	1.23927	0.847319	16	15	1.23927	0.892163	16	15	1.23927	0.760172	16	15	1.23927	0.762669	16	15	1.23927	0.630375	16	15	1.23927	0.693652
17	16	1.23856	1.08363	17	16	1.23856	1.06061	17	16	1.23856	1.16226	17	16	1.23856	0.916975	17	16	1.23856	1.11123	17	16	1.23856	1.01454	17	16	1.23856	0.979327	17	16	1.23856	1.04002	17	16	1.23856	0.766469	17	16	1.23856	0.905613
18	17	1.23784	0.793186	18	17	1.23784	0.774439	18	17	1.23784	1.08117	18	17	1.23784	0.720969	18	17	1.23784	0.847319	18	17	1.23784	0.892163	18	17	1.23784	0.760172	18	17	1.23784	0.762669	18	17	1.23784	0.630375	18	17	1.23784	0.693652
19	18	1.23712	1.08363	19	18	1.23712	1.06061	19	18	1.23712	1.16226	19	18	1.23712	0.916975	19	18	1.23712	1.11123	19	18	1.23712	1.01454	19	18	1.23712	0.979327	19	18	1.23712	1.04002	19	18	1.23712	0.766469	19	18	1.23712	0.905613
20	19	1.23641	0.793186	20	19	1.23641	0.774439	20	19	1.23641	1.08117	20	19	1.23641	0.720969	20	19	1.23641	0.847319	20	19	1.23641	0.892163	20	19	1.23641	0.760172	20	19	1.23641	0.762669	20	19	1.23641	0.630375	20	19	1.23641	0.693652
21	20	1.23569	1.08363	21	20	1.23569	1.06061	21	20	1.23569	1.16226	21	20	1.23569	0.916975	21	20	1.23569	1.11123	21	20	1.23569	1.01454	21	20	1.23569	0.979327	21	20	1.23569	1.04002	21	20	1.23569	0.766469	21	20	1.23569	0.905613
22	21	1.23498	0.793186	22	21	1.23498	0.774439	22	21	1.23498	1.08117	22	21	1.23498	0.720969	22	21	1.23498	0.847319	22	21	1.23498	0.892163	22	21	1.23498	0.760172	22	21	1.23498	0.762669	22	21	1.23498	0.630375	22	21	1.23498	0.693652
23	22	1.23426	1.08363	23	22	1.23426	1.06061	23	22	1.23426	1.16226	23	22	1.23426	0.916975	23	22	1.23426	1.11123	23	22	1.23426	1.01454	23	22	1.23426	0.979327	23	22	1.23426	1.04002	23	22	1.23426	0.766469	23	22	1.23426	0.905613
24	23	1.23355	0.793186	24	23	1.23355	0.774439	24	23	1.23355	1.08117	24	23	1.23355	0.720969	24	23	1.23355	0.847319	24	23	1.23355	0.892163	24	23	1.23355	0.760172	24	23	1.23355	0.762669	24	23	1.23355	0.630375	24	23	1.23355	0.693652
25	24	1.23283	1.08363	25	24	1.23283	1.06061	25	24	1.23283	1.16226	25	24	1.23283	0.916975	25	24	1.23283	1.11123	25	24	1.23283	1.01454	25	24	1.23283	0.979327	25	24	1.23283	1.04002	25	24	1.23283	0.766469	25	24	1.23283	0.905613
26	25	1.23212	0.793186	26	25	1.23212	0.774439	26	25	1.23212	1.08117	26	25	1.23212	0.720969	26	25	1.23212	0.847319	26	25	1.23212	0.892163	26	25	1.23212	0.760172	26	25	1.23212	0.762669	26	25	1.23212	0.630375	26	25	1.23212	0.693652
27	26	1.2314	1.08363	27	26	1.2314	1.06061	27	26	1.2314	1.16226	27	26	1.2314	0.916975	27	26	1.2314	1.11123	27	26	1.2314	1.01454	27	26	1.2314	0.979327	27	26	1.2314	1.04002	27	26	1.2314	0.766469	27	26	1.2314	0.905613
28	27	1.23069	0.793186	28	27	1.23069	0.774439	28	27	1.23069	1.08117	28	27	1.23069	0.720969	28	27	1.23069	0.847319	28	27	1.23069	0.892163	28	27	1.23069	0.760172	28	27	1.23069	0.762669	28	27	1.23069	0.630375	28	27	1.23069	0.693652
29	28	1.22997	1.08363	29	28	1.22997	1.06061	29	28	1.22997	1.16226	29	28	1.22997	0.916975	29	28	1.22997	1.11123	29	28	1.22997	1.01454	29	28	1.22997	0.979327	29	28	1.22997	1.04002	29	28	1.22997	0.766469	29	28	1.22997	0.905613
30	29	1.22926	0.793186	30	29	1.22926	0.774439	30	29	1.22926	1.08117	30	29	1.22926	0.720969	30	29	1.22926	0.847319	30	29	1.22926	0.892163	30	29	1.22926	0.760172	30	29	1.22926	0.762669	30	29	1.22926	0.630375	30	29	1.22926	0.693652
31	30	1.22854	1.08363	31	30	1.22854	1.06061	31	30	1.22854	1.16226	31	30	1.22854	0.916975	31	30	1.22854	1.11123	31	30	1.22854	1.01454	31	30	1.22854	0.979327	31	30	1.22854	1.04002	31	30	1.22854	0.766469	31	30	1.22854	0.905613
32	31	1.22783	0.793186	32	31	1.22783	0.774439	32	31	1.22783	1.08117	32	31	1.22783	0.720969	32	31	1.22783	0.847319	32	31	1.22783	0.892163	32	31	1.22783	0.760172	32	31	1.22783	0.762669	32	31	1.22783	0.630375	32	31	1.22783	0.693652
33	32	1.22711	1.08363	33	32	1.22711	1.06061	33	32	1.22711	1.16226	33	32	1.22711	0.916975	33	32	1.22711	1.11123	33	32	1.22711	1.01454	33	32	1.22711	0.979327	33	32	1.22711	1.04002	33	32	1.22711	0.766469	33	32	1.22711	0.905613
34	33	1.22639	0.793186	34	33	1.22639	0.774439	34	33	1.22639	1.08117	34	33	1.22639	0.720969	34	33	1.22639	0.847319	34	33	1.22639	0.892163	34	33	1.22639	0.760172	34	33	1.22639	0.762669	34	33	1.22639	0.630375	34	33	1.22639	0.693652
35	34	1.22568	1.08363	35	34	1.22568	1.06061	35	34	1.22568	1.16226	35	34	1.22568	0.916975	35	34	1.22568	1.11123	35	34	1.22568	1.01454	35	34	1.22568	0.979327	35	34	1.22568	1.04002	35	34	1.22568	0.766469	35	34	1.22568	0.905613
36	35	1.22496	0.793186	36	35	1.22496	0.774439	36	35	1.22496	1.08117	36	35	1.22496	0.720969	36	35	1.22496	0.847319	36	35	1.22496	0.892163	36	35	1.22496	0.760172	36	35	1.22496	0.762669	36	35	1.22496	0.630375	36	35	1.22496	0.693652
37	36	1.22425	1.08363	37	36	1.22425	1.06061	37	36	1.22425	1.16226	37	36	1.22425	0.916975	37	36	1.22425	1.11123	37	36	1.22425	1.01454	37	36	1.22425	0.979327	37	36	1.22425	1.04002	37	36	1.22425	0.766469	37	36	1.22425	0.905613
38	37	1.22353	0.793186	38	37	1.22353	0.774439	38	37	1.22353	1.08117	38	37	1.22353	0.720969	38	37	1.22353	0.847319	38	37	1.22353	0.892163	38	37	1.22353	0.760172	38	37	1.22353	0.762669	38	37	1.22353	0.630375	38	37	1.22353	0.693652
39	38	1.22282	1.08363	39	38	1.22282	1.06061	39	38	1.22282	1.16226	39	38	1.22282	0.916975	39	38	1.22282	1.11123	39	38	1.22282	1.01454	39	38	1.22282	0.979327	39	38	1.22282	1.04002	39	38	1.22282	0.766469	39	38	1.22282	0.905613
40	39	1.2221	0.793186	40	39	1.2221	0.774439	40	39	1.2221	1.08117	40	39	1.2221	0.720969	40	39	1.2221	0.847319	40	39	1.2221	0.892163	40	39	1.2221	0.760172	40	39	1.2221	0.762669	40	39	1.2221	0.630375	40	39	1.2221	0.693652
41	40	1.22139	1.08363	41	40	1.22139	1.06061	41	40	1.22139	1.16226	41	40	1.22139	0.916975	41	40	1.22139	1.11123	41	40	1.22139	1.01454	41	40	1.22139	0.979327	41	40	1.22139	1.04002	41	40	1.22139	0.766469	41	40	1.22139	0.905613
42	41	1.22067	0.793186	42	41	1.22067	0.774439	42	41	1.22067	1.08117	42	41	1.22067	0.720969	42	41	1.22067	0.847319	42	41	1.22067	0.892163	42	41	1.22067	0.760172	42	41	1.22067	0.762669	42	41	1.22067	0.630375	42	41	1.22067	0.693652
43	42	1.21996	1.08363	43	42	1.21996	1.06061	43	42	1.21996	1.16226	43	42	1.21996	0.916975	43	42	1.21996	1.11123	43	42	1.21996	1.01454	43	42	1.21996	0.979327	43	42	1.21996	1.04002	43	42	1.21996	0.766469	43	42	1.21996	0.905613
44	43	1.21924	0.793186	44	43	1.21924	0.774439	44	43	1.21924	1.08117	44	43	1.21924	0.720969	44	43	1.21924	0.847319	44	43	1.21924	0.892163	44	43	1.21924	0.760172	44	43	1.21924	0.762669	44	43	1.21924	0.630375	44	43	1.21924	0.693652
45	44	1.21853	1.08363	45	44	1.21853	1.06061	45	44	1.21853	1.16226	45	44	1.21853	0.916975	45	44	1.21853	1.11123	45	44	1.21853	1.01454	45	44	1.21853	0.979327	45	44	1.21853	1.04002	45	44	1.21853	0.766469	45	44	1.21853	0.905613
46	45	1.21781	0.793186	46	45	1.21781	0.774439	46	45	1.21781	1.08117	46	45	1.21781	0.720969	46	45	1.21781	0.847319	46	45	1.21781	0.892163	46	45	1.21781	0.760172	46	45	1.21781	0.762669	46	45	1.21781	0.630375	46	45	1.21781	0.693652
47	46	1.2171	1.08363	47	46	1.2171	1.06061	47	46	1.2171	1.16226	47	46	1.2171	0.916975	47	46	1.2171	1.11123	47	46	1.2171	1.01454	47	46	1.2171	0.979327	47	46	1.2171	1.04002	47	46	1.2171	0.766469	47	46	1.2171	0.905613
48	47	1.21638	0.793186	48	47	1.21638	0.774439	48	47	1.21638	1.08117	48	47	1.21638	0.720969	48	47	1.21638	0.847319	48	47	1.21638	0.892163	48	47	1.21638	0.760172	48	47	1.21638	0.762669	48	47	1.21638	0.630375	48	47	1.21638	0.693652
49	48	1.21567	1.08363	49	48	1.21567	1.06061	49	48	1.21567	1.16226	49	48	1.21567	0.916975	49	48	1.21567	1.11123	49	48	1.21567	1.01454	49	48	1.21567	0.979327	49	48	1.21567	1.04002	49	48	1.21567	0.766469	49	48	1.21567	0.905613
50	49	1.21495	0.793186	50	49	1.21495	0.774439	50	49	1.21495	1.08117	50	49	1.21495	0.720969	50	49	1.21495	0.847319	50	49	1.21495	0.892163	50	49	1.21495	0.760172	50	49	1.21495	0.762669	50	49	1.21495	0.630375	50	49	1.21495	0.693652
51	50	1.21423	1.08363	51	50	1.21423	1.06061	51	50	1.21423	1.16226	51	50	1.21423	0.916975	51	50	1.21423	1.11123	51	50	1.21423	1.01454	51	50	1.21423	0.979327	51	50	1.21423	1.04002	51	50	1.21423	0.766469	51	50	1.21423	0.905613
52	51	1.21352	0.793186	52	51	1.21352	0.774439	52	51	1.21352	1.08117	52	51	1.21352	0.720969	52	51	1.21352	0.847319	52	51	1.21352	0.892163	52	51	1.21352	0.760172	52	51	1.21352	0.762669	52	51	1.21352	0.630375	52	51	1.21352	0.693652
53	52	1.2128	1.08363	53	52	1.2128	1.06061	53	52	1.2128	1.16226	53	52	1.2128	0.916975	53	52	1.2128	1.11123	53	52	1.2128	1.01454	53	52	1.2128	0.979327	53	52	1.2128	1.04002	53	52	1.2128	0.766469	53	52	1.2128	0.905613
54	53	1.21209	0.793186	54	53	1.21209	0.774439	54	53	1.21209	1.08117	54	53	1.21209	0.720969	54	53	1.21209	0.847319	54	53	1.21209	0.892163	54	53	1.21209	0.760172	54	53	1.21209	0.762669	54	53	1.21209	0.630375	54	53	1.21209	0.693652
55	54	1.21137	1.08363	55	54	1.21137	1.06061	55	54	1.21137	1.16226	55	54	1.21137	0.916975	55	54	1.21137	1.11123	55	54	1.21137	1.01454	55	54	1.21137	0.979327	55	54	1.21137	1.04002	55	54	1.21137	0.766469	55	54	1.21137	0.905613
56	55	1.21066	0.793186	56	55	1.21066	0.774439	56	55	1.21066	1.08117	56	55	1.21066	0.720969	56	55	1.21066	0.847319	56	55	1.21066	0.892163	56	55	1.21066	0.760172	56	55	1.21066	0.762669	56	55	1.21066	0.630375	56	55	1.21066	0.693652
57	56	1.20994	1.08363	57	56	1.20994	1.06061	57	56	1.20994	1.16226	57	56	1.20994	0.916975	57	56	1.20994	1.11123	57	56	1.20994	1.01454	57	56	1.20994	0.979327	57	56	1.20994	1.04002	57	56	1.20994	0.766469	57	56	1.20994	0.905613
58	57	1.20923	0.793186	58	57	1.20923	0.774439	58	57	1.20923	1.08117	58	57	1.20923	0.720969	58	57	1.20923	0.847319	58	57	1.20923	0.892163	58	57	1.20923	0.760172	58	57	1.20923	0.762669	58	57	1.20923	0.630375	58	57	1.20923	0.693652
59	58	1.20851	1.08363	59	58	1.20851	1.06061	59	58	1.20851	1.16226	59	58	1.20851	0.916975	59	58	1.20851	1.11123	59	58	1.20851	1.01454	59	58	1.20851	0.979327	59	58	1.20851	1.04002	59	58	1.20851	0.766469	59	58	1.20851	0.905613
60	59	1.2078	0.793186	60	59	1.2078	0.774439	60	59	1.2078	1.08117	60	59	1.2078	0.720969	60	59	1.2078	0.847319	60	59	1.2078	0.892163	60	59	1.2078	0.760172	60	59	1.2078	0.762669	60	59	1.2078	0.630375	60	59	1.2078	0.693652
61	60	1.20708	1.08363	61	60	1.20708	1.06061	61	60	1.20708	1.16226	61	60	1.20708	0.916975	61	60	1.20708	1.11123	61	60	1.20708	1.01454	61	60	1.20708	0.979327	61	60	1.20708	1.04002	61	60	1.20708	0.766469	61	60	1.20708	0.905613
62	61	1.20637	0.793186	62	61	1.20637	0.774439	62	61	1.20637	1.08117	62	61	1.20637	0.720969	62	61	1.20637	0.847319	62	61	1.20637	0.892163	62	61	1.20637	0.760172	62	61	1.20637	0.762669	62	61	1.20637	0.630375	62	61	1.20637	0.693652
63	62	1.20565	1.08363	63	62	1.20565	1.06061	63	62	1.20565	1.16226	63	62	1.20565	0.916975	63	62	1.20565	1.11123	63	62	1.20565	1.01454	63	62	1.20565	0.979327	63	62	1.20565	1.04002	63	62	1.20565	0.766469	63	62	1.20565	0.905613
64	63	1.20494	0.793186	64	63	1.20494	0.774439	64	63	1.20494	1.08117	64	63	1.20494	0.720969	64	63	1.20494	0.847319	64	63	1.20494	0.892163	64	63	1.20494	0.760172	64	63	1.20494	0.762669	64	63	1.20494	0.630375	64	63	1.20494	0.693652
65	64	1.20422	1.08363	65	64	1.20422	1.06061	65	64	1.20422	1.16226	65	64	1.20422	0.916975	65	64	1.20422	1.11123	65	64	1.20422	1.01454	65	64	1.20422	0.979327	65	64	1.20422	1.04002	65	64	1.20422	0.766469	65	64	1.20422	0.905613
66	65	1.20351	0.793186	66	65	1.20351	0.774439	66	65	1.20351	1.08117	66	65	1.20351	0.720969	66	65	1.20351	0.847319	66	65	1.20351	0.892163	66	65	1.20351	0.760172	66	65	1.20351	0.762669	66	65	1.20351	0.630375	66	65	1.20351	0.693652
67	66	1.20279	1.08363	67	66	1.20279	1.06061	67	66	1.20279	1.16226	67	66	1.20279	0.916975	67	66	1.20279	1.11123	67	66	1.20279	1.01454	67	66	1.20279	0.979327	67	66	1.20279	1.04002	67	66	1.20279	0.766469	67	66	1.20279	0.905613
68	67	1.20207	0.793186	68	67	1.20207	0.774439	68	67	1.20207	1.08117	68	67	1.20207	0.720969	68	67	1.20207	0.847319	68	67	1.20207	0.892163	68	67	1.20207	0.760172	68	67	1.20207	0.762669	68	67	1.20207	0.630375	68	67	1.20207	0.693652
69	68	1.20136	1.08363	69	68	1.20136	1.06061	69	68	1.20136	1.16226	69	68	1.20136	0.916975	69	68	1.20136	1.11123	69	68	1.20136	1.01454	69	68	1.20136	0.979327	69	68	1.20136	1.04002	69	68	1.20136	0.766469	69	68	1.20136	0.905613
70	69	1.20064	0.793186	70	69	1.20064	0.774439	70	69	1.20064	1.08117	70	69	1.20064	0.720969	70	69	1.20064	0.847319	70	69	1.20064	0.892163	70	69	1.20064	0.760172	70	69	1.20064	0.762669	70	69	1.20064	0.630375	70	69	1.20064	0.693652
71	70	1.19993	1.08363	71	70	1.19993	1.06061	71	70	1.19993	1.16226	71	70	1.19993	0.916975	71	70	1.19993	1.11123	71	70	1.19993	1.01454	71	70	1.19993	0.979327	71	70	1.19993	1.04002	71	70	1.19993	0.766469	71	70	1.19993	0.905613
72	71	1.19921	0.793186	72	71	1.19921	0.774439	72	71	1.19921	1.08117	72	71	1.19921	0.720969	72	71	1.19921	0.847319	72	71	1.19921	0.892163	72	71	1.19921	0.760172	72	71	1.19921	0.762669	72	71	1.19921	0.630375	72	71	1.19921	0.693652
73	72	1.1985	1.08363	73	72	1.1985	1.06061	73	72	1.1985	1.16226	73	72	1.1985	0.916975	73	72	1.1985	1.11123	73	72	1.1985	1.01454	73	72	1.1985	0.979327	73	72	1.1985	1.04002	73	72	1.1985	0.766469	73	72	1.1985	0.905613
74	73	1.19778	0.793186	74	73	1.19778	0.774439	74	73	1.19778	1.08117	74	73	1.19778	0.720969	74	73	1.19778	0.847319	74	73	1.19778	0.892163	74	73	1.19778	0.760172	74	73	1.19778	0.762669	74	73	1.19778	0.630375	74	73	1.19778	0.693652
75	74	1.19707	1.08363	75	74	1.19707	1.06061	75	74	1.19707	1.16226	75	74	1.19707	0.916975	75	74	1.19707	1.11123	75	74	1.19707	1.01454	75	74	1.19707	0.979327	75	74	1.19707	1.04002	75	74	1.19707	0.766469	75	74	1.19707	0.905613
76	75	1.19635	0.793186	76	75	1.19635	0.774439	76	75	1.19635	1.08117	76	75	1.19635	0.720969	76	75	1.19635	0.847319	76	75	1.19635	0.892163	76	75	1.19635	0.760172	76	75	1.19635	0.762669	76	75	1.19635	0.630375	76	75	1.19635	0.693652
77	76	1.19564	1.08363	77	76	1.19564	1.06061	77	76	1.19564	1.16226	77	76	1.19564	0.916975	77	76	1.19564	1.11123	77	76	1.19564	1.01454	77	76	1.19564	0.979327	77	76	1.19564	1.04002	77	76	1.19564	0.766469	77	76	1.19564	0.905613
78	77	1.19492	0.793186	78	77	1.19492	0.774439	78	77	1.19492	1.08117	78	77	1.19492	0.720969	78	77	1.19492	0.847319	78	77	1.19492	0.892163	78	77	1.19492	0.760172	78	77	1.19492	0.762669	78	77	1.19492	0.630375	78	77	1.19492	0.693652
79	78	1.19421	1.08363	79	78	1.19421	1.06061	79	78	1.19421	1.16226	79	78	1.19421	0.916975	79	78	1.19421	1.11123	79	78	1.19421	1.01454	79	78	1.19421	0.979327	79	78	1.19421	1.04002	79	78	1.19421	0.766469	79	78	1.19421	0.905613
80	79	1.19349	0.793186	80	79	1.19349	0.774439	80	79	1.19349	1.08117	80	79	1.19349	0.720969	80	79	1.19349	0.847319	80	79	1.19349	0.892163	80	79	1.19349	0.760172	80	79	1.19349	0.762669	80	79	1.19349	0.630375	80	79	1.19349	0.693652
81	80	1.19278	1.08363	81	80	1.19278	1.06061	81	80	1.19278	1.16226	81	80	1.19278	0.916975	81	80	1.19278	1.11123	81	80	1.19278	1.01454	81	80	1.19278	0.979327	81	80	1.19278	1.04002	81	80	1.19278	0.766469	81	80	1.19278	0.905613
82	81	1.19206	0.793186	82	81	1.19206	0.774439	82	81	1.19206	1.08117	82	81	1.19206	0.720969	82	81	1.19206	0.847319	82	81	1.19206	0.892163	82	81	1.19206	0.760172	82	81	1.19206	0.762669	82	81	1.19206	0.630375	82	81	1.19206	0.693652
83	82	1.19134	1.08363	83	82	1.19134	1.06061	83	82	1.19134	1.16226	83	82	1.19134	0.916975	83	82	1.19134	1.11123	83	82	1.19134	1.01454	83	82	1.19134	0.979327	83	82	1.19134	1.04002	83	82	1.19134	0.766469	83	82	1.19134	0.905613
84	83	1.19063	0.793186	84	83	1.19063	0.774439	84	83	1.19063	1.08117	84	83	1.19063	0.720969	84	83	1.19063	0.847319	84	83	1.19063	0.892163	84	83	1.19063	0.760172	84	83	1.19063	0.762669	84	83	1.19063	0.630375	84	83	1.19063	0.693652
85	84	1.18991	1.08363	85	84	1.18991	1.06061	85	84	1.18991	1.16226	85	84	1.18991	0.916975	85	84	1.18991	1.11123	85	84	1.18991	1.01454	85	84	1.18991	0.979327	85	84	1.18991	1.04002	85	84	1.18991	0.766469	85	84	1.18991	0.905613
86	85	1.1892	0.793186	86	85	1.1892	0.774439	86	85	1.1892	1.08117	86	85	1.1892	0.720969	86	85	1.1892	0.847319	86	85	1.1892	0.892163	86	85	1.1892	0.760172	86	85	1.1892	0.762669	86	85	1.1892	0.630375	86	85	1.1892	0.693652
87	86	1.18848	1.08363	87	86	1.18848	1.06061	87	86	1.18848	1.16226	87	86	1.18848	0.916975	87	86	1.18848	1.11123	87	86	1.18848	1.01454	87	86	1.18848	0.979327	87	86	1.18848	1.04002	87	86	1.18848	0.766469	87	86	1.18848	0.905613
88	87	1.18777	0.793186	88	87	1.18777	0.774439	88	87	1.18777	1.08117	88	87	1.18777	0.720969	88	87	1.18777	0.847319	88	87	1.18777	0.892163	88	87	1.18777	0.760172	88	87	1.18777	0.762669	88	87	1.18777	0.630375	88	87	1.18777	0.693652
89	88	1.18705	1.08363	89	88	1.18705	1.06061	89	88	1.18705	1.16226	89	88	1.18705	0.916975	89	88	1.18705	1.11123	89	88	1.18705	1.01454	89	88	1.18705	0.979327	89	88	1.18705	1.04002	89	88	1.18705	0.766469	89	88	1.18705	0.905613
90	89	1.18634	0.793186	90	89	1.18634	0.774439	90	89	1.18634	1.08117	90	89	1.18634	0.720969	90	89	1.18634	0.847319	90	89	1.18634	0.892163	90	89	1.18634	0.760172	90	89	1.18634	0.762669	90	89	1.18634	0.630375	90	89	1.18634	0.693652
91	90	1.18562	1.08363	91	90	1.18562	1.06061	91	90	1.18562	1.16226	91	90	1.18562	0.916975	91	90	1.18562	1.11123	91	90	1.18562	1.01454	91	90	1.18562	0.979327	91	90	1.18562	1.04002	91	90	1.18562	0.766469	91	90	1.18562	0.905613
92	91	1.18491	0.793186	92	91	1.18491	0.774439	92	91	1.18491	1.08117	92	91	1.18491	0.720969	92	91	1.18491	0.847319	92	91	1.18491	0.892163	92	91	1.18491	0.760172	92	91	1.18491	0.762669	92	91	1.18491	0.630375	92	91	1.18491	0.693652
93	92	1.18419	1.08363	93	92	1.18419	1.06061	93	92	1.18419	1.16226	93	92	1.18419	0.916975	93	92	1.18419	1.11123	93	92	1.18419	1.01454	93	92	1.18419	0.979327	93	92	1.18419	1.04002	93	92	1.18419	0.766469	93	92	1.18419	0.905613
94	93	1.18348	0.793186	94	93	1.18348	0.774439	94	93	1.18348	1.08117	94	93	1.18348	0.720969	94	93	1.18348	0.847319	94	93	1.18348	0.892163	94	93	1.18348	0.760172	94	93	1.18348	0.762669	94	93	1.18348	0.630375	94	93	1.18348	0.693652
95	94	1.18276	1.08363	95	94	1.18276	1.06061	95	94	1.18276	1.16226	95	94	1.18276	0.916975	95	94	1.18276	1.11123	95	94	1.18276	1.01454	95	94	1.18276	0.979327	95	94	1.18276	1.04002	95	94	1.18276	0.766469	95	94	1.18276	0.905613
96	95	1.18205	0.793186	96	95	1.18205	0.774439	96	95	1.18205	1.08117	96	95	1.18205	0.720969	96	95	1.18205	0.847319	96	95	1.18205	0.892163	96	95	1.18205	0.760172	96	95	1.18205	0.762669	96	95	1.18205	0.630375	96	95	1.18205	0.693652
97	96	1.18133	1.08363	97	96	1.18133	1.06061	97	96	1.18133	1.16226	97	96	1.18133	0.916975	97	96	1.18133	1.11123	97	96	1.18133	1.01454	97	96	1.18133	0.979327	97	96	1.18133	1.04002	97	96	1.18133	0.766469	97	96	1.18133	0.905613
98	97	1.18062	0.793186	98	97	1.18062	0.774439	98	97	1.18062	1.08117	98	97	1.18062	0.720969	98	97	1.18062	0.847319	98	97	1.18062	0.892163	98	97	1.18062	0.760172	98	97	1.18062	0.762669	98	97	1.18062	0.630375	98	97	1.18062	0.693652
99	98	1.1799	1.08363	99	98	1.1799	1.06061	99	98	1.1799	1.16226	99	98	1.1799	0.916975	99	98	1.1799	1.11123	99	98	1.1799	1.01454	99	98	1.1799	0.979327	99	98	1.1799	1.04002	99	98	1.1799	0.766469	99	98	1.1799	0.905613
100	99	1.17918	0.793186	100	99	1.17918	0.774439	100	99	1.17918	1.08117	100	99	1.17918	0.720969	100	99	1.17918	0.847319	100	99	1.17918	0.892163	100	99	1.17918	0.760172	100	99	1.17918	0.762669	100	99	1.17918	0.630375	100	99	1.17918	0.693652
101	100	1.17847	1.08363	101	100	1.17847	1.06061	101	100	1.17847	1.16226	101	100	1.17847	0.916975	101	100	1.17847	1.11123	101	100	1.17847	1.01454	101	100	1.17847	0.979327	101	100	1.17847	1.04002	101	100	1.17847	0.766469	101	100	1.17847	0.905613
102	101	1.17775	0.793186	102	101	1.17775	0.774439	102	101	1.17775	1.08117	102	101	1.17775	0.720969	102	101	1.17775	0.847319	102	101	1.17775	0.892163	102	101	1.17775	0.760172	102	101	1.17775	0.762669	102	101	1.17775	0.630375	102	101	1.17775	0.693652
103	102	1.17704	1.08363	103	102	1.17704	1.06061	103	102	1.17704	1.16226	103	102	1.17704	0.916975	103	102	1.17704	1.11123	103	102	1.17704	1.01454	103	102	1.17704	0.979327	103	102	1.17704	1.04002	103	102	1.17704	0.766469	103	102	1.17704	0.905613
104	103	1.17632	0.793186	104	103	1.17632	0.774439	104	103	1.17632	1.08117	104	103	1.17632	0.720969	104	103	1.17632	0.847319	104	103	1.17632	0.892163	104	103	1.17632	0.760172	104	103	1.17632	0.762669	104	103	1.17632	0.630375	104	103	1.17632	0.693652
105	104	1.17561	1.08363	105	104	1.17561	1.06061	105	104	1.17561	1.16226	105	104	1.17561	0.916975	105	104	1.17561	1.11123	105	104	1.17561	1.01454	105	104	1.17561	0.979327	105	104	1.17561	1.04002	105	104	1.17561	0.766469	105	104	1.17561	0.905613
106	105	1.17489	0.793186	106	105	1.17489	0.774439	106	105	1.17489	1.08117	106	105	1.17489	0.720969	106	105	1.17489	0.847319	106	105	1.17489	0.892163	106	105	1.17489	0.760172	106	105	1.17489	0.762669	106	105	1.17489	0.630375	106	105	1.17489	0.693652
107	106	1.17418	1.08363	107	106	1.17418	1.06061	107	106	1.17418	1.16226	107	106	1.17418	0.916975	107	106	1.17418	1.11123	107	106	1.17418	1.01454	107	106	1.17418	0.979327	107	106	1.17418	1.04002	107	106	1.17418	0.766469	107	106	1.17418	0.905613
108	107	1.17346	0.793186	108	107	1.17346	0.774439	108	107	1.17346	1.08117	108	107	1.17346	0.720969	108	107	1.17346	0.847319	108	107	1.17346	0.892163	108	107	1.17346	0.760172	108	107	1.17346	0.762669	108	107	1.17346	0.630375	108	107	1.17346	0.693652
109	108	1.17275	1.08363	109	108	1.17275	1.06061	109	108	1.17275	1.16226	109	108	1.17275	0.916975	109	108	1.17275	1.11123	109	108	1.17275	1.01454	109	108	1.17275	0.979327	109	108	1.17275	1.04002	109	108	1.17275	0.766469	109	108	1.17275	0.905613
110	109	1.17203	0.793186	110	109	1.17203	0.774439	110	109	1.17203	1.08117	110	109	1.17203	0.720969	110	109	1.17203	0.847319	110	109	1.17203	0.892163	110	109	1.17203	0.760172	110	109	1.17203	0.762669	110	109	1.17203	0.630375	110	109	1.17203	0.693652
111	110	1.17132	1.08363	111	110	1.17132	1.06061	111	110	1.17132	1.16226	111	110	1.17132	0.916975	111	110	1.17132	1.11123	111	110	1.17132	1.01454	111	110	1.17132	0.979327	111	110	1.17132	1.04002	111	110	1.17132	0.766469	111	110	1.17132	0.905613
112	111	1.1706	0.793186	112	111	1.1706	0.774439	112	111	1.1706	1.08117	112	111	1.1706	0.720969	112	111	1.1706	0.847319	112	111	1.1706	0.892163	112	111	1.1706	0.760172	112	111	1.1706	0.762669	112	111	1.1706	0.630375	112	111	1.1706	0.693652
113	112	1.16989	1.08363	113	112	1.16989	1.06061	113	112	1.16989	1.16226	113	112	1.16989	0.916975	113	112	1.16989	1.11123	113	112	1.16989	1.01454	113	112	1.16989	0.979327	113	112	1.16989	1.04002	113	112	1.16989	0.766469	113	112	1.16989	0.905613
114	113	1.16917	0.793186	114	113	1.16917	0.774439	114	113	1.16917	1.08117	114	113	1.16917	0.720969	114	113	1.16917	0.847319	114	113	1.16917	0.892163	114	113	1.16917	0.760172	114	113	1.16917	0.762669	114	113	1.16917	0.630375	114	113	1.16917	0.693652
115	114	1.16845	1.08363	115	114	1.16845	1.06061	115	114	1.16845	1.16226	115	114	1.16845	0.916975	115	114	1.16845	1.11123	115	114	1.16845	1.01454	115	114	1.16845	0.979327	115	114	1.16845	1.04002	115	114	1.16845	0.766469	115	114	1.16845	0.905613
116	115	1.16774	0.793186	116	115	1.16774	0.774439	116	115	1.16774	1.08117	116	115	1.16774	0.720969	116	115	1.16774	0.847319	116	115	1.16774	0.892163	116	115	1.16774	0.760172	116	115	1.16774	0.762669	116	115	1.16774	0.630375	116	115	1.16774	0.693652
117	116	1.16702	1.08363	117	116	1.16702	1.06061	117	116	1.16702	1.16226	117	116	1.16702	0.916975	117	116	1.16702	1.11123	117	116	1.16702	1.01454	117	116	1.16702	0.979327	117	116	1.16702	1.04002	117	116	1.16702	0.766469	117	116	1.16702	0.905613
118	117	1.16631	0.793186	118	117	1.16631	0.774439	118	117	1.16631	1.08117	118	117	1.16631	0.720969	118	117	1.16631	0.847319	118	117	1.16631	0.892163	118	117	1.16631	0.760172	118	117	1.16631	0.762669	118	117	1.16631	0.630375	118	117	1.16631	0.693652
119	118	1.16559	1.08363	119	118	1.16559	1.06061	119	118	1.16559	1.16226	119	118	1.16559	0.916975	119	118	1.16559	1.11123	119	118	1.16559	1.01454	119	118	1.16559	0.979327	119	118	1.16559	1.04002	119	118	1.16559	0.766469	119	118	1.16559	0.905613
120	119	1.16488	0.793186	120	119	1.16488	0.774439	120	119	1.16488	1.08117	120	119	1.16488	0.720969	120	119	1.16488	0.847319	120	119	1.16488	0.892163	120	119	1.16488	0.760172	120	119	1.16488	0.762669	120	119	1.16488	0.630375	120	119	1.16488	0.693652
121	120	1.16416	1.08363	121	120	1.16416	1.06061	121	120	1.16416	1.16226	121	120	1.16416	0.916975	121	120	1.16416	1.11123	121	120	1.16416	1.01454	121	120	1.16416	0.979327	121	120	1.16416	1.04002	121	120	1.16416	0.766469	121	120	1.16416	0.905613
122	121	1.16345	0.793186	122	121	1.16345	0.774439	122	121	1.16345	1.08117	122	121	1.16345	0.720969	122	121	1.16345	0.847319	122	121	1.16345	0.892163	122	121	1.16345	0.760172	122	121	1.16345	0.762669	122	121	1.16345	0.630375	122	121	1.16345	0.693652
123	122	1.16273	1.08363	123	122	1.16273	1.06061	123	122	1.16273	1.16226	123	122	1.16273	0.916975	123	122	1.16273	1.11123	123	122	1.16273	1.01454	123	122	1.16273	0.979327	123	122	1.16273	1.04002	123	122	1.16273	0.766469	123	122	1.16273	0.905613
124	123	1.16202	0.793186	124	123	1.16202	0.774439	124	123	1.16202	1.08117	124	123	1.16202	0.720969	124	123	1.16202	0.847319	124	123	1.16202	0.892163	124	123	1.16202	0.760172	124	123	1.16202	0.762669	124	123	1.16202	0.630375	124	123	1.16202	0.693652
125	124	1.1613	1.08363	125	124	1.1613	1.06061	125	124	1.1613	1.16226	125	124	1.1613	0.916975	125	124	1.1613	1.11123	125	124	1.1613	1.01454	125	124	1.1613	0.979327	125	124	1.1613	1.04002	125	124	1.1613	0.766469	125	124	1.1613	0.905613
126	125	1.16059	0.793186	126	125	1.16059	0.774439	126	125	1.16059	1.08117	126	125	1.16059	0.720969	126	125	1.16059	0.847319	126	125	1.16059	0.892163	126	125	1.16059	0.760172	126	125	1.16059	0.762669	126	125	1.16059	0.630375	126	125	1.16059	0.693652
127	126	1.15987	1.08363	127	126	1.15987	1.06061	127	126	1.15987	1.16226	127	126	1.15987	0.916975	127	126	1.15987	1.11123	127	126	1.15987	1.01454	127	126	1.15987	0.979327	127	126	1.15987	1.04002	127	126	1.15987	0.766469	127	126	1.15987	0.905613
128	127	1.15916	0.793186	128	127	1.15916	0.774439	128	127	1.15916	1.08117	128	127	1.15916	0.720969	128	127	1.15916	0.847319	128	127	1.15916	0.892163	128	127	1.15916	0.760172	128	127	1.15916	0.762669	128	127	1.15916	0.630375	128	127	1.15916	0.693652
129	128	1.15844	1.08363	129	128	1.15844	1.06061	129	128	1.15844	1.16226	129	128	1.15844	0.916975	129	128	1.15844	1.11123	129	128	1.15844	1.01454	129	128	1.15844	0.979327	129	128	1.15844	1.04002	129	128	1.15844	0.766469	129	128	1.15844	0.905613
130	129	1.15773	0.793186	130	129	1.15773	0.774439	130	129	1.15773	1.08117	130	129	1.15773	0.720969	130	129	1.15773	0.847319	130	129	1.15773	0.892163	130	129	1.15773	0.760172	130	129	1.15773	0.762669	130	129	1.15773	0.630375	130	129	1.15773	0.693652
131	130	1.15701	1.08363	131	130	1.15701	1.06061	131	130	1.15701	1.16226	131	130	1.15701	0.916975	131	130	1.15701	1.11123	131	130	1.15701	1.01454	131	130	1.15701	0.979327	131	130	1.15701	1.04002	131	130	1.15701	0.766469	131	130	1.15701	0.905613
132	131	1.15629	0.793186	132	131	1.15629	0.774439	132	131	1.15629	1.08117	132	131	1.15629	0.720969	132	131	1.15629	0.847319	132	131	1.15629	0.892163	132	131	1.15629	0.760172	132	131	1.15629	0.762669	132	131	1.15629	0.630375	132	131	1.15629	0.693652
133	132	1.15558	1.08363	133	132	1.15558	1.06061	133	132	1.15558	1.16226	133	132	1.15558	0.916975	133	132	1.15558	1.11123	133	132	1.15558	1.01454	133	132	1.15558	0.979327	133	132	1.15558	1.04002	133	132	1.15558	0.766469	133	132	1.15558	0.905613
134	133	1.15486	0.793186	134	133	1.15486	0.774439	134	133	1.15486	1.08117	134	133	1.15486	0.720969	134	133	1.15486	0.847319	134	133	1.15486	0.892163	134	133	1.15486	0.760172	134	133	1.15486	0.762669	134	133	1.15486	0.630375	134	133	1.15486	0.693652
135	134	1.15415	1.08363	135	134	1.15415	1.06061	135	134	1.15415	1.16226	135	134	1.15415	0.916975	135	134	1.15415	1.11123	135	134	1.15415	1.01454	135	134	1.15415	0.979327	135	134	1.15415	1.04002	135	134	1.15415	0.766469	135	134	1.15415	0.905613
136	135	1.15343	0.793186	136	135	1.15343	0.774439	136	135	1.15343	1.08117	136	135	1.15343	0.720969	136	135	1.15343	0.847319	136	135	1.15343	0.892163	136	135	1.15343	0.760172	136	135	1.15343	0.762669	136	135	1.15343	0.630375	136	135	1.15343	0.693652
137	136	1.15272	1.08363	137	136	1.15272	1.06061	137	136	1.15272	1.16226	137	136	1.15272	0.916975	137	136	1.15272	1.11123	137	136	1.15272	1.01454	137	136	1.15272	0.979327	137	136	1.15272	1.04002	137	136	1.15272	0.766469	137	136	1.15272	0.905613
138	137	1.152	0.793186	138	137	1.152	0.774439	138	137	1.152	1.08117	138	137	1.152	0.720969	138	137	1.152	0.847319	138	137	1.152	0.892163	138	137	1.152	0.760172	138	137	1.152	0.762669	138	137	1.152	0.630375	138	137	1.152	0.693652
139	138	1.15129	1.08363	139	138	1.15129	1.06061	139	138	1.15129	1.16226	139	138	1.15129	0.916975	139	138	1.15129	1.11123	139	138	1.15129	1.01454	139	138	1.15129	0.979327	139	138	1.15129	1.04002	139	138	1.15129	0.766469	139	138	1.15129	0.905613
140	139	1.15057	0.793186	140	139	1.15057	0.774439	140	139	1.15057	1.08117	140	139	1.15057	0.720969	140	139	1.15057	0.847319	140	139	1.15057	0.892163	140	139	1.15057	0.760172	140	139	1.15057	0.762669	140	139	1.15057	0.630375	140	139	1.15057	0.693652
141	140	1.14986	1.08363	141	140	1.14986	1.06061	141	140	1.14986	1.16226	141	140	1.14986	0.916975	141	140	1.14986	1.11123	141	140	1.14986	1.01454	141	140	1.14986	0.979327	141	140	1.14986	1.04002	141	140	1.14986	0.766469	141	140	1.14986	0.905613
142	141	1.14914	0.793186	142	141	1.14914	0.774439	142	141	1.14914	1.08117	142	141	1.14914	0.720969	142	141	1.14914	0.847319	142	141	1.14914	0.892163	142	141	1.14914	0.760172	142	141	1.14914	0.762669	142	141	1.14914	0.630375	142	141	1.14914	0.693652
143	142	1.14843	1.08363	143	142	1.14843	1.06061	143	142	1.14843	1.16226	143	142	1.14843	0.916975	143	142	1.14843	1.11123	143	142	1.14843	1.01454	143	142	1.14843	0.979327	143	142	1.14843	1.04002	143	142	1.14843	0.766469	143	142	1.14843	0.905613
144	143	1.14771	0.793186	144	143	1.14771	0.774439	144	143	1.14771	1.08117	144	143	1.14771	0.720969	144	143	1.14771	0.847319	144	143	1.14771	0.892163	144	143	1.14771	0.760172	144	143	1.14771	0.762669	144	143	1.14771	0.630375	144	143	1.14771	0.693652
145	144	1.147	1.08363	145	144	1.147	1.06061	145	144	1.147	1.16226	145	144	1.147	0.916975	145	144	1.147	1.11123	145	144	1.147	1.01454	145	144	1.147	0.979327	145	144	1.147	1.04002	145	144	1.147	0.766469	145	144	1.147	0.905613
146	145	1.14628	0.793186	146	145	1.14628	0.774439	146	145	1.14628	1.08117	146	145	1.14628	0.720969	146	145	1.14628	0.847319	146	145	1.14628	0.892163	146	145	1.14628	0.760172	146	145	1.14628	0.762669	146	145	1.14628	0.630375	146	145	1.14628	0.693652
147	146	1.14557	1.08363	147	146	1.14557	1.06061	147	146	1.14557	1.16226	147	146	1.14557	0.916975	147	146	1.14557	1.11123	147	146	1.14557	1.01454	147	146	1.14557	0.979327	147	146	1.14557	1.04002	147	146	1.14557	0.766469	147	146	1.14557	0.905613
148	147	1.14485	0.793186	148	147	1.14485	0.774439	148	147	1.14485	1.08117	148	147	1.14485	0.720969	148	147	1.14485	0.847319	148	147	1.14485	0.892163	148	147	1.14485	0.760172	148	147	1.14485	0.762669	148	147	1.14485	0.630375	148	147	1.14485	0.693652
149	148	1.14413	1.08363	149	148	1.14413	1.06061	149	148	1.14413	1.16226	149	148	1.14413	0.916975	149	148	1.14413	1.11123	149	148	1.14413	1.01454	149	148	1.14413	0.979327	149	148	1.14413	1.04002	149	148	1.14413	0.766469	149	148	1.14413	0.905613
150	149	1.14342	0.793186	150	149	1.14342	0.774439	150	149	1.14342	1.08117	150	149	1.14342	0.720969	150	149	1.14342	0.847319	150	149	1.14342	0.892163	150	149	1.14342	0.760172	150	149	1.14342	0.762669	150	149	1.14342	0.630375	150	149	1.14342	0.693652
151	150	1.1427	1.08363	151	150	1.1427	1.06061	151	150	1.1427	1.16226	151	150	1.1427	0.916975	151	150	1.1427	1.11123	151	150	1.1427	1.01454	151	150	1.1427	0.979327	151	150	1.1427	1.04002	151	150	1.1427	0.766469	151	150	1.1427	0.905613
152	151	1.14199	0.793186	152	151	1.14199	0.774439	152	151	1.14199	1.08117	152	151	1.14199	0.720969	152	151	1.14199	0.847319	152	151	1.14199	0.892163	152	151	1.14199	0.760172	152	151	1.14199	0.762669	152	151	1.14199	0.630375	152	151	1.14199	0.693652
153	152	1.14127	1.08363	153	152	1.14127	1.06061	153	152	1.14127	1.16226	153	152	1.14127	0.916975	153	152	1.14127	1.11123	153	152	1.14127	1.01454	153	152	1.14127	0.979327	153	152	1.14127	1.04002	153	152	1.14127	0.766469	153	152	1.14127	0.905613
154	153	1.14056	0.793186	154	153	1.14056	0.774439	154	153	1.14056	1.08117	154	153	1.14056	0.720969	154	153	1.14056	0.847319	154	153	1.14056	0.892163	154	153	1.14056	0.760172	154	153	1.14056	0.762669	154	153	1.14056	0.630375	154	153	1.14056	0.693652
155	154	1.13984	1.08363	155	154	1.13984	1.06061	155	154	1.13984	1.16226	155	154	1.13984	0.916975	155	154	1.13984	1.11123	155	154	1.13984	1.01454	155	154	1.13984	0.979327	155	154	1.13984	1.04002	155	154	1.13984	0.766469	155	154	1.13984	0.905613
156	155	1.13913	0.793186	156	155	1.13913	0.774439	156	155	1.13913	1.08117	156	155	1.13913	0.720969	156	155	1.13913	0.847319	156	155	1.13913	0.892163	156	155	1.13913	0.760172	156	155	1.13913	0.762669	156	155	1.13913	0.630375	156	155	1.13913	0.693652
157	156	1.13841	1.08363	157	156	1.13841	1.06061	157	156	1.13841	1.16226	157	156	1.13841	0.916975	157	156	1.13841	1.11123	157	156	1.13841	1.01454	157	156	1.13841	0.979327	157	156	1.13841	1.04002	157	156	1.13841	0.766469	157	156	1.13841	0.905613
158	157	1.1377	0.793186	158	157	1.1377	0.774439	158	157	1.1377	1.08117	158	157	1.1377	0.720969	158	157	1.1377	0.847319	158	157	1.1377	0.892163	158	157	1.1377	0.760172	158	157	1.1377	0.762669	158	157	1.1377	0.630375	158	157	1.1377	0.693652
159	158	1.13698	1.08363	159	158	1.13698	1.06061	159	158	1.13698	1.16226	159	158	1.13698	0.916975	159	158	1.13698	1.11123	159	158	1.13698	1.01454	159	158	1.13698	0.979327	159	158	1.13698	1.04002	159	158	1.13698	0.766469	159	158	1.13698	0.905613
160	159	1.13627	0.793186	160	159	1.13627	0.774439	160	159	1.13627	1.08117	160	159	1.13627	0.720969	160	159	1.13627	0.847319	160	159	1.13627	0.892163	160	159	1.13627	0.760172	160	159	1.13627	0.762669	160	159	1.13627	0.630375	160	159	1.13627	0.693652
161	160	1.13555	1.08363	161	160	1.13555	1.06061	161	160	1.13555	1.16226	161	160	1.13555	0.916975	161	160	1.13555	1.11123	161	160	1.13555	1.01454	161	160	1.13555	0.979327	161	160	1.13555	1.04002	161	160	1.13555	0.766469	161	160	1.13555	0.905613
162	161	1.13484	0.793186	162	161	1.13484	0.774439	162	161	1.13484	1.08117	162	161	1.13484	0.720969	162	161	1.13484	0.847319	162	161	1.13484	0.892163	162	161	1.13484	0.760172	162	161	1.13484	0.762669	162	161	1.13484	0.630375	162	161	1.13484	0.693652
163	162	1.13412	1.08363	163	162	1.13412	1.06061	163	162	1.13412	1.16226	163	162	1.13412	0.916975	163	162	1.13412	1.11123	163	162	1.13412	1.01454	163	162	1.13412	0.979327	163	162	1.13412	1.04002	163	162	1.13412	0.766469	163	162	1.13412	0.905613
164	163	1.1334	0.793186	164	163	1.1334	0.774439	164	163	1.1334	1.08117	164	163	1.1334	0.720969	164	163	1.1334	0.847319	164	163	1.1334	0.892163	164	163	1.1334	0.760172	164	163	1.1334	0.762669	164	163	1.1334	0.630375	164	163	1.1334	0.693652
165	164	1.13269	1.08363	165	164	1.13269	1.06061	165	164	1.13269	1.16226	165	164	1.13269	0.916975	165	164	1.13269	1.11123	165	164	1.13269	1.01454	165	164	1.13269	0.979327	165	164	1.13269	1.04002	165	164	1.13269	0.766469	165	164	1.13269	0.905613
166	165	1.13197	0.793186	166	165	1.13197	0.774439	166	165	1.13197	1.08117	166	165	1.13197	0.720969	166	165	1.13197	0.847319	166	165	1.13197	0.892163	166	165	1.13197	0.760172	166	165	1.13197	0.762669	166	165	1.13197	0.630375	166	165	1.13197	0.693652
167	166	1.13126	1.08363	167	166	1.13126	1.06061	167	166	1.13126	1.16226	167	166	1.13126	0.916975	167	166	1.13126	1.11123	167	166	1.13126	1.01454	167	166	1.13126	0.979327	167	166	1.13126	1.04002	167	166	1.13126	0.766469	167	166	1.13126	0.905613
168	167	1.13054	0.793186	168	167	1.13054	0.774439	168	167	1.13054	1.08117	168	167	1.13054	0.720969	168	167	1.13054	0.847319	168	167	1.13054	0.892163	168	167	1.13054	0.760172	168	167	1.13054	0.762669	168	167	1.13054	0.630375	168	167	1.13054	0.693652
169	168	1.12983	1.08363	169	168	1.12983	1.06061	169	168	1.12983	1.16226	169	168	1.12983	0.916975	169	168	1.12983	1.11123	169	168	1.12983	1.01454	169	168	1.12983	0.979327	169	168	1.12983	1.04002	169	168	1.12983	0.766469	169	168	1.12983	0.905613
170	169	1.12911	0.793186	170	169	1.12911	0.774439	170	169	1.12911	1.08117	170	169	1.12911	0.720969	170	169	1.12911	0.847319	170	169	1.12911	0.892163	170	169	1.12911	0.760172	170	169	1.12911	0.762669	170	169	1.12911	0.630375	170	169	1.12911	0.693652
171	170	1.1284	1.08363	171	170	1.1284	1.06061	171	170	1.1284	1.16226	171	170	1.1284	0.916975	171	170	1.1284	1.11123	171	170	1.1284	1.01454	171	170	1.1284	0.979327	171	170	1.1284	1.04002	171	170	1.1284	0.766469	171	170	1.1284	0.905613
172	171	1.12768	0.793186	172	171	1.12768	0.774439	172	171	1.12768	1.08117	172	171	1.12768	0.720969	172	171	1.12768	0.847319	172	171	1.12768	0.892163	172	171	1.12768	0.760172	172	171	1.12768	0.762669	172	171	1.12768	0.630375	172	171	1.12768	0.693652
173	172	1.12697	1.08363	173	172	1.12697	1.06061	173	172	1.12697	1.16226	173	172	1.12697	0.916975	173	172	1.12697	1.11123	173	172	1.12697	1.01454	173	172	1.12697	0.979327	173	172	1.12697	1.04002	173	172	1.12697	0.766469	173	172	1.12697	0.905613
174	173	1.12625	0.793186	174	173	1.12625	0.774439	174	173	1.12625	1.08117	174	173	1.12625	0.720969	174	173	1.12625	0.847319	174	173	1.12625	0.892163	174	173	1.12625	0.760172	174	173	1.12625	0.762669	174	173	1.12625	0.630375	174	173	1.12625	0.693652
175	174	1.12554	1.08363	175	174	1.12554	1.06061	175	174	1.12554	1.16226	175	174	1.12554	0.916975	175	174	1.12554	1.11123	175	174	1.12554	1.01454	175	174	1.12554	0.979327	175	174	1.12554	1.04002	175	174	1.12554	0.766469	175	174	1.12554	0.905613
176	175	1.12482	0.793186	176	175	1.12482	0.774439	176	175	1.12482	1.08117	176	175	1.12482	0.720969	176	175	1.12482	0.847319	176	175	1.12482	0.892163	176	175	1.12482	0.760172	176	175	1.12482	0.762669	176	175	1.12482	0.630375	176	175	1.12482	0.693652
177	176	1.12411	1.08363	177	176	1.12411	1.06061	177	176	1.12411	1.16226	177	176	1.12411	0.916975	177	176	1.12411	1.11123	177	176	1.12411	1.01454	177	176	1.12411	0.979327	177	176	1.12411	1.04002	177	176	1.12411	0.766469	177	176	1.12411	0.905613
178	177	1.12339	0.793186	178	177	1.12339	0.774439	178	177	1.12339	1.08117	178	177	1.12339	0.720969	178	177	1.12339	0.847319	178	177	1.12339	0.892163	178	177	1.12339	0.760172	178	177	1.12339	0.762669	178	177	1.12339	0.630375	178	177	1.12339	0.693652
179	178	1.12268	1.08363	179	178	1.12268	1.06061	179	178	1.12268	1.16226	179	178	1.12268	0.916975	179	178	1.12268	1.11123	179	178	1.12268	1.01454	179	178	1.12268	0.979327	179	178	1.12268	1.04002	179	178	1.12268	0.766469	179	178	1.12268	0.905613
180	179	1.12196	0.793186	180	179	1.12196	0.774439	180	179	1.12196	1.08117	180	179	1.12196	0.720969	180	179	1.12196	0.847319	180	179	1.12196	0.892163	180	179	1.12196	0.760172	180	179	1.12196	0.762669	180	179	1.12196	0.630375	180	179	1.12196	0.693652
181	180	1.12124	1.08363	181	180	1.12124	1.06061	181	180	1.12124	1.16226	181	180	1.12124	0.916975	181	180	1.12124	1.11123	181	180	1.12124	1.01454	181	180	1.12124	0.979327	181	180	1.12124	1.04002	181	180	1.12124	0.766469	181	180	1.12124	0.905613
182	181	1.12053	0.793186	182	181	1.12053	0.774439	182	181	1.12053	1.08117	182	181	1.12053	0.720969	182	181	1.12053	0.847319	182	181	1.12053	0.892163	182	181	1.12053	0.760172	182	181	1.12053	0.762669	182	181	1.12053	0.630375	182	181	1.12053	0.693652
183	182	1.11981	1.08363	183	182	1.11981	1.06061	183	182	1.11981	1.16226	183	182	1.11981	0.916975	183	182	1.11981	1.11123	183	182	1.11981	1.01454	183	182	1.11981	0.979327	183	182	1.11981	1.04002	183	182	1.11981	0.766469	183	182	1.11981	0.905613
184	183	1.1191	0.793186	184	183	1.1191	0.774439	184	183	1.1191	1.08117	184	183	1.1191	0.720969	184	183	1.1191	0.847319	184	183	1.1191	0.892163	184	183	1.1191	0.760172	184	183	1.1191	0.762669	184	183	1.1191	0.630375	184	183	1.1191	0.693652
185	184	1.11838	1.08363	185	184	1.11838	1.06061	185	184	1.11838	1.16226	185	184	1.11838	0.916975	185	184	1.11838	1.11123	185	184	1.11838	1.01454	185	184	1.11838	0.979327	185	184	1.11838	1.04002	185	184	1.11838	0.766469	185	184	1.11838	0.905613
186	185	1.11767	0.793186	186	185	1.11767	0.774439	186	185	1.11767	1.08117	186	185	1.11767	0.720969	186	185	1.11767	0.847319	186	185	1.11767	0.892163	186	185	1.11767	0.760172	186	185	1.11767	0.762669	186	185	1.11767	0.630375	186	185	1.11767	0.693652
187	186	1.11695	1.08363	187	186	1.11695	1.06061	187	186	1.11695	1.16226	187	186	1.11695	0.916975	187	186	1.11695	1.11123	187	186	1.11695	1.01454	187	186	1.11695	0.979327	187	186	1.11695	1.04002	187	186	1.11695	0.766469	187	186	1.11695	0.905613
188	187	1.11624	0.793186	188	187	1.11624	0.774439	188	187	1.11624	1.08117	188	187	1.11624	0.720969	188	187	1.11624	0.847319	188	187	1.11624	0.892163	188	187	1.11624	0.760172	188	187	1.11624	0.762669	188	187	1.11624	0.630375	188	187	1.11624	0.693652
189	188	1.11552	1.08363	189	188	1.11552	1.06061	189	188	1.11552	1.16226	189	188	1.11552	0.916975	189	188	1.11552	1.11123	189	188	1.11552	1.01454	189	188	1.11552	0.979327	189	188	1.11552	1.04002	189	188	1.11552	0.766469	189	188	1.11552	0.905613
190	189	1.11481	0.793186	190	189	1.11481	0.774439	190	189	1.11481	1.08117	190	189	1.11481	0.720969	190	189	1.11481	0.847319	190	189	1.11481	0.892163	190	189	1.11481	0.760172	190	189	1.11481	0.762669	190	189	1.11481	0.630375	190	189	1.11481	0.693652
191	190	1.11409	1.08363	191	190	1.11409	1.06061	191	190	1.11409	1.16226	191	190	1.11409	0.916975	191	190	1.11409	1.11123	191	190	1.11409	1.01454	191	190	1.11409	0.979327	191	190	1.11409	1.04002	191	190	1.11409	0.766469	191	190	1.11409	0.905613
192	191	1.11338	0.793186	192	191	1.11338	0.774439	192	191	1.11338	1.08117	192	191	1.11338	0.720969	192	191	1.11338	0.847319	192	191	1.11338	0.892163	192	191	1.11338	0.760172	192	191	1.11338	0.762669	192	191	1.11338	0.630375	192	191	1.11338	0.693652
193	192	1.11266	1.08363	193	192	1.11266	1.06061	193	192	1.11266	1.16226	193	192	1.11266	0.916975	193	192	1.11266	1.11123	193	192	1.11266	1.01454	193	192	1.11266	0.979327	193	192	1.11266	1.04002	193	192	1.11266	0.766469	193	192	1.11266	0.905613
194	193	1.11195	0.793186	194	193	1.11195	0.774439	194	193	1.11195	1.08117	194	193	1.11195	0.720969	194	193	1.11195	0.847319	194	193	1.11195	0.892163	194	193	1.11195	0.760172	194	193	1.11195	0.762669	194	193	1.11195	0.630375	194	193	1.11195	0.693652
195	194	1.11123	1.08363	195	194	1.11123	1.06061	195	194	1.11123	1.16226	195	194	1.11123	0.916975	195	194	1.11123	1.11123	195	194	1.11123	1.01454	195	194	1.11123	0.979327	195	194	1.11123	1.04002	195	194	1.11123	0.766469	195	194	1.11123	0.905613
196	195	1.11052	0.793186	196	195	1.11052	0.774439	196	195	1.11052	1.08117	196	195	1.11052	0.720969	196	195	1.11052	0.847319	196	195	1.11052	0.892163	196	195	1.11052	0.760172	196	195	1.11052	0.762669	196	195	1.11052	0.630375	196	195	1.11052	0.693652
197	196	1.1098	1.08363	197	196	1.1098	1.06061	197	196	1.1098	1.16226	197	196	1.1098	0.916975	197	196	1.1098	1.11123	197	196	1.1098	1.01454	197	196	1.1098	0.979327	197	196	1.1098	1.04002	197	196	1.1098	0.766469	197	196	1.1098	0.905613
198	197	1.10908	0.793186	198	197	1.10908	0.774439	198	197	1.10908	1.08117	198	197	1.10908	0.720969	198	197	1.10908	0.847319	198	197	1.10908	0.892163	198	197	1.10908	0.760172	198	197	1.10908	0.762669	198	197	1.10908	0.630375	198	197	1.10908	0.693652
199	198	1.10837	1.08363	199	198	1.10837	1.06061	199	198	1.10837	1.16226	199	198	1.10837	0.916975	199	198	1.10837	1.11123	199	198	1.10837	1.01454	199	198	1.10837	0.979327	199	198	1.10837	1.04002	199	198	1.10837	0.766469	199	198	1.10837	0.905613
200	199	1.10765	0.793186	200	199	1.10765	0.774439	200	199	1.10765	1.08117	200	199	1.10765	0.720969	200	199	1.10765	0.847319	200	199	1.10765	0.892163	200	199	1.10765	0.760172	200	199	1.10765	0.762669	200	199	1.10765	0.630375	200	199	1.10765	0.693652
201	200	1.10694	1.08363	201	200	1.10694	1.06061	201	200	1.10694	1.16226	201	200	1.10694	0.916975	201	200	1.10694	1.11123	201	200	1.10694	1.01454	201	200	1.10694	0.979327	201	200	1.10694	1.04002	201	200	1.10694	0.766469	201	200	1.10694	0.905613
202	201	1.10622	0.793186	202	201	1.10622	0.774439	202	201	1.10622	1.08117	202	201	1.10622	0.720969	202	201	1.10622	0.847319	202	201	1.10622	0.892163	202	201	1.10622	0.760172	202	201	1.10622	0.762669	202	201	1.10622	0.630375	202	201	1.10622	0.693652
203	202	1.10551	1.08363	203	202	1.10551	1.06061	203	202	1.10551	1.16226	203	202	1.10551	0.916975	203	202	1.10551	1.11123	203	202	1.10551	1.01454	203	202	1.10551	0.979327	203	202	1.10551	1.04002	203	202	1.10551	0.766469	203	202	1.10551	0.905613
204	203	1.10479	0.793186	204	203	1.10479	0.774439	204	203	1.10479	1.08117	204	203	1.10479	0.720969	204	203	1.10479	0.847319	204	203	1.10479	0.892163	204	203	1.10479	0.760172	204	203	1.10479	0.762669	204	203	1.10479	0.630375	204	203	1.10479	0.693652
205	204	1.10408	1.08363	205	204	1.10408	1.06061	205	204	1.10408	1.16226	205	204	1.10408	0.916975	205	204	1.10408	1.11123	205	204	1.10408	1.01454	205	204	1.10408	0.979327	205	204	1.10408	1.04002	205	204	1.10408	0.766469	205	204	1.10408	0.905613
206	205	1.10336	0.793186	206	205	1.10336	0.774439	206	205	1.10336	1.08117	206	205	1.10336	0.720969	206	205	1.10336	0.847319	206	205	1.10336	0.892163	206	205	1.10336	0.760172	206	205	1.10336	0.762669	206	205	1.10336	0.630375	206	205	1.10336	0.693652
207	206	1.10265	1.08363	207	206	1.10265	1.06061	207	206	1.10265	1.16226	207	206	1.10265	0.916975	207	206	1.10265	1.11123	207	206	1.10265	1.01454	207	206	1.10265	0.979327	207	206	1.10265	1.04002	207	206	1.10265	0.766469	207	206	1.10265	0.905613
208	207	1.10193	0.793186	208	207	1.10193	0.774439	208	207	1.10193	1.08117	208	207	1.10193	0.720969	208	207	1.10193	0.847319	208	207	1.10193	0.892163	208	207	1.10193	0.760172	208	207	1.10193	0.762669	208	207	1.10193	0.630375	208	207	1.10193	0.693652
209	208	1.10122	1.08363	209	208	1.10122	1.06061	209	208	1.10122	1.16226	209	208	1.10122	0.916975	209	208	1.10122	1.11123	209	208	1.10122	1.01454	209	208	1.10122	0.979327	209	208	1.10122	1.04002	209	208	1.10122	0.766469	209	208	1.10122	0.905613
210	209	1.1005	0.793186	210	209	1.1005	0.774439	210	209	1.1005	1.08117	210	209	1.1005	0.720969	210	209	1.1005	0.847319	210	209	1.1005	0.892163	210	209	1.1005	0.760172	210	209	1.1005	0.762669	210	209	1.1005	0.630375	210	209	1.1005	0.693652
211	210	1.09979	1.08363	211	210	1.09979	1.06061	211	210	1.09979	1.16226	211	210	1.09979	0.916975	211	210	1.09979	1.11123	211	210	1.09979	1.01454	211	210	1.09979	0.979327	211	210	1.09979	1.04002	211	210	1.09979	0.766469	211	210	1.09979	0.905613
212	211	1.09907	0.793186	212	211	1.09907	0.774439	212	211	1.09907	1.08117	212	211	1.09907	0.720969	212	211	1.09907	0.847319	212	211	1.09907	0.892163	212	211	1.09907	0.760172	212	211	1.09907	0.762669	212	211	1.09907	0.630375	212	211	1.09907	0.693652
213	212	1.09835	1.08363	213	212	1.09835	1.06061	213	212	1.09835	1.16226	213	212	1.09835	0.916975	213	212	1.09835	1.11123	213	212	1.09835	1.01454	213	212	1.09835	0.979327	213	212	1.09835	1.04002	213	212	1.09835	0.766469	213	212	1.09835	0.905613
214	213	1.09764	0.793186	214	213	1.09764	0.774439	214	213	1.09764	1.08117	214	213	1.09764	0.720969	214	213	1.09764	0.847319	214	213	1.09764	0.892163	214	213	1.09764	0.760172	214	213	1.09764	0.762669	214	213	1.09764	0.630375	214	213	1.09764	0.693652
215	214	1.09692	1.08363	215	214	1.09692	1.06061	215	214	1.09692	1.16226	215	214	1.09692	0.916975	215	214	1.09692	1.11123	215	214	1.09692	1.01454	215	214	1.09692	0.979327	215	214	1.09692	1.04002	215	214	1.09692	0.766469	215	214	1.09692	0.905613
216	215	1.09621	0.793186	216	215	1.09621	0.774439	216	215	1.09621	1.08117	216	215	1.09621	0.720969	216	215	1.09621	0.847319	216	215	1.09621	0.892163	216	215	1.09621	0.760172	216	215	1.09621	0.762669	216	215	1.09621	0.630375	216	215	1.09621	0.693652
217	216	1.09549	1.08363	217	216	1.09549	1.06061	217	216	1.09549	1.16226	217	216	1.09549	0.916975	217	216	1.09549	1.11123	217	216	1.09549	1.01454	217	216	1.09549	0.979327	217	216	1.09549	1.04002	217	216	1.09549	0.766469	217	216	1.09549	0.905613
218	217	1.09478	0.793186	218	217	1.09478	0.774439	218	217	1.09478	1.08117	218	217	1.09478	0.720969	218	217	1.09478	0.847319	218	217	1.09478	0.892163	218	217	1.09478	0.760172	218	217	1.09478	0.762669	218	217	1.09478	0.630375	218	217	1.09478	0.693652
219	218	1.09406	1.08363	219	218	1.09406	1.06061	219	218	1.09406	1.16226	219	218	1.09406	0.916975	219	218	1.09406	1.11123	219	218	1.09406	1.01454	219	218	1.09406	0.979327	219	218	1.09406	1.04002	219	218	1.09406	0.766469	219	218	1.09406	0.905613
220	219	1.09335	0.793186	220	219	1.09335	0.774439	220	219	1.09335	1.08117	220	219	1.09335	0.720969	220	219	1.09335	0.847319	220	219	1.09335	0.892163	220	219	1.09335	0.760172	220	219	1.09335	0.762669	220	219	1.09335	0.630375	220	219	1.09335	0.693652
221	220	1.09263	1.08363	221	220	1.09263	1.06061	221	220	1.09263	1.16226	221	220	1.09263	0.916975	221	220	1.09263	1.11123	221	220	1.09263	1.01454	221	220	1.09263	0.979327	221	220	1.09263	1.04002	221	220	1.09263	0.766469	221	220	1.09263	0.905613
222	221	1.09192	0.793186	222	221	1.09192	0.774439	222	221	1.09192	1.08117	222	221	1.09192	0.720969	222	221	1.09192	0.847319	222	221	1.09192	0.892163	222	221	1.09192	0.760172	222	221	1.09192	0.762669	222	221	1.09192	0.630375	222	221	1.09192	0.693652
223	222	1.0912	1.08363	223	222	1.0912	1.06061	223	222	1.0912	1.16226	223	222	1.0912	0.916975	223	222	1.0912	1.11123	223	222	1.0912	1.01454	223	222	1.0912	0.979327	223	222	1.0912	1.04002	223	222	1.0912	0.766469	223	222	1.0912	0.905613
224	223	1.09049	0.793186	224	223	1.09049	0.774439	224	223	1.09049	1.08117	224	223	1.09049	0.720969	224	223	1.09049	0.847319	224	223	1.09049	0.892163	224	223	1.09049	0.760172	224	223	1.09049	0.762669	224	223	1.09049	0.630375	224	223	1.09049	0.693652
225	224	1.08977	1.08363	225	224	1.08977	1.06061	225	224	1.08977	1.16226	225	224	1.08977	0.916975	225	224	1.08977	1.11123	225	224	1.08977	1.01454	225	224	1.08977	0.979327	225	224	1.08977	1.04002	225	224	1.08977	0.766469	225	224	1.08977	0.905613
226	225	1.08906	0.793186	226	225	1.08906	0.774439	226	225	1.08906	1.08117	226	225	1.08906	0.720969	226	225	1.08906	0.847319	226	225	1.08906	0.892163	226	225	1.08906	0.760172	226	225	1.08906	0.762669	226	225	1.08906	0.630375	226	225	1.08906	0.693652
227	226	1.08834	1.08363	227	226	1.08834	1.06061	227	226	1.08834	1.16226	227	226	1.08834	0.916975	227	226	1.08834	1.11123	227	226	1.08834	1.01454	227	226	1.08834	0.979327	227	226	1.08834	1.04002	227	226	1.08834	0.766469	227	226	1.08834	0.905613
228	227	1.08763	0.793186	228	227	1.08763	0.774439	228	227	1.08763	1.08117	228	227	1.08763	0.720969	228	227	1.08763	0.847319	228	227	1.08763	0.892163	228	227	1.08763	0.760172	228	227	1.08763	0.762669	228	227	1.08763	0.630375	228	227	1.08763	0.693652
229	228	1.08691	1.08363	229	228	1.08691	1.06061	229	228	1.08691	1.16226	229	228	1.08691	0.916975	229	228	1.08691	1.11123	229	228	1.08691	1.01454	229	228	1.08691	0.979327	229	228	1.08691	1.04002	229	228	1.08691	0.766469	229	228	1.08691	0.905613
230	229	1.08619	0.793186	230	229	1.08619	0.774439	230	229	1.08619	1.08117	230	229	1.08619	0.720969	230	229	1.08619	0.847319	230	229	1.08619	0.892163	230	229	1.08619	0.760172	230	229	1.08619	0.762669	230	229	1.08619	0.630375	230	229	1.08619	0.693652
231	230	1.08548	1.08363	231	230	1.08548	1.06061	231	230	1.08548	1.16226	231	230	1.08548	0.916975	231	230	1.08548	1.11123	231	230	1.08548	1.01454	231	230	1.08548	0.979327	231	230	1.08548	1.04002	231	230	1.08548	0.766469	231	230	1.08548	0.905613
232	231	1.08476	0.793186	232	231	1.08476	0.774439	232	231	1.08476	1.08117	232	231	1.08476	0.720969	232	231	1.08476	0.847319	232	231	1.08476	0.892163	232	231	1.08476	0.760172	232	231	1.08476	0.762669	232	231	1.08476	0.630375	232	231	1.08476	0.693652
233	232	1.08405	1.08363	233	232	1.08405	1.06061	233	232	1.08405	1.16226	233	232	1.08405	0.916975	233	232	1.08405	1.11123	233	232	1.08405	1.01454	233	232	1.08405	0.979327	233	232	1.08405	1.04002	233	232	1.08405	0.766469	233	232	1.08405	0.905613
234	233	1.08333	0.793186	234	233	1.08333	0.774439	234	233	1.08333	1.08117	234	233	1.08333	0.720969	234	233	1.08333	0.847319	234	233	1.08333	0.892163	234	233	1.08333	0.760172	234	233	1.08333	0.762669	234	233	1.08333	0.630375	234	233	1.08333	0.693652
235	234	1.08262	1.08363	235	234	1.08262	1.06061	235	234	1.08262	1.16226	235	234	1.08262	0.916975	235	234	1.08262	1.11123	235	234	1.08262	1.01454	235	234	1.08262	0.979327	235	234	1.08262	1.04002	235	234	1.08262	0.766469	235	234	1.08262	0.905613
236	235	1.0819	0.793186	236	235	1.0819	0.774439	236	235	1.0819	1.08117	236	235	1.0819	0.720969	236	235	1.0819	0.847319	236	235	1.0819	0.892163	236	235	1.0819	0.760172	236	235	1.0819	0.762669	236	235	1.0819	0.630375	236	235	1.0819	0.693652
237	236	1.08119	1.08363	237	236	1.08119	1.06061	237	236	1.08119	1.16226	237	236	1.08119	0.916975	237	236	1.08119	1.11123	237	236	1.08119	1.01454	237	236	1.08119	0.979327	237	236	1.08119	1.04002	237	236	1.08119	0.766469	237	236	1.08119	0.905613
238	237	1.08047	0.793186	238	237	1.08047	0.774439	238	237	1.08047	1.08117	238	237	1.08047	0.720969	238	237	1.08047	0.847319	238	237	1.08047	0.892163	238	237	1.08047	0.760172	238	237	1.08047	0.762669	238	237	1.08047	0.630375	238	237	1.08047	0.693652
239	238	1.07976	1.08363	239	238	1.07976	1.06061	239	238	1.07976	1.16226	239	238	1.07976	0.916975	239	238	1.07976	1.11123	239	238	1.07976	1.01454	239	238	1.07976	0.979327	239	238	1.07976	1.04002	239	238	1.07976	0.766469	239	238	1.07976	0.905613
240	239	1.07904	0.793186	240	239	1.07904	0.774439	240	239	1.07904	1.08117	240	239	1.07904	0.720969	240	239	1.07904	0.847319	240	239	1.07904	0.892163	240	239	1.07904	0.760172	240	239	1.07904	0.762669	240	239	1.07904	0.630375	240	239	1.07904	0.693652
241	240	1.07833	1.08363	241	240	1.07833	1.06061	241	240	1.07833	1.16226	241	240	1.07833	0.916975	241	240	1.07833	1.11123	241	240	1.07833	1.01454	241	240	1.07833	0.979327	241	240	1.07833	1.04002	241	240	1.07833	0.766469	241	240	1.07833	0.905613
242	241	1.07761	0.793186	242	241	1.07761	0.774439	242	241	1.07761	1.08117	242	241	1.07761	0.720969	242	241	1.07761	0.847319	242	241	1.07761	0.892163	242	241	1.07761	0.760172	242	241	1.07761	0.762669	242	241	1.07761	0.630375	242	241	1.07761	0.693652
243	242	1.0769	1.08363	243	242	1.0769	1.06061	243	242	1.0769	1.16226	243	242	1.0769	0.916975	243	242	1.0769	1.11123	243	242	1.0769	1.01454	243	242	1.0769	0.979327	243	242	1.0769	1.04002	243	242	1.0769	0.766469	243	242	1.0769	0.905613
244	243	1.07618	0.793186	244	243	1.07618	0.774439	244	243	1.07618	1.08117	244	243	1.07618	0.720969	244	243	1.07618	0.847319	244	243	1.07618	0.892163	244	243	1.07618	0.760172	244	243	1.07618	0.762669	244	243	1.07618	0.630375	244	243	1.07618	0.693652
245	244	1.07546	1.08363	245	244	1.07546	1.06061	245	244	1.07546	1.16226	245	244	1.07546	0.916975	245	244	1.07546	1.11123	245	244	1.07546	1.01454	245	244	1.07546	0.979327	245	244	1.07546	1.04002	245	244	1.07546	0.766469	245	244	1.07546	0.905613
246	245	1.07475	0.793186	246	245	1.07475	0.774439	246	245	1.07475	1.08117	246	245	1.07475	0.720969	246	245	1.07475	0.847319	246	245	1.07475	0.892163	246	245	1.07475	0.760172	246	245	1.07475	0.762669	246	245	1.07475	0.630375	246	245	1.07475	0.693652
247	246	1.07403	1.08363	247	246	1.07403	1.06061	247	246	1.07403	1.16226	247	246	1.07403	0.916975	247	246	1.07403	1.11123	247	246	1.07403	1.01454	247	246	1.07403	0.979327	247	246	1.07403	1.04002	247	246	1.07403	0.766469	247	246	1.07403	0.905613
248	247	1.07332	0.793186	248	247	1.07332	0.774439	248	247	1.07332	1.08117	248	247	1.07332	0.720969	248	247	1.07332	0.847319	248	247	1.07332	0.892163	248	247	1.07332	0.760172	248	247	1.07332	0.762669	248	247	1.07332	0.630375	248	247	1.07332	0.693652
249	248	1.0726	1.08363	249	248	1.0726	1.06061	249	248	1.0726	1.16226	249	248	1.0726	0.916975	249	248	1.0726	1.11123	249	248	1.0726	1.01454	249	248	1.0726	0.979327	249	248	1.0726	1.04002	249	248	1.0726	0.766469	249	248	1.0726	0.905613
250	249	1.07189	0.793186	250	249	1.07189	0.774439	250	249	1.07189	1.08117	250	249	1.07189	0.720969	250	249	1.07189	0.847319	250	249	1.07189	0.892163	250	249	1.07189	0.760172	250	249	1.07189	0.762669	250	249	1.07189	0.630375	250	249	1.07189	0.693652
251	250	1.07117	1.08363	251	250	1.07117	1.06061	251	250	1.07117	1.16226	251	250	1.07117	0.916975	251	250	1.07117	1.11123	251	250	1.07117	1.01454	251	250	1.07117	0.979327	251	250	1.07117	1.04002	251	250	1.07117	0.766469	251	250	1.07117	0.905613
252	251	1.07046	0.793186	252	251	1.07046	0.774439	252	251	1.07046	1.08117	252	251	1.07046	0.720969	252	251	1.07046	0.847319	252	251	1.07046	0.892163	252	251	1.07046	0.760172	252	251	1.07046	0.762669	252	251	1.07046	0.630375	252	251	1.07046	0.693652
253	252	1.06974	1.08363	253	252	1.06974	1.06061	253	252	1.06974	1.16226	253	252	1.06974	0.916975	253	252	1.06974	1.11123	253	252	1.06974	1.01454	253	252	1.06974	0.979327	253	252	1.06974	1.04002	253	252	1.06974	0.766469	253	252	1.06974	0.905613
254	253	1.06903	0.793186	254	253	1.06903	0.774439	254	253	1.06903	1.08117	254	253	1.06903	0.720969	254	253	1.06903	0.847319	254	253	1.06903	0.892163	254	253	1.06903	0.760172	254	253	1.06903	0.762669	254	253	1.06903	0.630375	254	253	1.06903	0.693652
255	254	1.06831	1.08363	255	254	1.06831	1.06061	255	254	1.06831	1.16226	255	254	1.06831	0.916975	255	254	1.06831	1.11123	255	254	1.06831	1.01454	255	254	1.06831	0.979327	255	254	1.06831	1.04002	255	254	1.06831	0.766469	255	254	1.06831	0.905613
256	255	1.0676	0.793186	256	255	1.0676	0.774439	256	255	1.0676	1.08117	256	255	1.0676	0.720969	256	255	1.0676	0.847319	256	255	1.0676	0.892163	256	255	1.0676	0.760172	256	255	1.0676	0.762669	256	255	1.0676	0.630375	256	255	1.0676	0.693652
257	256	1.06688	1.08363	257	256	1.06688	1.06061	257	256	1.06688	1.16226	257	256	1.06688	0.916975	257	256	1.06688	1.11123	257	256	1.06688	1.01454	257	256	1.06688	0.979327	257	256	1.06688	1.04002	257	256	1.06688	0.766469	257	256	1.06688	0.905613
258	257	1.06617	0.793186	258	257	1.06617	0.774439	258	257	1.06617	1.08117	258	257	1.06617	0.720969	258	257	1.06617	0.847319	258	257	1.06617	0.892163	258	257	1.06617	0.760172	258	257	1.06617	0.762669	258	257	1.06617	0.630375	258	257	1.06617	0.693652
259	258	1.06545	1.08363	259	258	1.06545	1.06061	259	258	1.06545	1.16226	259	258	1.06545	0.916975	259	258	1.06545	1.11123	259	258	1.06545	1.01454	259	258	1.06545	0.979327	259	258	1.06545	1.04002	259	258	1.06545	0.766469	259	258	1.06545	0.905613
260	259	1.06474	0.793186	260	259	1.06474	0.774439	260	259	1.06474	1.08117	260	259	1.06474	0.720969	260	259	1.06474	0.847319	260	259	1.06474	0.892163	260	259	1.06474	0.760172	260	259	1.06474	0.762669	260	259	1.06474	0.630375	260	259	1.06474	0.693652
261	260	1.06402	1.08363	261	260	1.06402	1.06061	261	260	1.06402	1.16226	261	260	1.06402	0.916975	261	260	1.06402	1.11123	261	260	1.06402	1.01454	261	260	1.06402	0.979327	261	260	1.06402	1.04002	261	260	1.06402	0.766469	261	260	1.06402	0.905613
262	261	1.0633	0.793186	262	261	1.0633	0.774439	262	261	1.0633	1.08117	262	261	1.0633	0.720969	262	261	1.0633	0.847319	262	261	1.0633	0.892163	262	261	1.0633	0.760172	262	261	1.0633	0.762669	262	261	1.0633	0.630375	262	261	1.0633	0.693652
263	262	1.06259	1.08363	263	262	1.06259	1.06061	263	262	1.06259	1.16226	263	262	1.06259	0.916975	263	262	1.06259	1.11123	263	262	1.06259	1.01454	263	262	1.06259	0.979327	263	262	1.06259	1.04002	263	262	1.06259	0.766469	263	262	1.06259	0.905613
264	263	1.06187	0.793186	264	263	1.06187	0.774439	264	263	1.06187	1.08117	264	263	1.06187	0.720969	264	263	1.06187	0.847319	264	263	1.06187	0.892163	264	263	1.06187	0.760172	264	263	1.06187	0.762669	264	263	1.06187	0.630375	264	263	1.06187	0.693652
265	264	1.06116	1.08363	265	264	1.06116	1.06061	265	264	1.06116	1.16226	265	264	1.06116	0.916975	265	264	1.06116	1.11123	265	264	1.06116	1.01454	265	264	1.06116	0.979327	265	264	1.06116	1.04002	265	264	1.06116	0.766469	265	264	1.06116	0.905613
266	265	1.06044	0.793186	266	265	1.06044	0.774439	266	265	1.06044	1.08117	266	265	1.06044	0.720969	266	265	1.06044	0.847319	266	265	1.06044	0.892163	266	265	1.06044	0.760172	266	265	1.06044	0.762669	266	265	1.06044	0.630375	266	265	1.06044	0.693652
267	266	1.05973	1.08363	267	266	1.05973	1.06061	267	266	1.05973	1.16226	267	266	1.05973	0.916975	267	266	1.05973	1.11123	267	266	1.05973	1.01454	267	266	1.05973	0.979327	267	266	1.05973	1.04002	267	266	1.05973	0.766469	267	266	1.05973	0.905613
268	267	1.05901	0.793186	268	267	1.05901	0.774439	268	267	1.05901	1.08117	268	267	1.05901	0.720969	268	267	1.05901	0.847319	268	267	1.05901	0.892163	268	267	1.05901	0.760172	268	267	1.05901	0.762669	268	267	1.05901	0.630375	268	267	1.05901	0.693652
269	268	1.0583	1.08363	269	268	1.0583	1.06061	269	268	1.0583	1.16226	269	268	1.0583	0.916975	269	268	1.0583	1.11123	269	268	1.0583	1.01454	269	268	1.0583	0.979327	269	268	1.0583	1.04002	269	268	1.0583	0.766469	269	268	1.0583	0.905613
270	269	1.05758	0.793186	270	269	1.05758	0.774439	270	269	1.05758	1.08117	270	269	1.05758	0.720969	270	269	1.05758	0.847319	270	269	1.05758	0.892163	270	269	1.05758	0.760172	270	269	1.05758	0.762669	270	269	1.05758	0.630375	270	269	1.05758	0.693652
271	270	1.05687	1.08363	271	270	1.05687	1.06061	271	270	1.05687	1.16226	271	270	1.05687	0.916975	271	270	1.05687	1.11123	271	270	1.05687	1.01454	271	270	1.05687	0.979327	271	270	1.05687	1.04002	271	270	1.05687	0.766469	271	270	1.05687	0.905613
272	271	1.05615	0.793186	272	271	1.05615	0.774439	272	271	1.05615	1.08117	272	271	1.05615	0.720969	272	271	1.05615	0.847319	272	271	1.05615	0.892163	272	271	1.05615	0.760172	272	271	1.05615	0.762669	272	271	1.05615	0.630375	272	271	1.05615	0.693652
273	272	1.05544	1.08363	273	272	1.05544	1.06061	273	272	1.05544	1.16226	273	272	1.05544	0.916975	273	272	1.05544	1.11123	273	272	1.05544	1.01454	273	272	1.05544	0.979327	273	272	1.05544	1.04002	273	272	1.05544	0.766469	273	272	1.05544	0.905613
274	273	1.05472	0.793186	274	273	1.05472	0.774439	274	273	1.05472	1.08117	274	273	1.05472	0.720969	274	273	1.05472	0.847319	274	273	1.05472	0.892163	274	273	1.05472	0.760172	274	273	1.05472	0.762669	274	273	1.05472	0.630375	274	273	1.05472	0.693652
275	274	1.05401	1.08363	275	274	1.05401	1.06061	275	274	1.05401	1.16226	275	274	1.05401	0.916975	275	274	1.05401	1.11123	275	274	1.05401	1.01454	275	274	1.05401	0.979327	275	274	1.05401	1.04002	275	274	1.05401	0.766469	275	274	1.05401	0.905613
276	275	1.05329	0.793186	276	275	1.05329	0.774439	276	275	1.05329	1.08117	276	275	1.05329	0.720969	276	275	1.05329	0.847319	276	275	1.05329	0.892163	276	275	1.05329	0.760172	276	275	1.05329	0.762669	276	275	1.05329	0.630375	276	275	1.05329	0.693652
277	276	1.05258	1.08363	277	276	1.05258	1.06061	277	276	1.05258	1.16226	277	276	1.05258	0.916975	277	276	1.05258	1.11123	277	276	1.05258	1.01454	277	276	1.05258	0.979327	277	276	1.05258	1.04002	277	276	1.05258	0.766469	277	276	1.05258	0.905613
278	277	1.05186	0.793186	278	277	1.05186	0.774439	278	277	1.05186	1.08117	278	277	1.05186	0.720969	278	277	1.05186	0.847319	278	277	1.05186	0.892163	278	277	1.05186	0.760172	278	277	1.05186	0.762669	278	277	1.05186	0.630375	278	277	1.05186	0.693652
279	278	1.05114	1.08363	279	278	1.05114	1.06061	279	278	1.05114	1.16226	279	278	1.05114	0.916975	279	278	1.05114	1.11123	279	278	1.05114	1.01454	279	278	1.05114	0.979327	279	278	1.05114	1.04002	279	278	1.05114	0.766469	279	278	1.05114	0.905613
280	279	1.05043	0.793186	280	279	1.05043	0.774439	280	279	1.05043	1.08117	280	279	1.05043	0.720969	280	279	1.05043	0.847319	280	279	1.05043	0.892163	280	279	1.05043	0.760172	280	279	1.05043	0.762669	280	279	1.05043	0.630375	280	279	1.05043	0.693652
281	280	1.04971	1.08363	281	280	1.04971	1.06061	281	280	1.04971	1.16226	281	280	1.04971	0.916975	281	280	1.04971	1.11123	281	280	1.04971	1.01454	281	280	1.04971	0.979327	281	280	1.04971	1.04002	281	280	1.04971	0.766469	281	280	1.04971	0.905613
282	281	1.049	0.793186	282	281	1.049	0.774439	282	281	1.049	1.08117	282	281	1.049	0.720969	282	281	1.049	0.847319	282	281	1.049	0.892163	282	281	1.049	0.760172	282	281	1.049	0.762669	282	281	1.049	0.630375	282	281	1.049	0.693652
283	282	1.04828	1.08363	283	282	1.04828	1.06061	283	282	1.04828	1.16226	283	282	1.04828	0.916975	283	282	1.04828	1.11123	283	282	1.04828	1.01454	283	282	1.04828	0.979327	283	282	1.04828	1.04002	283	282	1.04828	0.766469	283	282	1.04828	0.905613
284	283	1.04757	0.793186	284	283	1.04757	0.774439	284	283	1.04757	1.08117	284	283	1.04757	0.720969	284	283	1.04757	0.847319	284	283	1.04757	0.892163	284	283	1.04757	0.760172	284	283	1.04757	0.762669	284	283	1.04757	0.630375	284	283	1.04757	0.693652
285	284	1.04685	1.08363	285	284	1.04685	1.06061	285	284	1.04685	1.16226	285	284	1.04685	0.916975	285	284	1.04685	1.11123	285	284	1.04685	1.01454	285	284	1.04685	0.979327	285	284	1.04685	1.04002	285	284	1.04685	0.766469	285	284	1.04685	0.905613
286	285	1.04614	0.793186	286	285	1.04614	0.774439	286	285	1.04614	1.08117	286	285	1.04614	0.720969	286	285	1.04614	0.847319	286	285	1.04614	0.892163	286	285	1.04614	0.760172	286	285	1.04614	0.762669	286	285	1.04614	0.630375	286	285	1.04614	0.693652
287	286	1.04542	1.08363	287	286	1.04542	1.06061	287	286	1.04542	1.16226	287	286	1.04542	0.916975	287	286	1.04542	1.11123	287	286	1.04542	1.01454	287	286	1.04542	0.979327	287	286	1.04542	1.04002	287	286	1.04542	0.766469	287	286	1.04542	0.905613
288	287	1.04471	0.793186	288	287	1.04471	0.774439	288	287	1.04471	1.08117	288	287	1.04471	0.720969	288	287	1.04471	0.847319	288	287	1.04471	0.892163	288	287	1.04471	0.760172	288	287	1.04471	0.762669	288	287	1.04471	0.630375	288	287	1.04471	0.693652
289	288	1.04399	1.08363	289	288	1.04399	1.06061	289	288	1.04399	1.16226	289	288	1.04399	0.916975	289	288	1.04399	1.11123	289	288	1.04399	1.01454	289	288	1.04399	0.979327	289	288	1.04399	1.04002	289	288	1.04399	0.766469	289	288	1.04399	0.905613
290	289	1.04328	0.793186	290	289	1.04328	0.774439	290	289	1.04328	1.08117	290	289	1.04328	0.720969	290	289	1.04328	0.847319	290	289	1.04328	0.892163	290	289	1.04328	0.760172	290	289	1.04328	0.762669	290	289	1.04328	0.630375	290	289	1.04328	0.693652
291	290	1.04256	1.08363	291	290	1.04256	1.06061	291	290	1.04256	1.16226	291	290	1.04256	0.916975	291	290	1.04256	1.11123	291	290	1.04256	1.01454	291	290	1.04256	0.979327	291	290	1.04256	1.04002	291	290	1.04256	0.766469	291	290	1.04256	0.905613
292	291	1.04185	0.793186	292	291	1.04185	0.774439	292	291	1.04185	1.08117	292	291	1.04185	0.720969	292	291	1.04185	0.847319	292	291	1.04185	0.892163	292	291	1.04185	0.760172	292	291	1.04185	0.762669	292	291	1.04185	0.630375	292	291	1.04185	0.693652
293	292	1.04113	1.08363	293	292	1.04113	1.06061	293	292	1.04113	1.16226	293	292	1.04113	0.916975	293	292	1.04113	1.11123	293	292	1.04113	1.01454	293	292	1.04113	0.979327	293	292	1.04113	1.04002	293	292	1.04113	0.766469	293	292	1.04113	0.905613
294	293	1.04041	0.793186	294	293	1.04041	0.774439	294	293	1.04041	1.08117	294	293	1.04041	0.720969	294	293	1.04041	0.847319	294	293	1.04041	0.892163	294	293	1.04041	0.760172	294	293	1.04041	0.762669	294	293	1.04041	0.630375	294	293	1.04041	0.693652
295	294	1.0397	1.08363	295	294	1.0397	1.06061	295	294	1.0397	1.16226	295	294	1.0397	0.916975	295	294	1.0397	1.11123	295	294	1.0397	1.01454	295	294	1.0397	0.979327	295	294	1.0397	1.04002	295	294	1.0397	0.766469	295	294	1.0397	0.905613
296	295	1.03898	0.793186	296	295	1.03898	0.774439	296	295	1.03898	1.08117	296	295	1.03898	0.720969	296	295	1.03898	0.847319	296	295	1.03898	0.892163	296	295	1.03898	0.760172	296	295	1.03898	0.762669	296	295	1.03898	0.630375	296	295	1.03898	0.693652
297	296	1.03827	1.08363	297	296	1.03827	1.06061	297	296	1.03827	1.16226	297	296	1.03827	0.916975	297	296	1.03827	1.11123	297	296	1.03827	1.01454	297	296	1.03827	0.979327	297	296	1.03827	1.04002	297	296	1.03827	0.766469	297	296	1.03827	0.905613
298	297	1.03755	0.793186	298	297	1.03755	0.774439	298	297	1.03755	1.08117	298	297	1.03755	0.720969	298	297	1.03755	0.847319	298	297	1.03755	0.892163	298	297	1.03755	0.760172	298	297	1.03755	0.762669	298	297	1.03755	0.630375	298	297	1.03755	0.693652
299	298	1.03684	1.08363	299	298	1.03684	1.06061	299	298	1.03684	1.16226	299	298	1.03684	0.916975	299	298	1.03684	1.11123	299	298	1.03684	1.01454	299	298	1.03684	0.979327	299	298	1.03684	1.04002	299	298	1.03684	0.766469	299	298	1.03684	0.905613
300	299	1.03612	0.793186	300	299	1.03612	0.774439	300	299	1.03612	1.08117	300	299	1.03612	0.720969	300	299	1.03612	0.847319	300	299	1.03612	0.892163	300	299	1.03612	0.760172	300	299	1.03612	0.762669	300	299	1.03612	0.630375	300	299	1.03612	0.693652
301	300	1.03541	1.08363	301	300	1.03541	1.06061	301	300	1.03541	1.16226	301	300	1.03541	0.916975	301	300	1.03541	1.11123	301	300	1.03541	1.01454	301	300	1.03541	0.979327	301	300	1.03541	1.04002	301	300	1.03541	0.766469	301	300	1.03541	0.905613
302	301	1.03469	0.793186	302	301	1.03469	0.774439	302	301	1.03469	1.08117	302	301	1.03469	0.720969	302	301	1.03469	0.847319	302	301	1.03469	0.892163	302	301	1.03469	0.760172	302	301	1.03469	0.762669	302	301	1.03469	0.630375	302	301	1.03469	0.693652
303	302	1.03398	1.08363	303	302	1.03398	1.06061	303	302	1.03398	1.16226	303	302	1.03398	0.916975	303	302	1.03398	1.11123	303	302	1.03398	1.01454	303	302	1.03398	0.979327	303	302	1.03398	1.04002	303	302	1.03398	0.766469	303	302	1.03398	0.905613
304	303	1.03326	0.793186	304	303	1.03326	0.774439	304	303	1.03326	1.08117	304	303	1.03326	0.720969	304	303	1.03326	0.847319	304	303	1.03326	0.892163	304	303	1.03326	0.760172	304	303	1.03326	0.762669	304	303	1.03326	0.630375	304	303	1.03326	0.693652
305	304	1.03255	1.08363	305	304	1.03255	1.06061	305	304	1.03255	1.16226	305	304	1.03255	0.916975	305	304	1.03255	1.11123	305	304	1.03255	1.01454	305	304	1.03255	0.979327	305	304	1.03255	1.04002	305	304	1.03255	0.766469	305	304	1.03255	0.905613
306	305	1.03183	0.793186	306	305	1.03183	0.774439	306	305	1.03183	1.08117	306	305	1.03183	0.720969	306	305	1.03183	0.847319	306	305	1.03183	0.892163	306	305	1.03183	0.760172	306	305	1.03183	0.762669	306	305	1.03183	0.630375	306	305	1.03183	0.693652
307	306	1.03112	1.08363	307	306	1.03112	1.06061	307	306	1.03112	1.16226	307	306	1.03112	0.916975	307	306	1.03112	1.11123	307	306	1.03112	1.01454	307	306	1.03112	0.979327	307	306	1.03112	1.04002	307	306	1.03112	0.766469	307	306	1.03112	0.905613
308	307	1.0304	0.793186	308	307	1.0304	0.774439	308	307	1.0304	1.08117	308	307	1.0304	0.720969	308	307	1.0304	0.847319	308	307	1.0304	0.892163	308	307	1.0304	0.760172	308	307	1.0304	0.762669	308	307	1.0304	0.630375	308	307	1.0304	0.693652
309	308	1.02969	1.08363	309	308	1.02969	1.06061	309	308	1.02969	1.16226	309	308	1.02969	0.916975	309	308	1.02969	1.11123	309	308	1.02969	1.01454	309	308	1.02969	0.979327	309	308	1.02969	1.04002	309	308	1.02969	0.766469	309	308	1.02969	0.905613
310	309	1.02897	0.793186	310	309	1.02897	0.774439	310	309	1.02897	1.08117	310	309	1.02897	0.720969	310	309	1.02897	0.847319	310	309	1.02897	0.892163	310	309	1.02897	0.760172	310	309	1.02897	0.762669	310	309	1.02897	0.630375	310	309	1.02897	0.693652
311	310	1.02825	1.08363	311	310	1.02825	1.06061	311	310	1.02825	1.16226	311	310	1.02825	0.916975	311	310	1.02825	1.11123	311	310	1.02825	1.01454	311	310	1.02825	0.979327	311	310	1.02825	1.04002	311	310	1.02825	0.766469	311	310	1.02825	0.905613
312	311	1.02754	0.793186	312	311	1.02754	0.774439	312	311	1.02754	1.08117	312	311	1.02754	0.720969	312	311	1.02754	0.847319	312	311	1.02754	0.892163	312	311	1.02754	0.760172	312	311	1.02754	0.762669	312	311	1.02754	0.630375	312	311	1.02754	0.693652
313	312	1.02682	1.08363	313	312	1.02682	1.06061	313	312	1.02682	1.16226	313	312	1.02682	0.916975	313	312	1.02682	1.11123	313	312	1.02682	1.01454	313	312	1.02682	0.979327	313	312	1.02682	1.04002	313	312	1.02682	0.766469	313	312	1.02682	0.905613
314	313	1.02611	0.793186	314	313	1.02611	0.774439	314	313	1.02611	1.08117	314	313	1.02611	0.720969	314	313	1.02611	0.847319	314	313	1.02611	0.892163	314	313	1.02611	0.760172	314	313	1.02611	0.762669	314	313	1.02611	0.630375	314	313	1.02611	0.693652
315	314	1.02539	1.08363	315	314	1.02539	1.06061	315	314	1.02539	1.16226	315	314	1.02539	0.916975	315	314	1.02539	1.11123	315	314	1.02539	1.01454	315	314	1.02539	0.979327	315	314	1.02539	1.04002	315	314	1.02539	0.766469	315	314	1.02539	0.905613
316	315	1.02468	0.793186	316	315	1.02468	0.774439	316	315	1.02468	1.08117	316	315	1.02468	0.720969	316	315	1.02468	0.847319	316	315	1.02468	0.892163	316	315	1.02468	0.760172	316	315	1.02468	0.762669	316	315	1.02468	0.630375	316	315	1.02468	0.693652
317	316	1.02396	1.08363	317	316	1.02396	1.06061	317	316	1.02396	1.16226	317	316	1.02396	0.916975	317	316	1.02396	1.11123	317	316	1.02396	1.01454	317	316	1.02396	0.979327	317	316	1.02396	1.04002	317	316	1.02396	0.766469	317	316	1.02396	0.905613
318	317	1.02325	0.793186	318	317	1.02325	0.774439	318	317	1.02325	1.08117	318	317	1.02325	0.720969	318	317	1.02325	0.847319	318	317	1.02325	0.892163	318	317	1.02325	0.760172	318	317	1.02325	0.762669	318	317	1.02325	0.630375	318	317	1.02325	0.693652
319	318	1.02253	1.08363	319	318	1.02253	1.06061	319	318	1.02253	1.16226	319	318	1.02253	0.916975	319	318	1.02253	1.11123	319	318	1.02253	1.01454	319	318	1.02253	0.979327	319	318	1.02253	1.04002	319	318	1.02253	0.766469	319	318	1.02253	0.905613
320	319	1.02182	0.793186	320	319	1.02182	0.774439	320	319	1.02182	1.08117	320	319	1.02182	0.720969	320	319	1.02182	0.847319	320	319	1.02182	0.892163	320	319	1.02182	0.760172	320	319	1.02182	0.762669	320	319	1.02182	0.630375	320	319	1.02182	0.693652
321	320	1.0211	1.08363	321	320	1.0211	1.06061	321	320	1.0211	1.16226	321	320	1.0211	0.916975	321	320	1.0211	1.11123	321	320	1.0211	1.01454	321	320	1.0211	0.979327	321	320	1.0211	1.04002	321	320	1.0211	0.766469	321	320	1.0211	0.905613
322	321	1.02039	0.793186	322	321	1.02039	0.774439	322	321	1.02039	1.08117	322	321	1.02039	0.720969	322	321	1.02039	0.847319	322	321	1.02039	0.892163	322	321	1.02039	0.760172	322	321	1.02039	0.762669	322	321	1.02039	0.630375	322	321	1.02039	0.693652
323	322	1.01967	1.08363	323	322	1.01967	1.06061	323	322	1.01967	1.16226	323	322	1.01967	0.916975	323	322	1.01967	1.11123	323	322	1.01967	1.01454	323	322	1.01967	0.979327	323	322	1.01967	1.04002	323	322	1.01967	0.766469	323	322	1.01967	0.905613
324	323	1.01896	0.793186	324	323	1.01896	0.774439	324	323	1.01896	1.08117	324	323	1.01896	0.720969	324	323	1.01896	0.847319	324	323	1.01896	0.892163	324	323	1.01896	0.760172	324	323	1.01896	0.762669	324	323	1.01896	0.630375	324	323	1.01896	0.693652
325	324	1.01824	1.08363	325	324	1.01824	1.06061	325	324	1.01824	1.16226	325	324	1.01824	0.916975	325	324	1.01824	1.11123	325	324	1.01824	1.01454	325	324	1.01824	0.979327	325	324	1.01824	1.04002	325	324	1.01824	0.766469	325	324	1.01824	0.905613
326	325	1.01753	0.793186	326	325	1.01753	0.774439	326	325	1.01753	1.08117	326	325	1.01753	0.720969	326	325	1.01753	0.847319	326	325	1.01753	0.892163	326	325	1.01753	0.760172	326	325	1.01753	0.762669	326	325	1.01753	0.630375	326	325	1.01753	0.693652
327	326	1.01681	1.08363	327	326	1.01681	1.06061	327	326	1.01681	1.16226	327	326	1.01681	0.916975	327	326	1.01681	1.11123	327	326	1.01681	1.01454	327	326	1.01681	0.979327	327	326	1.01681	1.04002	327	326	1.01681	0.766469	327	326	1.01681	0.905613
328	327	1.01609	0.793186	328	327	1.01609	0.774439	328	327	1.01609	1.08117	328	327	1.01609	0.720969	328	327	1.01609	0.847319	328	327	1.01609	0.892163	328	327	1.01609	0.760172	328	327	1.01609	0.762669	328	327	1.01609	0.630375	328	327	1.01609	0.693652
329	328	1.01538	1.08363	329	328	1.01538	1.06061	329	328	1.01538	1.16226	329	328	1.01538	0.916975	329	328	1.01538	1.11123	329	328	1.01538	1.01454	329	328	1.01538	0.979327	329	328	1.01538	1.04002	329	328	1.01538	0.766469	329	328	1.01538	0.905613
330	329	1.01466	0.793186	330	329	1.01466	0.774439	330	329	1.01466	1.08117	330	329	1.01466	0.720969	330	329	1.01466	0.847319	330	329	1.01466	0.892163	330	329	1.01466	0.760172	330	329	1.01466	0.762669	330	329	1.01466	0.630375	330	329	1.01466	0.693652
331	330	1.01395	1.08363	331	330	1.01395	1.06061	331	330	1.01395	1.16226	331	330	1.01395	0.916975	331	330	1.01395	1.11123	331	330	1.01395	1.01454	331	330	1.01395	0.979327	331	330	1.01395	1.04002	331	330	1.01395	0.766469	331	330	1.01395	0.905613
332	331	1.01323	0.793186	332	331	1.01323	0.774439	332	331	1.01323	1.08117	332	331	1.01323	0.720969	332	331	1.01323	0.847319	332	331	1.01323	0.892163	332	331	1.01323	0.760172	332	331	1.01323	0.762669	332	331	1.01323	0.630375	332	331	1.01323	0.693652
333	332	1.01252	1.08363	333	332	1.01252	1.06061	333	332	1.01252	1.16226	333	332	1.01252	0.916975	333	332	1.01252	1.11123	333	332	1.01252	1.01454	333	332	1.01252	0.979327	333	332	1.01252	1.04002	333	332	1.01252	0.766469	333	332	1.01252	0.905613
334	333	1.0118	0.793186	334	333	1.0118	0.774439	334	333	1.0118	1.08117	334	333	1.0118	0.720969	334	333	1.0118	0.847319	334	333	1.0118	0.892163	334	333	1.0118	0.760172	334	333	1.0118	0.762669	334	333	1.0118	0.630375	334	333	1.0118	0.693652
335	334	1.01109	1.08363	335	334	1.01109	1.06061	335	334	1.01109	1.16226	335	334	1.01109	0.916975	335	334	1.01109	1.11123	335	334	1.01109	1.01454	335	334	1.01109	0.979327	335	334	1.01109	1.04002	335	334	1.01109	0.766469	335	334	1.01109	0.905613
336	335	1.01037	0.793186	336	335	1.01037	0.774439	336	335	1.01037	1.08117	336	335	1.01037	0.720969	336	335	1.01037	0.847319	336	335	1.01037	0.892163	336	335	1.01037	0.760172	336	335	1.01037	0.762669	336	335	1.01037	0.630375	336	335	1.01037	0.693652
337	336	1.00966	1.08363	337	336	1.00966	1.06061	337	336	1.00966	1.16226	337	336	1.00966	0.916975	337	336	1.00966	1.11123	337	336	1.00966	1.01454	337	336	1.00966	0.979327	337	336	1.00966	1.04002	337	336	1.00966	0.766469	337	336	1.00966	0.905613
338	337	1.00894	0.793186	338	337	1.00894	0.774439	338	337	1.00894	1.08117	338	337	1.00894	0.720969	338	337	1.00894	0.847319	338	337	1.00894	0.892163	338	337	1.00894	0.760172	338	337	1.00894	0.762669	338	337	1.00894	0.630375	338	337	1.00894	0.693652
339	338	1.00823	1.08363	339	338	1.00823	1.06061	339	338	1.00823	1.16226	339	338	1.00823	0.916975	339	338	1.00823	1.11123	339	338	1.00823	1.01454	339	338	1.00823	0.979327	339	338	1.00823	1.04002	339	338	1.00823	0.766469	339	338	1.00823	0.905613
340	339	1.00751	0.793186	340	339	1.00751	0.774439	340	339	1.00751	1.08117	340	339	1.00751	0.720969	340	339	1.00751	0.847319	340	339	1.00751	0.892163	340	339	1.00751	0.760172	340	339	1.00751	0.762669	340	339	1.00751	0.630375	340	339	1.00751	0.693652
341	340	1.0068	1.08363	341	340	1.0068	1.06061	341	340	1.0068	1.16226	341	340	1.0068	0.916975	341	340	1.0068	1.11123	341	340	1.0068	1.01454	341	340	1.0068	0.979327	341	340	1.0068	1.04002	341	340	1.0068	0.766469	341	340	1.0068	0.905613
342	341	1.00608	0.793186	342	341	1.00608	0.774439	342	341	1.00608	1.08117	342	341	1.00608	0.720969	342	341	1.00608	0.847319	342	341	1.00608	0.892163	342	341	1.00608	0.760172	342	341	1.00608	0.762669	342	341	1.00608	0.630375	342	341	1.00608	0.693652
343	342	1.00536	1.08363	343	342	1.00536	1.06061	343	342	1.00536	1.16226	343	342	1.00536	0.916975	343	342	1.00536	1.11123	343	342	1.00536	1.01454	343	342	1.00536	0.979327	343	342	1.00536	1.04002	343	342	1.00536	0.766469	343	342	1.00536	0.905613
344	343	1.00465	0.793186	344	343	1.00465	0.774439	344	343	1.00465	1.08117	344	343	1.00465	0.720969	344	343	1.00465	0.847319	344	343	1.00465	0.892163	344	343	1.00465	0.760172	344	343	1.00465	0.762669	344	343	1.00465	0.630375	344	343	1.00465	0.693652
345	344	1.00393	1.08363	345	344	1.00393	1.06061	345	344	1.00393	1.16226	345	344	1.00393	0.916975	345	344	1.00393	1.11123	345	344	1.00393	1.01454	345	344	1.00393	0.979327	345	344	1.00393	1.04002	345	344	1.00393	0.766469	345	344	1.00393	0.905613
346	345	1.00322	0.793186	346	345	1.00322	0.774439	346	345	1.00322	1.08117	346	345	1.00322	0.720969	346	345	1.00322	0.847319	346	345	1.00322	0.892163	346	345	1.00322	0.760172	346	345	1.00322	0.762669	346	345	1.00322	0.630375	346	345	1.00322	0.693652
347	346	1.0025	1.08363	347	346	1.0025	1.06061	347	346	1.0025	1.16226	347	346	1.0025	0.916975	347	346	1.0025	1.11123	347	346	1.0025	1.01454	347	346	1.0025	0.979327	347	346	1.0025	1.04002	347	346	1.0025	0.766469	347	346	1.0025	0.905613
348	347	1.00179	0.793186	348	347	1.00179	0.774439	348	347	1.00179	1.08117	348	347	1.00179	0.720969	348	347	1.00179	0.847319	348	347	1.00179	0.892163	348	347	1.00179	0.760172	348	347	1.00179	0.762669	348	347	1.00179	0.630375	348	347	1.00179	0.693652
349	348	1.00107	1.08363	349	348	1.00107	1.06061	349	348	1.00107	1.16226	349	348	1.00107	0.916975	349	348	1.00107	1.11123	349	348	1.00107	1.01454	349	348	1.00107	0.979327	349	348	1.00107	1.04002	349	348	1.00107	0.766469	349	348	1.00107	0.905613
350	349	1.00036	0.793186	350	349	1.00036	0.774439	350	349	1.00036	1.08117	350	349	1.00036	0.720969	350	349	1.00036	0.847319	350	349	1.00036	0.892163	350	349	1.00036	0.760172	350	349	1.00036	0.762669	350	349	1.00036	0.630375	350	349	1.00036	0.693652
351	350	0.999642	1.08363	351	350	0.999642	1.06061	351	350	0.999642	1.16226	351	350	0.999642	0.916975	351	350	0.999642	1.11123	351	350	0.999642	1.01454	351	350	0.999642	0.979327	351	350	0.999642	1.04002	351	350	0.999642	0.766469	351	350	0.999642	0.905613
352	351	0.998927	0.793186	352	351	0.998927	0.774439	352	351	0.998927	1.08117	352	351	0.998927	0.720969	352	351	0.998927	0.847319	352	351	0.998927	0.892163	352	351	0.998927	0.760172	352	351	0.998927	0.762669	352	351	0.998927	0.630375	352	351	0.998927	0.693652
353	352	0.998212	1.08363	353	352	0.998212	1.06061	353	352	0.998212	1.16226	353	352	0.998212	0.916975	353	352	0.998212	1.11123	353	352	0.998212	1.01454	353	352	0.998212	0.979327	353	352	0.998212	1.04002	353	352	0.998212	0.766469	353	352	0.998212	0.905613
354	353	0.997496	0.793186	354	353	0.997496	0.774439	354	353	0.997496	1.08117	354	353	0.997496	0.720969	354	353	0.997496	0.847319	354	353	0.997496	0.892163	354	353	0.997496	0.760172	354	353	0.997496	0.762669	354	353	0.997496	0.630375	354	353	0.997496	0.693652
355	354	0.996781	1.08363	355	354	0.996781	1.06061	355	354	0.996781	1.16226	355	354	0.996781	0.916975	355	354	0.996781	1.11123	355	354	0.996781	1.01454	355	354	0.996781	0.979327	355	354	0.996781	1.04002	355	354	0.996781	0.766469	355	354	0.996781	0.905613
356	355	0.996066	0.793186	356	355	0.996066	0.774439	356	355	0.996066	1.08117	356	355	0.996066	0.720969	356	355	0.996066	0.847319	356	355	0.996066	0.892163	356	355	0.996066	0.760172	356	355	0.996066	0.762669	356	355	0.996066	0.630375	356	355	0.996066	0.693652
357	356	0.99535	1.08363	357	356	0.99535	1.06061	357	356	0.99535	1.16226	357	356	0.99535	0.916975	357	356	0.99535	1.11123	357	356	0.99535	1.01454	357	356	0.99535	0.979327	357	356	0.99535	1.04002	357	356	0.99535	0.766469	357	356	0.99535	0.905613
358	357	0.994635	0.793186	358	357	0.994635	0.774439	358	357	0.994635	1.08117	358	357	0.994635	0.720969	358	357	0.994635	0.847319	358	357	0.994635	0.892163	358	357	0.994635	0.760172	358	357	0.994635	0.762669	358	357	0.994635	0.630375	358	357	0.994635	0.693652
359	358	0.99392	1.08363	359	358	0.99392	1.06061	359	358	0.99392	1.16226	359	358	0.99392	0.916975	359	358	0.99392	1.11123	359	358	0.99392	1.01454	359	358	0.99392	0.979327	359	358	0.99392	1.04002	359	358	0.99392	0.766469	359	358	0.99392	0.905613
360	359	0.993205	0.793186	360	359	0.993205	0.774439	360	359	0.993205	1.08117	360	359	0.993205	0.720969	360	359	0.993205	0.847319	360	359	0.993205	0.892163	360	359	0.993205	0.760172	360	359	0.993205	0.762669	360	359	0.993205	0.630375	360	359	0.993205	0.693652
361	360	0.992489	1.08363	361	360	0.992489	1.06061	361	360	0.992489	1.16226	361	360	0.992489	0.916975	361	360	0.992489	1.11123	361	360	0.992489	1.01454	361	360	0.992489	0.979327	361	360	0.992489	1.04002	361	360	0.992489	0.766469	361	360	0.992489	0.905613
362	361	0.991774	0.793186	362	361	0.991774	0.774439	362	361	0.991774	1.08117	362	361	0.991774	0.720969	362	361	0.991774	0.847319	362	361	0.991774	0.892163	362	361	0.991774	0.760172	362	361	0.991774	0.762669	362	361	0.991774	0.630375	362	361	0.991774	0.693652
363	362	0.991059	1.08363	363	362	0.991059	1.06061	363	362	0.991059	1.16226	363	362	0.991059	0.916975	363	362	0.991059	1.11123	363	362	0.991059	1.01454	363	362	0.991059	0.979327	363	362	0.991059	1.04002	363	362	0.991059	0.766469	363	362	0.991059	0.905613
364	363	0.990343	0.793186	364	363	0.990343	0.774439	364	363	0.990343	1.08117	364	363	0.990343	0.720969	364	363	0.990343	0.847319	364	363	0.990343	0.892163	364	363	0.990343	0.760172	364	363	0.990343	0.762669	364	363	0.990343	0.630375	364	363	0.990343	0.693652
365	364	0.989628	1.08363	365	364	0.989628	1.06061	365	364	0.989628	1.16226	365	364	0.989628	0.916975	365	364	0.989628	1.11123	365	364	0.989628	1.01454	365	364	0.989628	0.979327	365	364	0.989628	1.04002	365	364	0.989628	0.766469	365	364	0.989628	0.905613
366	365	0.988913	0.793186	366	365	0.988913	0.774439	366	365	0.988913	1.08117	366	365	0.988913	0.720969	366	365	0.988913	0.847319	366	365	0.988913	0.892163	366	365	0.988913	0.760172	366	365	0.988913	0.762669	366	365	0.988913	0.630375	366	365	0.988913	0.693652
367	366	0.988197	1.08363	367	366	0.988197	1.06061	367	366	0.988197	1.16226	367	366	0.988197	0.916975	367	366	0.988197	1.11123	367	366	0.988197	1.01454	367	366	0.988197	0.979327	367	366	0.988197	1.04002	367	366	0.988197	0.766469	367	366	0.988197	0.905613
368	367	0.987482	0.793186	368	367	0.987482	0.774439	368	367	0.987482	1.08117	368	367	0.987482	0.720969	368	367	0.987482	0.847319	368	367	0.987482	0.892163	368	367	0.987482	0.760172	368	367	0.987482	0.762669	368	367	0.987482	0.630375	368	367	0.987482	0.693652
369	368	0.986767	1.08363	369	368	0.986767	1.06061	369	368	0.986767	1.16226	369	368	0.986767	0.916975	369	368	0.986767	1.11123	369	368	0.986767	1.01454	369	368	0.986767	0.979327	369	368	0.986767	1.04002	369	368	0.986767	0.766469	369	368	0.986767	0.905613
370	369	0.986051	0.793186	370	369	0.986051	0.774439	370	369	0.986051	1.08117	370	369	0.986051	0.720969	370	369	0.986051	0.847319	370	369	0.986051	0.892163	370	369	0.986051	0.760172	370	369	0.986051	0.762669	370	369	0.986051	0.630375	370	369	0.986051	0.693652
371	370	0.985336	1.08363	371	370	0.985336	1.06061	371	370	0.985336	1.16226	371	370	0.985336	0.916975	371	370	0.985336	1.11123	371	370	0.985336	1.01454	371	370	0.985336	0.979327	371	370	0.985336	1.04002	371	370	0.985336	0.766469	371	370	0.985336	0.905613
372	371	0.984621	0.793186	372	371	0.984621	0.774439	372	371	0.984621	1.08117	372	371	0.984621	0.720969	372	371	0.984621	0.847319	372	371	0.984621	0.892163	372	371	0.984621	0.760172	372	371	0.984621	0.762669	372	371	0.984621	0.630375	372	371	0.984621	0.693652
373	372	0.983906	1.08363	373	372	0.983906	1.06061	373	372	0.983906	1.16226	373	372	0.983906	0.916975	373	372	0.983906	1.11123	373	372	0.983906	1.01454	373	372	0.983906	0.979327	373	372	0.983906	1.04002	373	372	0.983906	0.766469	373	372	0.983906	0.905613
374	373	0.98319	0.793186	374	373	0.98319	0.774439	374	373	0.98319	1.08117	374	373	0.98319	0.720969	374	373	0.98319	0.847319	374	373	0.98319	0.892163	374	373	0.98319	0.760172	374	373	0.98319	0.762669	374	373	0.98319	0.630375	374	373	0.98319	0.693652
375	374	0.982475	1.08363	375	374	0.982475	1.06061	375	374	0.982475	1.16226	375	374	0.982475	0.916975	375	374	0.982475	1.11123	375	374	0.982475	1.01454	375	374	0.982475	0.979327	375	374	0.982475	1.04002	375	374	0.982475	0.766469	375	374	0.982475	0.905613
376	375	0.98176	0.793186	376	375	0.98176	0.774439	376	375	0.98176	1.08117	376	375	0.98176	0.720969	376	375	0.98176	0.847319	376	375	0.98176	0.892163	376	375	0.98176	0.760172	376	375	0.98176	0.762669	376	375	0.98176	0.630375	376	375	0.98176	0.693652
377	376	0.981044	1.08363	377	376	0.981044	1.06061	377	376	0.981044	1.16226	377	376	0.981044	0.916975	377	376	0.981044	1.11123	377	376	0.981044	1.01454	377	376	0.981044	0.979327	377	376	0.981044	1.04002	377	376	0.981044	0.766469	377	376	0.981044	0.905613
378	377	0.980329	0.793186	378	377	0.980329	0.774439	378	377	0.980329	1.08117	378	377	0.980329	0.720969	378	377	0.980329	0.847319	378	377	0.980329	0.892163	378	377	0.980329	0.760172	378	377	0.980329	0.762669	378	377	0.980329	0.630375	378	377	0.980329	0.693652
379	378	0.979614	1.08363	379	378	0.979614	1.06061	379	378	0.979614	1.16226	379	378	0.979614	0.916975	379	378	0.979614	1.11123	379	378	0.979614	1.01454	379	378	0.979614	0.979327	379	378	0.979614	1.04002	379	378	0.979614	0.766469	379	378	0.979614	0.905613
380	379	0.978898	0.793186	380	379	0.978898	0.774439	380	379	0.978898	1.08117	380	379	0.978898	0.720969	380	379	0.978898	0.847319	380	379	0.978898	0.892163	380	379	0.978898	0.760172	380	379	0.978898	0.762669	380	379	0.978898	0.630375	380	379	0.978898	0.693652
381	380	0.978183	1.08363	381	380	0.978183	1.06061	381	380	0.978183	1.16226	381	380	0.978183	0.916975	381	380	0.978183	1.11123	381	380	0.978183	1.01454	381	380	0.978183	0.979327	381	380	0.978183	1.04002	381	380	0.978183	0.766469	381	380	0.978183	0.905613
382	381	0.977468	0.793186	382	381	0.977468	0.774439	382	381	0.977468	1.08117	382	381	0.977468	0.720969	382	381	0.977468	0.847319	382	381	0.977468	0.892163	382	381	0.977468	0.760172	382	381	0.977468	0.762669	382	381	0.977468	0.630375	382	381	0.977468	0.693652
383	382	0.976752	1.08363	383	382	0.976752	1.06061	383	382	0.976752	1.16226	383	382	0.976752	0.916975	383	382	0.976752	1.11123	383	382	0.976752	1.01454	383	382	0.976752	0.979327	383	382	0.976752	1.04002	383	382	0.976752	0.766469	383	382	0.976752	0.905613
384	383	0.976037	0.793186	384	383	0.976037	0.774439	384	383	0.976037	1.08117	384	383	0.976037	0.720969	384	383	0.976037	0.847319	384	383	0.976037	0.892163	384	383	0.976037	0.760172	384	383	0.976037	0.762669	384	383	0.976037	0.630375	384	383	0.976037	0.693652
385	384	0.975322	1.08363	385	384	0.975322	1.06061	385	384	0.975322	1.16226	385	384	0.975322	0.916975	385	384	0.975322	1.11123	385	384	0.975322	1.01454	385	384	0.975322	0.979327	385	384	0.975322	1.04002	385	384	0.975322	0.766469	385	384	0.975322	0.905613
386	385	0.974607	0.793186	386	385	0.974607	0.774439	386	385	0.974607	1.08117	386	385	0.974607	0.720969	386	385	0.974607	0.847319	386	385	0.974607	0.892163	386	385	0.974607	0.760172	386	385	0.974607	0.762669	386	385	0.974607	0.630375	386	385	0.974607	0.693652
387	386	0.973891	1.08363	387	386	0.973891	1.06061	387	386	0.973891	1.16226	387	386	0.973891	0.916975	387	386	0.973891	1.11123	387	386	0.973891	1.01454	387	386	0.973891	0.979327	387	386	0.973891	1.04002	387	386	0.973891	0.766469	387	386	0.973891	0.905613
388	387	0.973176	0.793186	388	387	0.973176	0.774439	388	387	0.973176	1.08117	388	387	0.973176	0.720969	388	387	0.973176	0.847319	388	387	0.973176	0.892163	388	387	0.973176	0.760172	388	387	0.973176	0.762669	388	387	0.973176	0.630375	388	387	0.973176	0.693652
389	388	0.972461	1.08363	389	388	0.972461	1.06061	389	388	0.972461	1.16226	389	388	0.972461	0.916975	389	388	0.972461	1.11123	389	388	0.972461	1.01454	389	388	0.972461	0.979327	389	388	0.972461	1.04002	389	388	0.972461	0.766469	389	388	0.972461	0.905613
390	389	0.971745	0.793186	390	389	0.971745	0.774439	390	389	0.971745	1.08117	390	389	0.971745	0.720969	390	389	0.971745	0.847319	390	389	0.971745	0.892163	390	389	0.971745	0.760172	390	389	0.971745	0.762669	390	389	0.971745	0.630375	390	389	0.971745	0.693652
391	390	0.97103	1.08363	391	390	0.97103	1.06061	391	390	0.97103	1.16226	391	390	0.97103	0.916975	391	390	0.97103	1.11123	391	390	0.97103	1.01454	391	390	0.97103	0.979327	391	390	0.97103	1.04002	391	390	0.97103	0.766469	391	390	0.97103	0.905613
392	391	0.970315	0.793186	392	391	0.970315	0.774439	392	391	0.970315	1.08117	392	391	0.970315	0.720969	392	391	0.970315	0.847319	392	391	0.970315	0.892163	392	391	0.970315	0.760172	392	391	0.970315	0.762669	392	391	0.970315	0.630375	392	391	0.970315	0.693652
393	392	0.969599	1.08363	393	392	0.969599	1.06061	393	392	0.969599	1.16226	393	392	0.969599	0.916975	393	392	0.969599	1.11123	393	392	0.969599	1.01454	393	392	0.969599	0.979327	393	392	0.969599	1.04002	393	392	0.969599	0.766469	393	392	0.969599	0.905613
394	393	0.968884	0.793186	394	393	0.968884	0.774439	394	393	0.968884	1.08117	394	393	0.968884	0.720969	394	393	0.968884	0.847319	394	393	0.968884	0.892163	394	393	0.968884	0.760172	394	393	0.968884	0.762669	394	393	0.968884	0.630375	394	393	0.968884	0.693652
395	394	0.968169	1.08363	395	394	0.968169	1.06061	395	394	0.968169	1.16226	395	394	0.968169	0.916975	395	394	0.968169	1.11123	395	394	0.968169	1.01454	395	394	0.968169	0.979327	395	394	0.968169	1.04002	395	394	0.968169	0.766469	395	394	0.968169	0.905613
396	395	0.967453	0.793186	396	395	0.967453	0.774439	396	395	0.967453	1.08117	396	395	0.967453	0.720969	396	395	0.967453	0.847319	396	395	0.967453	0.892163	396	395	0.967453	0.760172	396	395	0.967453	0.762669	396	395	0.967453	0.630375	396	395	0.967453	0.693652
397	396	0.966738	1.08363	397	396	0.966738	1.06061	397	396	0.966738	1.16226	397	396	0.966738	0.916975	397	396	0.966738	1.11123	397	396	0.966738	1.01454	397	396	0.966738	0.979327	397	396	0.966738	1.04002	397	396	0.966738	0.766469	397	396	0.966738	0.905613
398	397	0.966023	0.793186	398	397	0.966023	0.774439	398	397	0.966023	1.08117	398	397	0.966023	0.720969	398	397	0.966023	0.847319	398	397	0.966023	0.892163	398	397	0.966023	0.760172	398	397	0.966023	0.762669	398	397	0.966023	0.630375	398	397	0.966023	0.693652
399	398	0.965308	1.08363	399	398	0.965308	1.06061	399	398	0.965308	1.16226	399	398	0.965308	0.916975	399	398	0.965308	1.11123	399	398	0.965308	1.01454	399	398	0.965308	0.979327	399	398	0.965308	1.04002	399	398	0.965308	0.766469	399	398	0.965308	0.905613
400	399	0.964592	0.793186	400	399	0.964592	0.774439	400	399	0.964592	1.08117	400	399	0.964592	0.720969	400	399	0.964592	0.847319	400	399	0.964592	0.892163	400	399	0.964592	0.760172	400	399	0.964592	0.762669	400	399	0.964592	0.630375	400	399	0.964592	0.693652
401	400	0.963877	1.08363	401	400	0.963877	1.06061	401	400	0.963877	1.16226	401	400	0.963877	0.916975	401	400	0.963877	1.11123	401	400	0.963877	1.01454	401	400	0.963877	0.979327	401	400	0.963877	1.04002	401	400	0.963877	0.766469	401	400	0.963877	0.905613
402	401	0.963162	0.793186	402	401	0.963162	0.774439	402	401	0.963162	1.08117	402	401	0.963162	0.720969	402	401	0.963162	0.847319	402	401	0.963162	0.892163	402	401	0.963162	0.760172	402	401	0.963162	0.762669	402	401	0.963162	0.630375	402	401	0.963162	0.693652
403	402	0.962446	1.08363	403	402	0.962446	1.06061	403	402	0.962446	1.16226	403	402	0.962446	0.916975	403	402	0.962446	1.11123	403	402	0.962446	1.01454	403	402	0.962446	0.979327	403	402	0.962446	1.04002	403	402	0.962446	0.766469	403	402	0.962446	0.905613
404	403	0.961731	0.793186	404	403	0.961731	0.774439	404	403	0.961731	1.08117	404	403	0.961731	0.720969	404	403	0.961731	0.847319	404	403	0.961731	0.892163	404	403	0.961731	0.760172	404	403	0.961731	0.762669	404	403	0.961731	0.630375	404	403	0.961731	0.693652
405	404	0.961016	1.08363	405	404	0.961016	1.06061	405	404	0.961016	1.16226	405	404	0.961016	0.916975	405	404	0.961016	1.11123	405	404	0.961016	1.01454	405	404	0.961016	0.979327	405	404	0.961016	1.04002	405	404	0.961016	0.766469	405	404	0.961016	0.905613
406	405	0.9603	0.793186	406	405	0.9603	0.774439	406	405	0.9603	1.08117	406	405	0.9603	0.720969	406	405	0.9603	0.847319	406	405	0.9603	0.892163	406	405	0.9603	0.760172	406	405	0.9603	0.762669	406	405	0.9603	0.630375	406	405	0.9603	0.693652
407	406	0.959585	1.08363	407	406	0.959585	1.06061	407	406	0.959585	1.16226	407	406	0.959585	0.916975	407	406	0.959585	1.11123	407	406	0.959585	1.01454	407	406	0.959585	0.979327	407	406	0.959585	1.04002	407	406	0.959585	0.766469	407	406	0.959585	0.905613
408	407	0.95887	0.793186	408	407	0.95887	0.774439	408	407	0.95887	1.08117	408	407	0.95887	0.720969	408	407	0.95887	0.847319	408	407	0.95887	0.892163	408	407	0.95887	0.760172	408	407	0.95887	0.762669	408	407	0.95887	0.630375	408	407	0.95887	0.693652
409	408	0.958154	1.08363	409	408	0.958154	1.06061	409	408	0.958154	1.16226	409	408	0.958154	0.916975	409	408	0.958154	1.11123	409	408	0.958154	1.01454	409	408	0.958154	0.979327	409	408	0.958154	1.04002	409	408	0.958154	0.766469	409	408	0.958154	0.905613
410	409	0.957439	0.793186	410	409	0.957439	0.774439	410	409	0.957439	1.08117	410	409	0.957439	0.720969	410	409	0.957439	0.847319	410	409	0.957439	0.892163	410	409	0.957439	0.760172	410	409	0.957439	0.762669	410	409	0.957439	0.630375	410	409	0.957439	0.693652
411	410	0.956724	1.08363	411	410	0.956724	1.06061	411	410	0.956724	1.16226	411	410	0.956724	0.916975	411	410	0.956724	1.11123	411	410	0.956724	1.01454	411	410	0.956724	0.979327	411	410	0.956724	1.04002	411	410	0.956724	0.766469	411	410	0.956724	0.905613
412	411	0.956009	0.793186	412	411	0.956009	0.774439	412	411	0.956009	1.08117	412	411	0.956009	0.720969	412	411	0.956009	0.847319	412	411	0.956009	0.892163	412	411	0.956009	0.760172	412	411	0.956009	0.762669	412	411	0.956009	0.630375	412	411	0.956009	0.693652
413	412	0.955293	1.08363	413	412	0.955293	1.06061	413	412	0.955293	1.16226	413	412	0.955293	0.916975	413	412	0.955293	1.11123	413	412	0.955293	1.01454	413	412	0.955293	0.979327	413	412	0.955293	1.04002	413	412	0.955293	0.766469	413	412	0.955293	0.905613
414	413	0.954578	0.793186	414	413	0.954578	0.774439	414	413	0.954578	1.08117	414	413	0.954578	0.720969	414	413	0.954578	0.847319	414	413	0.954578	0.892163	414	413	0.954578	0.760172	414	413	0.954578	0.762669	414	413	0.954578	0.630375	414	413	0.954578	0.693652
415	414	0.953863	1.08363	415	414	0.953863	1.06061	415	414	0.953863	1.16226	415	414	0.953863	0.916975	415	414	0.953863	1.11123	415	414	0.953863	1.01454	415	414	0.953863	0.979327	415	414	0.953863	1.04002	415	414	0.953863	0.766469	415	414	0.953863	0.905613
416	415	0.953147	0.793186	416	415	0.953147	0.774439	416	415	0.953147	1.08117	416	415	0.953147	0.720969	416	415	0.953147	0.847319	416	415	0.953147	0.892163	416	415	0.953147	0.760172	416	415	0.953147	0.762669	416	415	0.953147	0.630375	416	415	0.953147	0.693652
417	416	0.952432	1.08363	417	416	0.952432	1.06061	417	416	0.952432	1.16226	417	416	0.952432	0.916975	417	416	0.952432	1.11123	417	416	0.952432	1.01454	417	416	0.952432	0.979327	417	416	0.952432	1.04002	417	416	0.952432	0.766469	417	416	0.952432	0.905613
418	417	0.951717	0.793186	418	417	0.951717	0.774439	418	417	0.951717	1.08117	418	417	0.951717	0.720969	418	417	0.951717	0.847319	418	417	0.951717	0.892163	418	417	0.951717	0.760172	418	417	0.951717	0.762669	418	417	0.951717	0.630375	418	417	0.951717	0.693652
419	418	0.951001	1.08363	419	418	0.951001	1.06061	419	418	0.951001	1.16226	419	418	0.951001	0.916975	419	418	0.951001	1.11123	419	418	0.951001	1.01454	419	418	0.951001	0.979327	419	418	0.951001	1.04002	419	418	0.951001	0.766469	419	418	0.951001	0.905613
420	419	0.950286	0.793186	420	419	0.950286	0.774439	420	419	0.950286	1.08117	420	419	0.950286	0.720969	420	419	0.950286	0.847319	420	419	0.950286	0.892163	420	419	0.950286	0.760172	420	419	0.950286	0.762669	420	419	0.950286	0.630375	420	419	0.950286	0.693652
421	420	0.949571	1.08363	421	420	0.949571	1.06061	421	420	0.949571	1.16226	421	420	0.949571	0.916975	421	420	0.949571	1.11123	421	420	0.949571	1.01454	421	420	0.949571	0.979327	421	420	0.949571	1.04002	421	420	0.949571	0.766469	421	420	0.949571	0.905613
422	421	0.948856	0.793186	422	421	0.948856	0.774439	422	421	0.948856	1.08117	422	421	0.948856	0.720969	422	421	0.948856	0.847319	422	421	0.948856	0.892163	422	421	0.948856	0.760172	422	421	0.948856	0.762669	422	421	0.948856	0.630375	422	421	0.948856	0.693652
423	422	0.94814	1.08363	423	422	0.94814	1.06061	423	422	0.94814	1.16226	423	422	0.94814	0.916975	423	422	0.94814	1.11123	423	422	0.94814	1.01454	423	422	0.94814	0.979327	423	422	0.94814	1.04002	423	422	0.94814	0.766469	423	422	0.94814	0.905613
424	423	0.947425	0.793186	424	423	0.947425	0.774439	424	423	0.947425	1.08117	424	423	0.947425	0.720969	424	423	0.947425	0.847319	424	423	0.947425	0.892163	424	423	0.947425	0.760172	424	423	0.947425	0.762669	424	423	0.947425	0.630375	424	423	0.947425	0.693652
425	424	0.94671	1.08363	425	424	0.94671	1.06061	425	424	0.94671	1.16226	425	424	0.94671	0.916975	425	424	0.94671	1.11123	425	424	0.94671	1.01454	425	424	0.94671	0.979327	425	424	0.94671	1.04002	425	424	0.94671	0.766469	425	424	0.94671	0.905613
426	425	0.945994	0.793186	426	425	0.945994	0.774439	426	425	0.945994	1.08117	426	425	0.945994	0.720969	426	425	0.945994	0.847319	426	425	0.945994	0.892163	426	425	0.945994	0.760172	426	425	0.945994	0.762669	426	425	0.945994	0.630375	426	425	0.945994	0.693652
427	426	0.945279	1.08363	427	426	0.945279	1.06061	427	426	0.945279	1.16226	427	426	0.945279	0.916975	427	426	0.945279	1.11123	427	426	0.945279	1.01454	427	426	0.945279	0.979327	427	426	0.945279	1.04002	427	426	0.945279	0.766469	427	426	0.945279	0.905613
428	427	0.944564	0.793186	428	427	0.944564	0.774439	428	427	0.944564	1.08117	428	427	0.944564	0.720969	428	427	0.944564	0.847319	428	427	0.944564	0.892163	428	427	0.944564	0.760172	428	427	0.944564	0.762669	428	427	0.944564	0.630375	428	427	0.944564	0.693652
429	428	0.943848	1.08363	429	428	0.943848	1.06061	429	428	0.943848	1.16226	429	428	0.943848	0.916975	429	428	0.943848	1.11123	429	428	0.943848	1.01454	429	428	0.943848	0.979327	429	428	0.943848	1.04002	429	428	0.943848	0.766469	429	428	0.943848	0.905613
430	429	0.943133	0.793186	430	429	0.943133	0.774439	430	429	0.943133	1.08117	430	429	0.943133	0.720969	430	429	0.943133	0.847319	430	429	0.943133	0.892163	430	429	0.943133	0.760172	430	429	0.943133	0.762669	430	429	0.943133	0.630375	430	429	0.943133	0.693652
431	430	0.942418	1.08363	431	430	0.942418	1.06061	431	430	0.942418	1.16226	431	430	0.942418	0.916975	431	430	0.942418	1.11123	431	430	0.942418	1.01454	431	430	0.942418	0.979327	431	430	0.942418	1.04002	431	430	0.942418	0.766469	431	430	0.942418	0.905613
432	431	0.941702	0.793186	432	431	0.941702	0.774439	432	431	0.941702	1.08117	432	431	0.941702	0.720969	432	431	0.941702	0.847319	432	431	0.941702	0.892163	432	431	0.941702	0.760172	432	431	0.941702	0.762669	432	431	0.941702	0.630375	432	431	0.941702	0.693652
433	432	0.940987	1.08363	433	432	0.940987	1.06061	433	432	0.940987	1.16226	433	432	0.940987	0.916975	433	432	0.940987	1.11123	433	432	0.940987	1.01454	433	432	0.940987	0.979327	433	432	0.940987	1.04002	433	432	0.940987	0.766469	433	432	0.940987	0.905613
434	433	0.940272	0.793186	434	433	0.940272	0.774439	434	433	0.940272	1.08117	434	433	0.940272	0.720969	434	433	0.940272	0.847319	434	433	0.940272	0.892163	434	433	0.940272	0.760172	434	433	0.940272	0.762669	434	433	0.940272	0.630375	434	433	0.940272	0.693652
435	434	0.939557	1.08363	435	434	0.939557	1.06061	435	434	0.939557	1.16226	435	434	0.939557	0.916975	435	434	0.939557	1.11123	435	434	0.939557	1.01454	435	434	0.939557	0.979327	435	434	0.939557	1.04002	435	434	0.939557	0.766469	435	434	0.939557	0.905613
436	435	0.938841	0.793186	436	435	0.938841	0.774439	436	435	0.938841	1.08117	436	435	0.938841	0.720969	436	435	0.938841	0.847319	436	435	0.938841	0.892163	436	435	0.938841	0.760172	436	435	0.938841	0.762669	436	435	0.938841	0.630375	436	435	0.938841	0.693652
437	436	0.938126	1.08363	437	436	0.938126	1.06061	437	436	0.938126	1.16226	437	436	0.938126	0.916975	437	436	0.938126	1.11123	437	436	0.938126	1.01454	437	436	0.938126	0.979327	437	436	0.938126	1.04002	437	436	0.938126	0.766469	437	436	0.938126	0.905613
438	437	0.937411	0.793186	438	437	0.937411	0.774439	438	437	0.937411	1.08117	438	437	0.937411	0.720969	438	437	0.937411	0.847319	438	437	0.937411	0.892163	438	437	0.937411	0.760172	438	437	0.937411	0.762669	438	437	0.937411	0.630375	438	437	0.937411	0.693652
439	438	0.936695	1.08363	439	438	0.936695	1.06061	439	438	0.936695	1.16226	439	438	0.936695	0.916975	439	438	0.936695	1.11123	439	438	0.936695	1.01454	439	438	0.936695	0.979327	439	438	0.936695	1.04002	439	438	0.936695	0.766469	439	438	0.936695	0.905613
440	439	0.93598	0.793186	440	439	0.93598	0.774439	440	439	0.93598	1.08117	440	439	0.93598	0.720969	440	439	0.93598	0.847319	440	439	0.93598	0.892163	440	439	0.93598	0.760172	440	439	0.93598	0.762669	440	439	0.93598	0.630375	440	439	0.93598	0.693652
441	440	0.935265	1.08363	441	440	0.935265	1.06061	441	440	0.935265	1.16226	441	440	0.935265	0.916975	441	440	0.935265	1.11123	441	440	0.935265	1.01454	441	440	0.935265	0.979327	441	440	0.935265	1.04002	441	440	0.935265	0.766469	441	440	0.935265	0.905613
442	441	0.934549	0.793186	442	441	0.934549	0.774439	442	441	0.934549	1.08117	442	441	0.934549	0.720969	442	441	0.934549	0.847319	442	441	0.934549	0.892163	442	441	0.934549	0.760172	442	441	0.934549	0.762669	442	441	0.934549	0.630375	442	441	0.934549	0.693652
443	442	0.933834	1.08363	443	442	0.933834	1.06061	443	442	0.933834	1.16226	443	442	0.933834	0.916975	443	442	0.933834	1.11123	443	442	0.933834	1.01454	443	442	0.933834	0.979327	443	442	0.933834	1.04002	443	442	0.933834	0.766469	443	442	0.933834	0.905613
444	443	0.933119	0.793186	444	443	0.933119	0.774439	444	443	0.933119	1.08117	444	443	0.933119	0.720969	444	443	0.933119	0.847319	444	443	0.933119	0.892163	444	443	0.933119	0.760172	444	443	0.933119	0.762669	444	443	0.933119	0.630375	444	443	0.933119	0.693652
445	444	0.932403	1.08363	445	444	0.932403	1.06061	445	444	0.932403	1.16226	445	444	0.932403	0.916975	445	444	0.932403	1.11123	445	444	0.932403	1.01454	445	444	0.932403	0.979327	445	444	0.932403	1.04002	445	444	0.932403	0.766469	445	444	0.932403	0.905613
446	445	0.931688	0.793186	446	445	0.931688	0.774439	446	445	0.931688	1.08117	446	445	0.931688	0.720969	446	445	0.931688	0.847319	446	445	0.931688	0.892163	446	445	0.931688	0.760172	446	445	0.931688	0.762669	446	445	0.931688	0.630375	446	445	0.931688	0.693652
447	446	0.930973	1.08363	447	446	0.930973	1.06061	447	446	0.930973	1.16226	447	446	0.930973	0.916975	447	446	0.930973	1.11123	447	446	0.930973	1.01454	447	446	0.930973	0.979327	447	446	0.930973	1.04002	447	446	0.930973	0.766469	447	446	0.930973	0.905613
448	447	0.930258	0.793186	448	447	0.930258	0.774439	448	447	0.930258	1.08117	448	447	0.930258	0.720969	448	447	0.930258	0.847319	448	447	0.930258	0.892163	448	447	0.930258	0.760172	448	447	0.930258	0.762669	448	447	0.930258	0.630375	448	447	0.930258	0.693652
449	448	0.929542	1.08363	449	448	0.929542	1.06061	449	448	0.929542	1.16226	449	448	0.929542	0.916975	449	448	0.929542	1.11123	449	448	0.929542	1.01454	449	448	0.929542	0.979327	449	448	0.929542	1.04002	449	448	0.929542	0.766469	449	448	0.929542	0.905613
450	449	0.928827	0.793186	450	449	0.928827	0.774439	450	449	0.928827	1.08117	450	449	0.928827	0.720969	450	449	0.928827	0.847319	450	449	0.928827	0.892163	450	449	0.928827	0.760172	450	449	0.928827	0.762669	450	449	0.928827	0.630375	450	449	0.928827	0.693652
451	450	0.928112	1.08363	451	450	0.928112	1.06061	451	450	0.928112	1.16226	451	450	0.928112	0.916975	451	450	0.928112	1.11123	451	450	0.928112	1.01454	451	450	0.928112	0.979327	451	450	0.928112	1.04002	451	450	0.928112	0.766469	451	450	0.928112	0.905613
452	451	0.927396	0.793186	452	451	0.927396	0.774439	452	451	0.927396	1.08117	452	451	0.927396	0.720969	452	451	0.927396	0.847319	452	451	0.927396	0.892163	452	451	0.927396	0.760172	452	451	0.927396	0.762669	452	451	0.927396	0.630375	452	451	0.927396	0.693652
453	452	0.926681	1.08363	453	452	0.926681	1.06061	453	452	0.926681	1.16226	453	452	0.926681	0.916975	453	452	0.926681	1.11123	453	452	0.926681	1.01454	453	452	0.926681	0.979327	453	452	0.926681	1.04002	453	452	0.926681	0.766469	453	452	0.926681	0.905613
454	453	0.925966	0.793186	454	453	0.925966	0.774439	454	453	0.925966	1.08117	454	453	0.925966	0.720969	454	453	0.925966	0.847319	454	453	0.925966	0.892163	454	453	0.925966	0.760172	454	453	0.925966	0.762669	454	453	0.925966	0.630375	454	453	0.925966	0.693652
455	454	0.92525	1.08363	455	454	0.92525	1.06061	455	454	0.92525	1.16226	455	454	0.92525	0.916975	455	454	0.92525	1.11123	455	454	0.92525	1.01454	455	454	0.92525	0.979327	455	454	0.92525	1.04002	455	454	0.92525	0.766469	455	454	0.92525	0.905613
456	455	0.924535	0.793186	456	455	0.924535	0.774439	456	455	0.924535	1.08117	456	455	0.924535	0.720969	456	455	0.924535	0.847319	456	455	0.924535	0.892163	456	455	0.924535	0.760172	456	455	0.924535	0.762669	456	455	0.924535	0.630375	456	455	0.924535	0.693652
457	456	0.92382	1.08363	457	456	0.92382	1.06061	457	456	0.92382	1.16226	457	456	0.92382	0.916975	457	456	0.92382	1.11123	457	456	0.92382	1.01454	457	456	0.92382	0.979327	457	456	0.92382	1.04002	457	456	0.92382	0.766469	457	456	0.92382	0.905613
458	457	0.923104	0.793186	458	457	0.923104	0.774439	458	457	0.923104	1.08117	458	457	0.923104	0.720969	458	457	0.923104	0.847319	458	457	0.923104	0.892163	458	457	0.923104	0.760172	458	457	0.923104	0.762669	458	457	0.923104	0.630375	458	457	0.923104	0.693652
459	458	0.922389	1.08363	459	458	0.922389	1.06061	459	458	0.922389	1.16226	459	458	0.922389	0.916975	459	458	0.922389	1.11123	459	458	0.922389	1.01454	459	458	0.922389	0.979327	459	458	0.922389	1.04002	459	458	0.922389	0.766469	459	458	0.922389	0.905613
460	459	0.921674	0.793186	460	459	0.921674	0.774439	460	459	0.921674	1.08117	460	459	0.921674	0.720969	460	459	0.921674	0.847319	460	459	0.921674	0.892163	460	459	0.921674	0.760172	460	459	0.921674	0.762669	460	459	0.921674	0.630375	460	459	0.921674	0.693652
461	460	0.920959	1.08363	461	460	0.920959	1.06061	461	460	0.920959	1.16226	461	460	0.920959	0.916975	461	460	0.920959	1.11123	461	460	0.920959	1.01454	461	460	0.920959	0.979327	461	460	0.920959	1.04002	461	460	0.920959	0.766469	461	460	0.920959	0.905613
462	461	0.920243	0.793186	462	461	0.920243	0.774439	462	461	0.920243	1.08117	462	461	0.920243	0.720969	462	461	0.920243	0.847319	462	461	0.920243	0.892163	462	461	0.920243	0.760172	462	461	0.920243	0.762669	462	461	0.920243	0.630375	462	461	0.920243	0.693652
463	462	0.919528	1.08363	463	462	0.919528	1.06061	463	462	0.919528	1.16226	463	462	0.919528	0.916975	463	462	0.919528	1.11123	463	462	0.919528	1.01454	463	462	0.919528	0.979327	463	462	0.919528	1.04002	463	462	0.919528	0.766469	463	462	0.919528	0.905613
464	463	0.918813	0.793186	464	463	0.918813	0.774439	464	463	0.918813	1.08117	464	463	0.918813	0.720969	464	463	0.918813	0.847319	464	463	0.918813	0.892163	464	463	0.918813	0.760172	464	463	0.918813	0.762669	464	463	0.918813	0.630375	464	463	0.918813	0.693652
465	464	0.918097	1.08363	465	464	0.918097	1.06061	465	464	0.918097	1.16226	465	464	0.918097	0.916975	465	464	0.918097	1.11123	465	464	0.918097	1.01454	465	464	0.918097	0.979327	465	464	0.918097	1.04002	465	464	0.918097	0.766469	465	464	0.918097	0.905613
466	465	0.917382	0.793186	466	465	0.917382	0.774439	466	465	0.917382	1.08117	466	465	0.917382	0.720969	466	465	0.917382	0.847319	466	465	0.917382	0.892163	466	465	0.917382	0.760172	466	465	0.917382	0.762669	466	465	0.917382	0.630375	466	465	0.917382	0.693652
467	466	0.916667	1.08363	467	466	0.916667	1.06061	467	466	0.916667	1.16226	467	466	0.916667	0.916975	467	466	0.916667	1.11123	467	466	0.916667	1.01454	467	466	0.916667	0.979327	467	466	0.916667	1.04002	467	466	0.916667	0.766469	467	466	0.916667	0.905613
468	467	0.915951	0.793186	468	467	0.915951	0.774439	468	467	0.915951	1.08117	468	467	0.915951	0.720969	468	467	0.915951	0.847319	468	467	0.915951	0.892163	468	467	0.915951	0.760172	468	467	0.915951	0.762669	468	467	0.915951	0.630375	468	467	0.915951	0.693652
469	468	0.915236	1.08363	469	468	0.915236	1.06061	469	468	0.915236	1.16226	469	468	0.915236	0.916975	469	468	0.915236	1.11123	469	468	0.915236	1.01454	469	468	0.915236	0.979327	469	468	0.915236	1.04002	469	468	0.915236	0.766469	469	468	0.915236	0.905613
470	469	0.914521	0.793186	470	469	0.914521	0.774439	470	469	0.914521	1.08117	470	469	0.914521	0.720969	470	469	0.914521	0.847319	470	469	0.914521	0.892163	470	469	0.914521	0.760172	470	469	0.914521	0.762669	470	469	0.914521	0.630375	470	469	0.914521	0.693652
471	470	0.913805	1.08363	471	470	0.913805	1.06061	471	470	0.913805	1.16226	471	470	0.913805	0.916975	471	470	0.913805	1.11123	471	470	0.913805	1.01454	471	470	0.913805	0.979327	471	470	0.913805	1.04002	471	470	0.913805	0.766469	471	470	0.913805	0.905613
472	471	0.91309	0.793186	472	471	0.91309	0.774439	472	471	0.91309	1.08117	472	471	0.91309	0.720969	472	471	0.91309	0.847319	472	471	0.91309	0.892163	472	471	0.91309	0.760172	472	471	0.91309	0.762669	472	471	0.91309	0.630375	472	471	0.91309	0.693652
473	472	0.912375	1.08363	473	472	0.912375	1.06061	473	472	0.912375	1.16226	473	472	0.912375	0.916975	473	472	0.912375	1.11123	473	472	0.912375	1.01454	473	472	0.912375	0.979327	473	472	0.912375	1.04002	473	472	0.912375	0.766469	473	472	0.912375	0.905613
474	473	0.91166	0.793186	474	473	0.91166	0.774439	474	473	0.91166	1.08117	474	473	0.91166	0.720969	474	473	0.91166	0.847319	474	473	0.91166	0.892163	474	473	0.91166	0.760172	474	473	0.91166	0.762669	474	473	0.91166	0.630375	474	473	0.91166	0.693652
475	474	0.910944	1.08363	475	474	0.910944	1.06061	475	474	0.910944	1.16226	475	474	0.910944	0.916975	475	474	0.910944	1.11123	475	474	0.910944	1.01454	475	474	0.910944	0.979327	475	474	0.910944	1.04002	475	474	0.910944	0.766469	475	474	0.910944	0.905613
476	475	0.910229	0.793186	476	475	0.910229	0.774439	476	475	0.910229	1.08117	476	475	0.910229	0.720969	476	475	0.910229	0.847319	476	475	0.910229	0.892163	476	475	0.910229	0.760172	476	475	0.910229	0.762669	476	475	0.910229	0.630375	476	475	0.910229	0.693652
477	476	0.909514	1.08363	477	476	0.909514	1.06061	477	476	0.909514	1.16226	477	476	0.909514	0.916975	477	476	0.909514	1.11123	477	476	0.909514	1.01454	477	476	0.909514	0.979327	477	476	0.909514	1.04002	477	476	0.909514	0.766469	477	476	0.909514	0.905613
478	477	0.908798	0.793186	478	477	0.908798	0.774439	478	477	0.908798	1.08117	478	477	0.908798	0.720969	478	477	0.908798	0.847319	478	477	0.908798	0.892163	478	477	0.908798	0.760172	478	477	0.908798	0.762669	478	477	0.908798	0.630375	478	477	0.908798	0.693652
479	478	0.908083	1.08363	479	478	0.908083	1.06061	479	478	0.908083	1.16226	479	478	0.908083	0.916975	479	478	0.908083	1.11123	479	478	0.908083	1.01454	479	478	0.908083	0.979327	479	478	0.908083	1.04002	479	478	0.908083	0.766469	479	478	0.908083	0.905613
480	479	0.907368	0.793186	480	479	0.907368	0.774439	480	479	0.907368	1.08117	480	479	0.907368	0.720969	480	479	0.907368	0.847319	480	479	0.907368	0.892163	480	479	0.907368	0.760172	480	479	0.907368	0.762669	480	479	0.907368	0.630375	480	479	0.907368	0.693652
481	480	0.906652	1.08363	481	480	0.906652	1.06061	481	480	0.906652	1.16226	481	480	0.906652	0.916975	481	480	0.906652	1.11123	481	480	0.906652	1.01454	481	480	0.906652	0.979327	481	480	0.906652	1.04002	481	480	0.906652	0.766469	481	480	0.906652	0.905613
482	481	0.905937	0.793186	482	481	0.905937	0.774439	482	481	0.905937	1.08117	482	481	0.905937	0.720969	482	481	0.905937	0.847319	482	481	0.905937	0.892163	482	481	0.905937	0.760172	482	481	0.905937	0.762669	482	481	0.905937	0.630375	482	481	0.905937	0.693652
483	482	0.905222	1.08363	483	482	0.905222	1.06061	483	482	0.905222	1.16226	483	482	0.905222	0.916975	483	482	0.905222	1.11123	483	482	0.905222	1.01454	483	482	0.905222	0.979327	483	482	0.905222	1.04002	483	482	0.905222	0.766469	483	482	0.905222	0.905613
484	483	0.904506	0.793186	484	483	0.904506	0.774439	484	483	0.904506	1.08117	484	483	0.904506	0.720969	484	483	0.904506	0.847319	484	483	0.904506	0.892163	484	483	0.904506	0.760172	484	483	0.904506	0.762669	484	483	0.904506	0.630375	484	483	0.904506	0.693652
485	484	0.903791	1.08363	485	484	0.903791	1.06061	485	484	0.903791	1.16226	485	484	0.903791	0.916975	485	484	0.903791	1.11123	485	484	0.903791	1.01454	485	484	0.903791	0.979327	485	484	0.903791	1.04002	485	484	0.903791	0.766469	485	484	0.903791	0.905613
486	485	0.903076	0.793186	486	485	0.903076	0.774439	486	485	0.903076	1.08117	486	485	0.903076	0.720969	486	485	0.903076	0.847319	486	485	0.903076	0.892163	486	485	0.903076	0.760172	486	485	0.903076	0.762669	486	485	0.903076	0.630375	486	485	0.903076	0.693652
487	486	0.902361	1.08363	487	486	0.902361	1.06061	487	486	0.902361	1.16226	487	486	0.902361	0.916975	487	486	0.902361	1.11123	487	486	0.902361	1.01454	487	486	0.902361	0.979327	487	486	0.902361	1.04002	487	486	0.902361	0.766469	487	486	0.902361	0.905613
488	487	0.901645	0.793186	488	487	0.901645	0.774439	488	487	0.901645	1.08117	488	487	0.901645	0.720969	488	487	0.901645	0.847319	488	487	0.901645	0.892163	488	487	0.901645	0.760172	488	487	0.901645	0.762669	488	487	0.901645	0.630375	488	487	0.901645	0.693652
489	488	0.90093	1.08363	489	488	0.90093	1.06061	489	488	0.90093	1.16226	489	488	0.90093	0.916975	489	488	0.90093	1.11123	489	488	0.90093	1.01454	489	488	0.90093	0.979327	489	488	0.90093	1.04002	489	488	0.90093	0.766469	489	488	0.90093	0.905613
490	489	0.900215	0.793186	490	489	0.900215	0.774439	490	489	0.900215	1.08117	490	489	0.900215	0.720969	490	489	0.900215	0.847319	490	489	0.900215	0.892163	490	489	0.900215	0.760172	490	489	0.900215	0.762669	490	489	0.900215	0.630375	490	489	0.900215	0.693652
491	490	0.899499	1.08363	491	490	0.899499	1.06061	491	490	0.899499	1.16226	491	490	0.899499	0.916975	491	490	0.899499	1.11123	491	490	0.899499	1.01454	491	490	0.899499	0.979327	491	490	0.899499	1.04002	491	490	0.899499	0.766469	491	490	0.899499	0.905613
492	491	0.898784	0.793186	492	491	0.898784	0.774439	492	491	0.898784	1.08117	492	491	0.898784	0.720969	492	491	0.898784	0.847319	492	491	0.898784	0.892163	492	491	0.898784	0.760172	492	491	0.898784	0.762669	492	491	0.898784	0.630375	492	491	0.898784	0.693652
493	492	0.898069	1.08363	493	492	0.898069	1.06061	493	492	0.898069	1.16226	493	492	0.898069	0.916975	493	492	0.898069	1.11123	493	492	0.898069	1.01454	493	492	0.898069	0.979327	493	492	0.898069	1.04002	493	492	0.898069	0.766469	493	492	0.898069	0.905613
494	493	0.897353	0.793186	494	493	0.897353	0.774439	494	493	0.897353	1.08117	494	493	0.897353	0.720969	494	493	0.897353	0.847319	494	493	0.897353	0.892163	494	493	0.897353	0.760172	494	493	0.897353	0.762669	494	493	0.897353	0.630375	494	493	0.897353	0.693652
495	494	0.896638	1.08363	495	494	0.896638	1.06061	495	494	0.896638	1.16226	495	494	0.896638	0.916975	495	494	0.896638	1.11123	495	494	0.896638	1.01454	495	494	0.896638	0.979327	495	494	0.896638	1.04002	495	494	0.896638	0.766469	495	494	0.896638	0.905613
496	495	0.895923	0.793186	496	495	0.895923	0.774439	496	495	0.895923	1.08117	496	495	0.895923	0.720969	496	495	0.895923	0.847319	496	495	0.895923	0.892163	496	495	0.895923	0.760172	496	495	0.895923	0.762669	496	495	0.895923	0.630375	496	495	0.895923	0.693652
497	496	0.895207	1.08363	497	496	0.895207	1.06061	497	496	0.895207	1.16226	497	496	0.895207	0.916975	497	496	0.895207	1.11123	497	496	0.895207	1.01454	497	496	0.895207	0.979327	497	496	0.895207	1.04002	497	496	0.895207	0.766469	497	496	0.895207	0.905613
498	497	0.894492	0.793186	498	497	0.894492	0.774439	498	497	0.894492	1.08117	498	497	0.894492	0.720969	498	497	0.894492	0.847319	498	497	0.894492	0.892163	498	497	0.894492	0.760172	498	497	0.894492	0.762669	498	497	0.894492	0.630375	498	497	0.894492	0.693652
499	498	0.893777	1.08363	499	498	0.893777	1.06061	499	498	0.893777	1.16226	499	498	0.893777	0.916975	499	498	0.893777	1.11123	499	498	0.893777	1.01454	499	498	0.893777	0.979327	499	498	0.893777	1.04002	499	498	0.893777	0.766469	499	498	0.893777	0.905613
500	499	0.893062	0.793186	500	499	0.893062	0.774439	500	499	0.893062	1.08117	500	499	0.893062	0.720969	500	499	0.893062	0.847319	500	499	0.893062	0.892163	500	499	0.893062	0.760172	500	499	0.893062	0.762669	500	499	0.893062	0.630375	500	499	0.893062	0.693652
501	500	0.892346	1.08363	501	500	0.892346	1.06061	501	500	0.892346	1.16226	501	500	0.892346	0.916975	501	500	0.892346	1.11123	501	500	0.892346	1.01454	501	500	0.892346	0.979327	501	500	0.892346	1.04002	501	500	0.892346	0.766469	501	500	0.892346	0.905613
502	501	0.891631	0.793186	502	501	0.891631	0.774439	502	501	0.891631	1.08117	502	501	0.891631	0.720969	502	501	0.891631	0.847319	502	501	0.891631	0.892163	502	501	0.891631	0.760172	502	501	0.891631	0.762669	502	501	0.891631	0.630375	502	501	0.891631	0.693652
503	502	0.890916	1.08363	503	502	0.890916	1.06061	503	502	0.890916	1.16226	503	502	0.890916	0.916975	503	502	0.890916	1.11123	503	502	0.890916	1.01454	503	502	0.890916	0.979327	503	502	0.890916	1.04002	503	502	0.890916	0.766469	503	502	0.890916	0.905613
504	503	0.8902	0.793186	504	503	0.8902	0.774439	504	503	0.8902	1.08117	504	503	0.8902	0.720969	504	503	0.8902	0.847319	504	503	0.8902	0.892163	504	503	0.8902	0.760172	504	503	0.8902	0.762669	504	503	0.8902	0.630375	504	503	0.8902	0.693652
505	504	0.889485	1.08363	505	504	0.889485	1.06061	505	504	0.889485	1.16226	505	504	0.889485	0.916975	505	504	0.889485	1.11123	505	504	0.889485	1.01454	505	504	0.889485	0.979327	505	504	0.889485	1.04002	505	504	0.889485	0.766469	505	504	0.889485	0.905613
506	505	0.88877	0.793186	506	505	0.88877	0.774439	506	505	0.88877	1.08117	506	505	0.88877	0.720969	506	505	0.88877	0.847319	506	505	0.88877	0.892163	506	505	0.88877	0.760172	506	505	0.88877	0.762669	506	505	0.88877	0.630375	506	505	0.88877	0.693652
507	506	0.888054	1.08363	507	506	0.888054	1.06061	507	506	0.888054	1.16226	507	506	0.888054	0.916975	507	506	0.888054	1.11123	507	506	0.888054	1.01454	507	506	0.888054	0.979327	507	506	0.888054	1.04002	507	506	0.888054	0.766469	507	506	0.888054	0.905613
508	507	0.887339	0.793186	508	507	0.887339	0.774439	508	507	0.887339	1.08117	508	507	0.887339	0.720969	508	507	0.887339	0.847319	508	507	0.887339	0.892163	508	507	0.887339	0.760172	508	507	0.887339	0.762669	508	507	0.887339	0.630375	508	507	0.887339	0.693652
509	508	0.886624	1.08363	509	508	0.886624	1.06061	509	508	0.886624	1.16226	509	508	0.886624	0.916975	509	508	0.886624	1.11123	509	508	0.886624	1.01454	509	508	0.886624	0.979327	509	508	0.886624	1.04002	509	508	0.886624	0.766469	509	508	0.886624	0.905613
510	509	0.885908	0.793186	510	509	0.885908	0.774439	510	509	0.885908	1.08117	510	509	0.885908	0.720969	510	509	0.885908	0.847319	510	509	0.885908	0.892163	510	509	0.885908	0.760172	510	509	0.885908	0.762669	510	509	0.885908	0.630375	510	509	0.885908	0.693652
511	510	0.885193	1.08363	511	510	0.885193	1.06061	511	510	0.885193	1.16226	511	510	0.885193	0.916975	511	510	0.885193	1.11123	511	510	0.885193	1.01454	511	510	0.885193	0.979327	511	510	0.885193	1.04002	511	510	0.885193	0.766469	511	510	0.885193	0.905613
512	511	0.884478	0.793186	512	511	0.884478	0.774439	512	511	0.884478	1.08117	512	511	0.884478	0.720969	512	511	0.884478	0.847319	512	511	0.884478	0.892163	512	511	0.884478	0.760172	512	511	0.884478	0.762669	512	511	0.884478	0.630375	512	511	0.884478	0.693652
513	512	0.883763	1.08363	513	512	0.883763	1.06061	513	512	0.883763	1.16226	513	512	0.883763	0.916975	513	512	0.883763	1.11123	513	512	0.883763	1.01454	513	512	0.883763	0.979327	513	512	0.883763	1.04002	513	512	0.883763	0.766469	513	512	0.883763	0.905613
514	513	0.883047	0.793186	514	513	0.883047	0.774439	514	513	0.883047	1.08117	514	513	0.883047	0.720969	514	513	0.883047	0.847319	514	513	0.883047	0.892163	514	513	0.883047	0.760172	514	513	0.883047	0.762669	514	513	0.883047	0.630375	514	513	0.883047	0.693652
515	514	0.882332	1.08363	515	514	0.882332	1.06061	515	514	0.882332	1.16226	515	514	0.882332	0.916975	515	514	0.882332	1.11123	515	514	0.882332	1.01454	515	514	0.882332	0.979327	515	514	0.882332	1.04002	515	514	0.882332	0.766469	515	514	0.882332	0.905613
516	515	0.881617	0.793186	516	515	0.881617	0.774439	516	515	0.881617	1.08117	516	515	0.881617	0.720969	516	515	0.881617	0.847319	516	515	0.881617	0.892163	516	515	0.881617	0.760172	516	515	0.881617	0.762669	516	515	0.881617	0.630375	516	515	0.881617	0.693652
517	516	0.880901	1.08363	517	516	0.880901	1.06061	517	516	0.880901	1.16226	517	516	0.880901	0.916975	517	516	0.880901	1.11123	517	516	0.880901	1.01454	517	516	0.880901	0.979327	517	516	0.880901	1.04002	517	516	0.880901	0.766469	517	516	0.880901	0.905613
518	517	0.880186	0.793186	518	517	0.880186	0.774439	518	517	0.880186	1.08117	518	517	0.880186	0.720969	518	517	0.880186	0.847319	518	517	0.880186	0.892163	518	517	0.880186	0.760172	518	517	0.880186	0.762669	518	517	0.880186	0.630375	518	517	0.880186	0.693652
519	518	0.879471	1.08363	519	518	0.879471	1.06061	519	518	0.879471	1.16226	519	518	0.879471	0.916975	519	518	0.879471	1.11123	519	518	0.879471	1.01454	519	518	0.879471	0.979327	519	518	0.879471	1.04002	519	518	0.879471	0.766469	519	518	0.879471	0.905613
520	519	0.878755	0.793186	520	519	0.878755	0.774439	520	519	0.878755	1.08117	520	519	0.878755	0.720969	520	519	0.878755	0.847319	520	519	0.878755	0.892163	520	519	0.878755	0.760172	520	519	0.878755	0.762669	520	519	0.878755	0.630375	520	519	0.878755	0.693652
521	520	0.87804	1.08363	521	520	0.87804	1.06061	521	520	0.87804	1.16226	521	520	0.87804	0.916975	521	520	0.87804	1.11123	521	520	0.87804	1.01454	521	520	0.87804	0.979327	521	520	0.87804	1.04002	521	520	0.87804	0.766469	521	520	0.87804	0.905613
522	521	0.877325	0.793186	522	521	0.877325	0.774439	522	521	0.877325	1.08117	522	521	0.877325	0.720969	522	521	0.877325	0.847319	522	521	0.877325	0.892163	522	521	0.877325	0.760172	522	521	0.877325	0.762669	522	521	0.877325	0.630375	522	521	0.877325	0.693652
523	522	0.876609	1.08363	523	522	0.876609	1.06061	523	522	0.876609	1.16226	523	522	0.876609	0.916975	523	522	0.876609	1.11123	523	522	0.876609	1.01454	523	522	0.876609	0.979327	523	522	0.876609	1.04002	523	522	0.876609	0.766469	523	522	0.876609	0.905613
524	523	0.875894	0.793186	524	523	0.875894	0.774439	524	523	0.875894	1.08117	524	523	0.875894	0.720969	524	523	0.875894	0.847319	524	523	0.875894	0.892163	524	523	0.875894	0.760172	524	523	0.875894	0.762669	524	523	0.875894	0.630375	524	523	0.875894	0.693652
525	524	0.875179	1.08363	525	524	0.875179	1.06061	525	524	0.875179	1.16226	525	524	0.875179	0.916975	525	524	0.875179	1.11123	525	524	0.875179	1.01454	525	524	0.875179	0.979327	525	524	0.875179	1.04002	525	524	0.875179	0.766469	525	524	0.875179	0.905613
526	525	0.874464	0.793186	526	525	0.874464	0.774439	526	525	0.874464	1.08117	526	525	0.874464	0.720969	526	525	0.874464	0.847319	526	525	0.874464	0.892163	526	525	0.874464	0.760172	526	525	0.874464	0.762669	526	525	0.874464	0.630375	526	525	0.874464	0.693652
527	526	0.873748	1.08363	527	526	0.873748	1.06061	527	526	0.873748	1.16226	527	526	0.873748	0.916975	527	526	0.873748	1.11123	527	526	0.873748	1.01454	527	526	0.873748	0.979327	527	526	0.873748	1.04002	527	526	0.873748	0.766469	527	526	0.873748	0.905613
528	527	0.873033	0.793186	528	527	0.873033	0.774439	528	527	0.873033	1.08117	528	527	0.873033	0.720969	528	527	0.873033	0.847319	528	527	0.873033	0.892163	528	527	0.873033	0.760172	528	527	0.873033	0.762669	528	527	0.873033	0.630375	528	527	0.873033	0.693652
529	528	0.872318	1.08363	529	528	0.872318	1.06061	529	528	0.872318	1.16226	529	528	0.872318	0.916975	529	528	0.872318	1.11123	529	528	0.872318	1.01454	529	528	0.872318	0.979327	529	528	0.872318	1.04002	529	528	0.872318	0.766469	529	528	0.872318	0.905613
530	529	0.871602	0.793186	530	529	0.871602	0.774439	530	529	0.871602	1.08117	530	529	0.871602	0.720969	530	529	0.871602	0.847319	530	529	0.871602	0.892163	530	529	0.871602	0.760172	530	529	0.871602	0.762669	530	529	0.871602	0.630375	530	529	0.871602	0.693652
531	530	0.870887	1.08363	531	530	0.870887	1.06061	531	530	0.870887	1.16226	531	530	0.870887	0.916975	531	530	0.870887	1.11123	531	530	0.870887	1.01454	531	530	0.870887	0.979327	531	530	0.870887	1.04002	531	530	0.870887	0.766469	531	530	0.870887	0.905613
532	531	0.870172	0.793186	532	531	0.870172	0.774439	532	531	0.870172	1.08117	532	531	0.870172	0.720969	532	531	0.870172	0.847319	532	531	0.870172	0.892163	532	531	0.870172	0.760172	532	531	0.870172	0.762669	532	531	0.870172	0.630375	532	531	0.870172	0.693652
533	532	0.869456	1.08363	533	532	0.869456	1.06061	533	532	0.869456	1.16226	533	532	0.869456	0.916975	533	532	0.869456	1.11123	533	532	0.869456	1.01454	533	532	0.869456	0.979327	533	532	0.869456	1.04002	533	532	0.869456	0.766469	533	532	0.869456	0.905613
534	533	0.868741	0.793186	534	533	0.868741	0.774439	534	533	0.868741	1.08117	534	533	0.868741	0.720969	534	533	0.868741	0.847319	534	533	0.868741	0.892163	534	533	0.868741	0.760172	534	533	0.868741	0.762669	534	533	0.868741	0.630375	534	533	0.868741	0.693652
535	534	0.868026	1.08363	535	534	0.868026	1.06061	535	534	0.868026	1.16226	535	534	0.868026	0.916975	535	534	0.868026	1.11123	535	534	0.868026	1.01454	535	534	0.868026	0.979327	535	534	0.868026	1.04002	535	534	0.868026	0.766469	535	534	0.868026	0.905613
536	535	0.86731	0.793186	536	535	0.86731	0.774439	536	535	0.86731	1.08117	536	535	0.86731	0.720969	536	535	0.86731	0.847319	536	535	0.86731	0.892163	536	535	0.86731	0.760172	536	535	0.86731	0.762669	536	535	0.86731	0.630375	536	535	0.86731	0.693652
537	536	0.866595	1.08363	537	536	0.866595	1.06061	537	536	0.866595	1.16226	537	536	0.866595	0.916975	537	536	0.866595	1.11123	537	536	0.866595	1.01454	537	536	0.866595	0.979327	537	536	0.866595	1.04002	537	536	0.866595	0.766469	537	536	0.866595	0.905613
538	537	0.86588	0.793186	538	537	0.86588	0.774439	538	537	0.86588	1.08117	538	537	0.86588	0.720969	538	537	0.86588	0.847319	538	537	0.86588	0.892163	538	537	0.86588	0.760172	538	537	0.86588	0.762669	538	537	0.86588	0.630375	538	537	0.86588	0.693652
539	538	0.865165	1.08363	539	538	0.865165	1.06061	539	538	0.865165	1.16226	539	538	0.865165	0.916975	539	538	0.865165	1.11123	539	538	0.865165	1.01454	539	538	0.865165	0.979327	539	538	0.865165	1.04002	539	538	0.865165	0.766469	539	538	0.865165	0.905613
540	539	0.864449	0.793186	540	539	0.864449	0.774439	540	539	0.864449	1.08117	540	539	0.864449	0.720969	540	539	0.864449	0.847319	540	539	0.864449	0.892163	540	539	0.864449	0.760172	540	539	0.864449	0.762669	540	539	0.864449	0.630375	540	539	0.864449	0.693652
541	540	0.863734	1.08363	541	540	0.863734	1.06061	541	540	0.863734	1.16226	541	540	0.863734	0.916975	541	540	0.863734	1.11123	541	540	0.863734	1.01454	541	540	0.863734	0.979327	541	540	0.863734	1.04002	541	540	0.863734	0.766469	541	540	0.863734	0.905613
542	541	0.863019	0.793186	542	541	0.863019	0.774439	542	541	0.863019	1.08117	542	541	0.863019	0.720969	542	541	0.863019	0.847319	542	541	0.863019	0.892163	542	541	0.863019	0.760172	542	541	0.863019	0.762669	542	541	0.863019	0.630375	542	541	0.863019	0.693652
543	542	0.862303	1.08363	543	542	0.862303	1.06061	543	542	0.862303	1.16226	543	542	0.862303	0.916975	543	542	0.862303	1.11123	543	542	0.862303	1.01454	543	542	0.862303	0.979327	543	542	0.862303	1.04002	543	542	0.862303	0.766469	543	542	0.862303	0.905613
544	543	0.861588	0.793186	544	543	0.861588	0.774439	544	543	0.861588	1.08117	544	543	0.861588	0.720969	544	543	0.861588	0.847319	544	543	0.861588	0.892163	544	543	0.861588	0.760172	544	543	0.861588	0.762669	544	543	0.861588	0.630375	544	543	0.861588	0.693652
545	544	0.860873	1.08363	545	544	0.860873	1.06061	545	544	0.860873	1.16226	545	544	0.860873	0.916975	545	544	0.860873	1.11123	545	544	0.860873	1.01454	545	544	0.860873	0.979327	545	544	0.860873	1.04002	545	544	0.860873	0.766469	545	544	0.860873	0.905613
546	545	0.860157	0.793186	546	545	0.860157	0.774439	546	545	0.860157	1.08117	546	545	0.860157	0.720969	546	545	0.860157	0.847319	546	545	0.860157	0.892163	546	545	0.860157	0.760172	546	545	0.860157	0.762669	546	545	0.860157	0.630375	546	545	0.860157	0.693652
547	546	0.859442	1.08363	547	546	0.859442	1.06061	547	546	0.859442	1.16226	547	546	0.859442	0.916975	547	546	0.859442	1.11123	547	546	0.859442	1.01454	547	546	0.859442	0.979327	547	546	0.859442	1.04002	547	546	0.859442	0.766469	547	546	0.859442	0.905613
548	547	0.858727	0.793186	548	547	0.858727	0.774439	548	547	0.858727	1.08117	548	547	0.858727	0.720969	548	547	0.858727	0.847319	548	547	0.858727	0.892163	548	547	0.858727	0.760172	548	547	0.858727	0.762669	548	547	0.858727	0.630375	548	547	0.858727	0.693652
549	548	0.858011	1.08363	549	548	0.858011	1.06061	549	548	0.858011	1.16226	549	548	0.858011	0.916975	549	548	0.858011	1.11123	549	548	0.858011	1.01454	549	548	0.858011	0.979327	549	548	0.858011	1.04002	549	548	0.858011	0.766469	549	548	0.858011	0.905613
550	549	0.857296	0.793186	550	549	0.857296	0.774439	550	549	0.857296	1.08117	550	549	0.857296	0.720969	550	549	0.857296	0.847319	550	549	0.857296	0.892163	550	549	0.857296	0.760172	550	549	0.857296	0.762669	550	549	0.857296	0.630375	550	549	0.857296	0.693652
551	550	0.856581	1.08363	551	550	0.856581	1.06061	551	550	0.856581	1.16226	551	550	0.856581	0.916975	551	550	0.856581	1.11123	551	550	0.856581	1.01454	551	550	0.856581	0.979327	551	550	0.856581	1.04002	551	550	0.856581	0.766469	551	550	0.856581	0.905613
552	551	0.855866	0.793186	552	551	0.855866	0.774439	552	551	0.855866	1.08117	552	551	0.855866	0.720969	552	551	0.855866	0.847319	552	551	0.855866	0.892163	552	551	0.855866	0.760172	552	551	0.855866	0.762669	552	551	0.855866	0.630375	552	551	0.855866	0.693652
553	552	0.85515	1.08363	553	552	0.85515	1.06061	553	552	0.85515	1.16226	553	552	0.85515	0.916975	553	552	0.85515	1.11123	553	552	0.85515	1.01454	553	552	0.85515	0.979327	553	552	0.85515	1.04002	553	552	0.85515	0.766469	553	552	0.85515	0.905613
554	553	0.854435	0.793186	554	553	0.854435	0.774439	554	553	0.854435	1.08117	554	553	0.854435	0.720969	554	553	0.854435	0.847319	554	553	0.854435	0.892163	554	553	0.854435	0.760172	554	553	0.854435	0.762669	554	553	0.854435	0.630375	554	553	0.854435	0.693652
555	554	0.85372	1.08363	555	554	0.85372	1.06061	555	554	0.85372	1.16226	555	554	0.85372	0.916975	555	554	0.85372	1.11123	555	554	0.85372	1.01454	555	554	0.85372	0.979327	555	554	0.85372	1.04002	555	554	0.85372	0.766469	555	554	0.85372	0.905613
556	555	0.853004	0.793186	556	555	0.853004	0.774439	556	555	0.853004	1.08117	556	555	0.853004	0.720969	556	555	0.853004	0.847319	556	555	0.853004	0.892163	556	555	0.853004	0.760172	556	555	0.853004	0.762669	556	555	0.853004	0.630375	556	555	0.853004	0.693652
557	556	0.852289	1.08363	557	556	0.852289	1.06061	557	556	0.852289	1.16226	557	556	0.852289	0.916975	557	556	0.852289	1.11123	557	556	0.852289	1.01454	557	556	0.852289	0.979327	557	556	0.852289	1.04002	557	556	0.852289	0.766469	557	556	0.852289	0.905613
558	557	0.851574	0.793186	558	557	0.851574	0.774439	558	557	0.851574	1.08117	558	557	0.851574	0.720969	558	557	0.851574	0.847319	558	557	0.851574	0.892163	558	557	0.851574	0.760172	558	557	0.851574	0.762669	558	557	0.851574	0.630375	558	557	0.851574	0.693652
559	558	0.850858	1.08363	559	558	0.850858	1.06061	559	558	0.850858	1.16226	559	558	0.850858	0.916975	559	558	0.850858	1.11123	559	558	0.850858	1.01454	559	558	0.850858	0.979327	559	558	0.850858	1.04002	559	558	0.850858	0.766469	559	558	0.850858	0.905613
560	559	0.850143	0.793186	560	559	0.850143	0.774439	560	559	0.850143	1.08117	560	559	0.850143	0.720969	560	559	0.850143	0.847319	560	559	0.850143	0.892163	560	559	0.850143	0.760172	560	559	0.850143	0.762669	560	559	0.850143	0.630375	560	559	0.850143	0.693652
561	560	0.849428	1.08363	561	560	0.849428	1.06061	561	560	0.849428	1.16226	561	560	0.849428	0.916975	561	560	0.849428	1.11123	561	560	0.849428	1.01454	561	560	0.849428	0.979327	561	560	0.849428	1.04002	561	560	0.849428	0.766469	561	560	0.849428	0.905613
562	561	0.848712	0.793186	562	561	0.848712	0.774439	562	561	0.848712	1.08117	562	561	0.848712	0.720969	562	561	0.848712	0.847319	562	561	0.848712	0.892163	562	561	0.848712	0.760172	562	561	0.848712	0.762669	562	561	0.848712	0.630375	562	561	0.848712	0.693652
563	562	0.847997	1.08363	563	562	0.847997	1.06061	563	562	0.847997	1.16226	563	562	0.847997	0.916975	563	562	0.847997	1.11123	563	562	0.847997	1.01454	563	562	0.847997	0.979327	563	562	0.847997	1.04002	563	562	0.847997	0.766469	563	562	0.847997	0.905613
564	563	0.847282	0.793186	564	563	0.847282	0.774439	564	563	0.847282	1.08117	564	563	0.847282	0.720969	564	563	0.847282	0.847319	564	563	0.847282	0.892163	564	563	0.847282	0.760172	564	563	0.847282	0.762669	564	563	0.847282	0.630375	564	563	0.847282	0.693652
565	564	0.846567	1.08363	565	564	0.846567	1.06061	565	564	0.846567	1.16226	565	564	0.846567	0.916975	565	564	0.846567	1.11123	565	564	0.846567	1.01454	565	564	0.846567	0.979327	565	564	0.846567	1.04002	565	564	0.846567	0.766469	565	564	0.846567	0.905613
566	565	0.845851	0.793186	566	565	0.845851	0.774439	566	565	0.845851	1.08117	566	565	0.845851	0.720969	566	565	0.845851	0.847319	566	565	0.845851	0.892163	566	565	0.845851	0.760172	566	565	0.845851	0.762669	566	565	0.845851	0.630375	566	565	0.845851	0.693652
567	566	0.845136	1.08363	567	566	0.845136	1.06061	567	566	0.845136	1.16226	567	566	0.845136	0.916975	567	566	0.845136	1.11123	567	566	0.845136	1.01454	567	566	0.845136	0.979327	567	566	0.845136	1.04002	567	566	0.845136	0.766469	567	566	0.845136	0.905613
568	567	0.844421	0.793186	568	567	0.844421	0.774439	568	567	0.844421	1.08117	568	567	0.844421	0.720969	568	567	0.844421	0.847319	568	567	0.844421	0.892163	568	567	0.844421	0.760172	568	567	0.844421	0.762669	568	567	0.844421	0.630375	568	567	0.844421	0.693652
569	568	0.843705	1.08363	569	568	0.843705	1.06061	569	568	0.843705	1.16226	569	568	0.843705	0.916975	569	568	0.843705	1.11123	569	568	0.843705	1.01454	569	568	0.843705	0.979327	569	568	0.843705	1.04002	569	568	0.843705	0.766469	569	568	0.843705	0.905613
570	569	0.84299	0.793186	570	569	0.84299	0.774439	570	569	0.84299	1.08117	570	569	0.84299	0.720969	570	569	0.84299	0.847319	570	569	0.84299	0.892163	570	569	0.84299	0.760172	570	569	0.84299	0.762669	570	569	0.84299	0.630375	570	569	0.84299	0.693652
571	570	0.842275	1.08363	571	570	0.842275	1.06061	571	570	0.842275	1.16226	571	570	0.842275	0.916975	571	570	0.842275	1.11123	571	570	0.842275	1.01454	571	570	0.842275	0.979327	571	570	0.842275	1.04002	571	570	0.842275	0.766469	571	570	0.842275	0.905613
572	571	0.841559	0.793186	572	571	0.841559	0.774439	572	571	0.841559	1.08117	572	571	0.841559	0.720969	572	571	0.841559	0.847319	572	571	0.841559	0.892163	572	571	0.841559	0.760172	572	571	0.841559	0.762669	572	571	0.841559	0.630375	572	571	0.841559	0.693652
573	572	0.840844	1.08363	573	572	0.840844	1.06061	573	572	0.840844	1.16226	573	572	0.840844	0.916975	573	572	0.840844	1.11123	573	572	0.840844	1.01454	573	572	0.840844	0.979327	573	572	0.840844	1.04002	573	572	0.840844	0.766469	573	572	0.840844	0.905613
574	573	0.840129	0.793186	574	573	0.840129	0.774439	574	573	0.840129	1.08117	574	573	0.840129	0.720969	574	573	0.840129	0.847319	574	573	0.840129	0.892163	574	573	0.840129	0.760172	574	573	0.840129	0.762669	574	573	0.840129	0.630375	574	573	0.840129	0.693652
575	574	0.839413	1.08363	575	574	0.839413	1.06061	575	574	0.839413	1.16226	575	574	0.839413	0.916975	575	574	0.839413	1.11123	575	574	0.839413	1.01454	575	574	0.839413	0.979327	575	574	0.839413	1.04002	575	574	0.839413	0.766469	575	574	0.839413	0.905613
576	575	0.838698	0.793186	576	575	0.838698	0.774439	576	575	0.838698	1.08117	576	575	0.838698	0.720969	576	575	0.838698	0.847319	576	575	0.838698	0.892163	576	575	0.838698	0.760172	576	575	0.838698	0.762669	576	575	0.838698	0.630375	576	575	0.838698	0.693652
577	576	0.837983	1.08363	577	576	0.837983	1.06061	577	576	0.837983	1.16226	577	576	0.837983	0.916975	577	576	0.837983	1.11123	577	576	0.837983	1.01454	577	576	0.837983	0.979327	577	576	0.837983	1.04002	577	576	0.837983	0.766469	577	576	0.837983	0.905613
578	577	0.837268	0.793186	578	577	0.837268	0.774439	578	577	0.837268	1.08117	578	577	0.837268	0.720969	578	577	0.837268	0.847319	578	577	0.837268	0.892163	578	577	0.837268	0.760172	578	577	0.837268	0.762669	578	577	0.837268	0.630375	578	577	0.837268	0.693652
579	578	0.836552	1.08363	579	578	0.836552	1.06061	579	578	0.836552	1.16226	579	578	0.836552	0.916975	579	578	0.836552	1.11123	579	578	0.836552	1.01454	579	578	0.836552	0.979327	579	578	0.836552	1.04002	579	578	0.836552	0.766469	579	578	0.836552	0.905613
580	579	0.835837	0.793186	580	579	0.835837	0.774439	580	579	0.835837	1.08117	580	579	0.835837	0.720969	580	579	0.835837	0.847319	580	579	0.835837	0.892163	580	579	0.835837	0.760172	580	579	0.835837	0.762669	580	579	0.835837	0.630375	580	579	0.835837	0.693652
581	580	0.835122	1.08363	581	580	0.835122	1.06061	581	580	0.835122	1.16226	581	580	0.835122	0.916975	581	580	0.835122	1.11123	581	580	0.835122	1.01454	581	580	0.835122	0.979327	581	580	0.835122	1.04002	581	580	0.835122	0.766469	581	580	0.835122	0.905613
582	581	0.834406	0.793186	582	581	0.834406	0.774439	582	581	0.834406	1.08117	582	581	0.834406	0.720969	582	581	0.834406	0.847319	582	581	0.834406	0.892163	582	581	0.834406	0.760172	582	581	0.834406	0.762669	582	581	0.834406	0.630375	582	581	0.834406	0.693652
583	582	0.833691	1.08363	583	582	0.833691	1.06061	583	582	0.833691	1.16226	583	582	0.833691	0.916975	583	582	0.833691	1.11123	583	582	0.833691	1.01454	583	582	0.833691	0.979327	583	582	0.833691	1.04002	583	582	0.833691	0.766469	583	582	0.833691	0.905613
584	583	0.832976	0.793186	584	583	0.832976	0.774439	584	583	0.832976	1.08117	584	583	0.832976	0.720969	584	583	0.832976	0.847319	584	583	0.832976	0.892163	584	583	0.832976	0.760172	584	583	0.832976	0.762669	584	583	0.832976	0.630375	584	583	0.832976	0.693652
585	584	0.83226	1.08363	585	584	0.83226	1.06061	585	584	0.83226	1.16226	585	584	0.83226	0.916975	585	584	0.83226	1.11123	585	584	0.83226	1.01454	585	584	0.83226	0.979327	585	584	0.83226	1.04002	585	584	0.83226	0.766469	585	584	0.83226	0.905613
586	585	0.831545	0.793186	586	585	0.831545	0.774439	586	585	0.831545	1.08117	586	585	0.831545	0.720969	586	585	0.831545	0.847319	586	585	0.831545	0.892163	586	585	0.831545	0.760172	586	585	0.831545	0.762669	586	585	0.831545	0.630375	586	585	0.831545	0.693652
587	586	0.83083	1.08363	587	586	0.83083	1.06061	587	586	0.83083	1.16226	587	586	0.83083	0.916975	587	586	0.83083	1.11123	587	586	0.83083	1.01454	587	586	0.83083	0.979327	587	586	0.83083	1.04002	587	586	0.83083	0.766469	587	586	0.83083	0.905613
588	587	0.830114	0.793186	588	587	0.830114	0.774439	588	587	0.830114	1.08117	588	587	0.830114	0.720969	588	587	0.830114	0.847319	588	587	0.830114	0.892163	588	587	0.830114	0.760172	588	587	0.830114	0.762669	588	587	0.830114	0.630375	588	587	0.830114	0.693652
589	588	0.829399	1.08363	589	588	0.829399	1.06061	589	588	0.829399	1.16226	589	588	0.829399	0.916975	589	588	0.829399	1.11123	589	588	0.829399	1.01454	589	588	0.829399	0.979327	589	588	0.829399	1.04002	589	588	0.829399	0.766469	589	588	0.829399	0.905613
590	589	0.828684	0.793186	590	589	0.828684	0.774439	590	589	0.828684	1.08117	590	589	0.828684	0.720969	590	589	0.828684	0.847319	590	589	0.828684	0.892163	590	589	0.828684	0.760172	590	589	0.828684	0.762669	590	589	0.828684	0.630375	590	589	0.828684	0.693652
591	590	0.827969	1.08363	591	590	0.827969	1.06061	591	590	0.827969	1.16226	591	590	0.827969	0.916975	591	590	0.827969	1.11123	591	590	0.827969	1.01454	591	590	0.827969	0.979327	591	590	0.827969	1.04002	591	590	0.827969	0.766469	591	590	0.827969	0.905613
592	591	0.827253	0.793186	592	591	0.827253	0.774439	592	591	0.827253	1.08117	592	591	0.827253	0.720969	592	591	0.827253	0.847319	592	591	0.827253	0.892163	592	591	0.827253	0.760172	592	591	0.827253	0.762669	592	591	0.827253	0.630375	592	591	0.827253	0.693652
593	592	0.826538	1.08363	593	592	0.826538	1.06061	593	592	0.826538	1.16226	593	592	0.826538	0.916975	593	592	0.826538	1.11123	593	592	0.826538	1.01454	593	592	0.826538	0.979327	593	592	0.826538	1.04002	593	592	0.826538	0.766469	593	592	0.826538	0.905613
594	593	0.825823	0.793186	594	593	0.825823	0.774439	594	593	0.825823	1.08117	594	593	0.825823	0.720969	594	593	0.825823	0.847319	594	593	0.825823	0.892163	594	593	0.825823	0.760172	594	593	0.825823	0.762669	594	593	0.825823	0.630375	594	593	0.825823	0.693652
595	594	0.825107	1.08363	595	594	0.825107	1.06061	595	594	0.825107	1.16226	595	594	0.825107	0.916975	595	594	0.825107	1.11123	595	594	0.825107	1.01454	595	594	0.825107	0.979327	595	594	0.825107	1.04002	595	594	0.825107	0.766469	595	594	0.825107	0.905613
596	595	0.824392	0.793186	596	595	0.824392	0.774439	596	595	0.824392	1.08117	596	595	0.824392	0.720969	596	595	0.824392	0.847319	596	595	0.824392	0.892163	596	595	0.824392	0.760172	596	595	0.824392	0.762669	596	595	0.824392	0.630375	596	595	0.824392	0.693652
597	596	0.823677	1.08363	597	596	0.823677	1.06061	597	596	0.823677	1.16226	597	596	0.823677	0.916975	597	596	0.823677	1.11123	597	596	0.823677	1.01454	597	596	0.823677	0.979327	597	596	0.823677	1.04002	597	596	0.823677	0.766469	597	596	0.823677	0.905613
598	597	0.822961	0.793186	598	597	0.822961	0.774439	598	597	0.822961	1.08117	598	597	0.822961	0.720969	598	597	0.822961	0.847319	598	597	0.822961	0.892163	598	597	0.822961	0.760172	598	597	0.822961	0.762669	598	597	0.822961	0.630375	598	597	0.822961	0.693652
599	598	0.822246	1.08363	599	598	0.822246	1.06061	599	598	0.822246	1.16226	599	598	0.822246	0.916975	599	598	0.822246	1.11123	599	598	0.822246	1.01454	599	598	0.822246	0.979327	599	598	0.822246	1.04002	599	598	0.822246	0.766469	599	598	0.822246	0.905613
600	599	0.821531	0.793186	600	599	0.821531	0.774439	600	599	0.821531	1.08117	600	599	0.821531	0.720969	600	599	0.821531	0.847319	600	599	0.821531	0.892163	600	599	0.821531	0.760172	600	599	0.821531	0.762669	600	599	0.821531	0.630375	600	599	0.821531	0.693652
601	600	0.820815	1.08363	601	600	0.820815	1.06061	601	600	0.820815	1.16226	601	600	0.820815	0.916975	601	600	0.820815	1.11123	601	600	0.820815	1.01454	601	600	0.820815	0.979327	601	600	0.820815	1.04002	601	600	0.820815	0.766469	601	600	0.820815	0.905613
602	601	0.8201	0.793186	602	601	0.8201	0.774439	602	601	0.8201	1.08117	602	601	0.8201	0.720969	602	601	0.8201	0.847319	602	601	0.8201	0.892163	602	601	0.8201	0.760172	602	601	0.8201	0.762669	602	601	0.8201	0.630375	602	601	0.8201	0.693652
603	602	0.819385	1.08363	603	602	0.819385	1.06061	603	602	0.819385	1.16226	603	602	0.819385	0.916975	603	602	0.819385	1.11123	603	602	0.819385	1.01454	603	602	0.819385	0.979327	603	602	0.819385	1.04002	603	602	0.819385	0.766469	603	602	0.819385	0.905613
604	603	0.81867	0.793186	604	603	0.81867	0.774439	604	603	0.81867	1.08117	604	603	0.81867	0.720969	604	603	0.81867	0.847319	604	603	0.81867	0.892163	604	603	0.81867	0.760172	604	603	0.81867	0.762669	604	603	0.81867	0.630375	604	603	0.81867	0.693652
605	604	0.817954	1.08363	605	604	0.817954	1.06061	605	604	0.817954	1.16226	605	604	0.817954	0.916975	605	604	0.817954	1.11123	605	604	0.817954	1.01454	605	604	0.817954	0.979327	605	604	0.817954	1.04002	605	604	0.817954	0.766469	605	604	0.817954	0.905613
606	605	0.817239	0.793186	606	605	0.817239	0.774439	606	605	0.817239	1.08117	606	605	0.817239	0.720969	606	605	0.817239	0.847319	606	605	0.817239	0.892163	606	605	0.817239	0.760172	606	605	0.817239	0.762669	606	605	0.817239	0.630375	606	605	0.817239	0.693652
607	606	0.816524	1.08363	607	606	0.816524	1.06061	607	606	0.816524	1.16226	607	606	0.816524	0.916975	607	606	0.816524	1.11123	607	606	0.816524	1.01454	607	606	0.816524	0.979327	607	606	0.816524	1.04002	607	606	0.816524	0.766469	607	606	0.816524	0.905613
608	607	0.815808	0.793186	608	607	0.815808	0.774439	608	607	0.815808	1.08117	608	607	0.815808	0.720969	608	607	0.815808	0.847319	608	607	0.815808	0.892163	608	607	0.815808	0.760172	608	607	0.815808	0.762669	608	607	0.815808	0.630375	608	607	0.815808	0.693652
609	608	0.815093	1.08363	609	608	0.815093	1.06061	609	608	0.815093	1.16226	609	608	0.815093	0.916975	609	608	0.815093	1.11123	609	608	0.815093	1.01454	609	608	0.815093	0.979327	609	608	0.815093	1.04002	609	608	0.815093	0.766469	609	608	0.815093	0.905613
610	609	0.814378	0.793186	610	609	0.814378	0.774439	610	609	0.814378	1.08117	610	609	0.814378	0.720969	610	609	0.814378	0.847319	610	609	0.814378	0.892163	610	609	0.814378	0.760172	610	609	0.814378	0.762669	610	609	0.814378	0.630375	610	609	0.814378	0.693652
611	610	0.813662	1.08363	611	610	0.813662	1.06061	611	610	0.813662	1.16226	611	610	0.813662	0.916975	611	610	0.813662	1.11123	611	610	0.813662	1.01454	611	610	0.813662	0.979327	611	610	0.813662	1.04002	611	610	0.813662	0.766469	611	610	0.813662	0.905613
612	611	0.812947	0.793186	612	611	0.812947	0.774439	612	611	0.812947	1.08117	612	611	0.812947	0.720969	612	611	0.812947	0.847319	612	611	0.812947	0.892163	612	611	0.812947	0.760172	612	611	0.812947	0.762669	612	611	0.812947	0.630375	612	611	0.812947	0.693652
613	612	0.812232	1.08363	613	612	0.812232	1.06061	613	612	0.812232	1.16226	613	612	0.812232	0.916975	613	612	0.812232	1.11123	613	612	0.812232	1.01454	613	612	0.812232	0.979327	613	612	0.812232	1.04002	613	612	0.812232	0.766469	613	612	0.812232	0.905613
614	613	0.811516	0.793186	614	613	0.811516	0.774439	614	613	0.811516	1.08117	614	613	0.811516	0.720969	614	613	0.811516	0.847319	614	613	0.811516	0.892163	614	613	0.811516	0.760172	614	613	0.811516	0.762669	614	613	0.811516	0.630375	614	613	0.811516	0.693652
615	614	0.810801	1.08363	615	614	0.810801	1.06061	615	614	0.810801	1.16226	615	614	0.810801	0.916975	615	614	0.810801	1.11123	615	614	0.810801	1.01454	615	614	0.810801	0.979327	615	614	0.810801	1.04002	615	614	0.810801	0.766469	615	614	0.810801	0.905613
616	615	0.810086	0.793186	616	615	0.810086	0.774439	616	615	0.810086	1.08117	616	615	0.810086	0.720969	616	615	0.810086	0.847319	616	615	0.810086	0.892163	616	615	0.810086	0.760172	616	615	0.810086	0.762669	616	615	0.810086	0.630375	616	615	0.810086	0.693652
617	616	0.809371	1.08363	617	616	0.809371	1.06061	617	616	0.809371	1.16226	617	616	0.809371	0.916975	617	616	0.809371	1.11123	617	616	0.809371	1.01454	617	616	0.809371	0.979327	617	616	0.809371	1.04002	617	616	0.809371	0.766469	617	616	0.809371	0.905613
618	617	0.808655	0.793186	618	617	0.808655	0.774439	618	617	0.808655	1.08117	618	617	0.808655	0.720969	618	617	0.808655	0.847319	618	617	0.808655	0.892163	618	617	0.808655	0.760172	618	617	0.808655	0.762669	618	617	0.808655	0.630375	618	617	0.808655	0.693652
619	618	0.80794	1.08363	619	618	0.80794	1.06061	619	618	0.80794	1.16226	619	618	0.80794	0.916975	619	618	0.80794	1.11123	619	618	0.80794	1.01454	619	618	0.80794	0.979327	619	618	0.80794	1.04002	619	618	0.80794	0.766469	619	618	0.80794	0.905613
620	619	0.807225	0.793186	620	619	0.807225	0.774439	620	619	0.807225	1.08117	620	619	0.807225	0.720969	620	619	0.807225	0.847319	620	619	0.807225	0.892163	620	619	0.807225	0.760172	620	619	0.807225	0.762669	620	619	0.807225	0.630375	620	619	0.807225	0.693652
621	620	0.806509	1.08363	621	620	0.806509	1.06061	621	620	0.806509	1.16226	621	620	0.806509	0.916975	621	620	0.806509	1.11123	621	620	0.806509	1.01454	621	620	0.806509	0.979327	621	620	0.806509	1.04002	621	620	0.806509	0.766469	621	620	0.806509	0.905613
622	621	0.805794	0.793186	622	621	0.805794	0.774439	622	621	0.805794	1.08117	622	621	0.805794	0.720969	622	621	0.805794	0.847319	622	621	0.805794	0.892163	622	621	0.805794	0.760172	622	621	0.805794	0.762669	622	621	0.805794	0.630375	622	621	0.805794	0.693652
623	622	0.805079	1.08363	623	622	0.805079	1.06061	623	622	0.805079	1.16226	623	622	0.805079	0.916975	623	622	0.805079	1.11123	623	622	0.805079	1.01454	623	622	0.805079	0.979327	623	622	0.805079	1.04002	623	622	0.805079	0.766469	623	622	0.805079	0.905613
624	623	0.804363	0.793186	624	623	0.804363	0.774439	624	623	0.804363	1.08117	624	623	0.804363	0.720969	624	623	0.804363	0.847319	624	623	0.804363	0.892163	624	623	0.804363	0.760172	624	623	0.804363	0.762669	624	623	0.804363	0.630375	624	623	0.804363	0.693652
625	624	0.803648	1.08363	625	624	0.803648	1.06061	625	624	0.803648	1.16226	625	624	0.803648	0.916975	625	624	0.803648	1.11123	625	624	0.803648	1.01454	625	624	0.803648	0.979327	625	624	0.803648	1.04002	625	624	0.803648	0.766469	625	624	0.803648	0.905613
626	625	0.802933	0.793186	626	625	0.802933	0.774439	626	625	0.802933	1.08117	626	625	0.802933	0.720969	626	625	0.802933	0.847319	626	625	0.802933	0.892163	626	625	0.802933	0.760172	626	625	0.802933	0.762669	626	625	0.802933	0.630375	626	625	0.802933	0.693652
627	626	0.802217	1.08363	627	626	0.802217	1.06061	627	626	0.802217	1.16226	627	626	0.802217	0.916975	627	626	0.802217	1.11123	627	626	0.802217	1.01454	627	626	0.802217	0.979327	627	626	0.802217	1.04002	627	626	0.802217	0.766469	627	626	0.802217	0.905613
628	627	0.801502	0.793186	628	627	0.801502	0.774439	628	627	0.801502	1.08117	628	627	0.801502	0.720969	628	627	0.801502	0.847319	628	627	0.801502	0.892163	628	627	0.801502	0.760172	628	627	0.801502	0.762669	628	627	0.801502	0.630375	628	627	0.801502	0.693652
629	628	0.800787	1.08363	629	628	0.800787	1.06061	629	628	0.800787	1.16226	629	628	0.800787	0.916975	629	628	0.800787	1.11123	629	628	0.800787	1.01454	629	628	0.800787	0.979327	629	628	0.800787	1.04002	629	628	0.800787	0.766469	629	628	0.800787	0.905613
630	629	0.800072	0.793186	630	629	0.800072	0.774439	630	629	0.800072	1.08117	630	629	0.800072	0.720969	630	629	0.800072	0.847319	630	629	0.800072	0.892163	630	629	0.800072	0.760172	630	629	0.800072	0.762669	630	629	0.800072	0.630375	630	629	0.800072	0.693652
631	630	0.799356	1.08363	631	630	0.799356	1.06061	631	630	0.799356	1.16226	631	630	0.799356	0.916975	631	630	0.799356	1.11123	631	630	0.799356	1.01454	631	630	0.799356	0.979327	631	630	0.799356	1.04002	631	630	0.799356	0.766469	631	630	0.799356	0.905613
632	631	0.798641	0.793186	632	631	0.798641	0.774439	632	631	0.798641	1.08117	632	631	0.798641	0.720969	632	631	0.798641	0.847319	632	631	0.798641	0.892163	632	631	0.798641	0.760172	632	631	0.798641	0.762669	632	631	0.798641	0.630375	632	631	0.798641	0.693652
633	632	0.797926	1.08363	633	632	0.797926	1.06061	633	632	0.797926	1.16226	633	632	0.797926	0.916975	633	632	0.797926	1.11123	633	632	0.797926	1.01454	633	632	0.797926	0.979327	633	632	0.797926	1.04002	633	632	0.797926	0.766469	633	632	0.797926	0.905613
634	633	0.79721	0.793186	634	633	0.79721	0.774439	634	633	0.79721	1.08117	634	633	0.79721	0.720969	634	633	0.79721	0.847319	634	633	0.79721	0.892163	634	633	0.79721	0.760172	634	633	0.79721	0.762669	634	633	0.79721	0.630375	634	633	0.79721	0.693652
635	634	0.796495	1.08363	635	634	0.796495	1.06061	635	634	0.796495	1.16226	635	634	0.796495	0.916975	635	634	0.796495	1.11123	635	634	0.796495	1.01454	635	634	0.796495	0.979327	635	634	0.796495	1.04002	635	634	0.796495	0.766469	635	634	0.796495	0.905613
636	635	0.79578	0.793186	636	635	0.79578	0.774439	636	635	0.79578	1.08117	636	635	0.79578	0.720969	636	635	0.79578	0.847319	636	635	0.79578	0.892163	636	635	0.79578	0.760172	636	635	0.79578	0.762669	636	635	0.79578	0.630375	636	635	0.79578	0.693652
637	636	0.795064	1.08363	637	636	0.795064	1.06061	637	636	0.795064	1.16226	637	636	0.795064	0.916975	637	636	0.795064	1.11123	637	636	0.795064	1.01454	637	636	0.795064	0.979327	637	636	0.795064	1.04002	637	636	0.795064	0.766469	637	636	0.795064	0.905613
638	637	0.794349	0.793186	638	637	0.794349	0.774439	638	637	0.794349	1.08117	638	637	0.794349	0.720969	638	637	0.794349	0.847319	638	637	0.794349	0.892163	638	637	0.794349	0.760172	638	637	0.794349	0.762669	638	637	0.794349	0.630375	638	637	0.794349	0.693652
639	638	0.793634	1.08363	639	638	0.793634	1.06061	639	638	0.793634	1.16226	639	638	0.793634	0.916975	639	638	0.793634	1.11123	639	638	0.793634	1.01454	639	638	0.793634	0.979327	639	638	0.793634	1.04002	639	638	0.793634	0.766469	639	638	0.793634	0.905613
640	639	0.792918	0.793186	640	639	0.792918	0.774439	640	639	0.792918	1.08117	640	639	0.792918	0.720969	640	639	0.792918	0.847319	640	639	0.792918	0.892163	640	639	0.792918	0.760172	640	639	0.792918	0.762669	640	639	0.792918	0.630375	640	639	0.792918	0.693652
641	640	0.792203	1.08363	641	640	0.792203	1.06061	641	640	0.792203	1.16226	641	640	0.792203	0.916975	641	640	0.792203	1.11123	641	640	0.792203	1.01454	641	640	0.792203	0.979327	641	640	0.792203	1.04002	641	640	0.792203	0.766469	641	640	0.792203	0.905613
642	641	0.791488	0.793186	642	641	0.791488	0.774439	642	641	0.791488	1.08117	642	641	0.791488	0.720969	642	641	0.791488	0.847319	642	641	0.791488	0.892163	642	641	0.791488	0.760172	642	641	0.791488	0.762669	642	641	0.791488	0.630375	642	641	0.791488	0.693652
643	642	0.790773	1.08363	643	642	0.790773	1.06061	643	642	0.790773	1.16226	643	642	0.790773	0.916975	643	642	0.790773	1.11123	643	642	0.790773	1.01454	643	642	0.790773	0.979327	643	642	0.790773	1.04002	643	642	0.790773	0.766469	643	642	0.790773	0.905613
644	643	0.790057	0.793186	644	643	0.790057	0.774439	644	643	0.790057	1.08117	644	643	0.790057	0.720969	644	643	0.790057	0.847319	644	643	0.790057	0.892163	644	643	0.790057	0.760172	644	643	0.790057	0.762669	644	643	0.790057	0.630375	644	643	0.790057	0.693652
645	644	0.789342	1.08363	645	644	0.789342	1.06061	645	644	0.789342	1.16226	645	644	0.789342	0.916975	645	644	0.789342	1.11123	645	644	0.789342	1.01454	645	644	0.789342	0.979327	645	644	0.789342	1.04002	645	644	0.789342	0.766469	645	644	0.789342	0.905613
646	645	0.788627	0.793186	646	645	0.788627	0.774439	646	645	0.788627	1.08117	646	645	0.788627	0.720969	646	645	0.788627	0.847319	646	645	0.788627	0.892163	646	645	0.788627	0.760172	646	645	0.788627	0.762669	646	645	0.788627	0.630375	646	645	0.788627	0.693652
647	646	0.787911	1.08363	647	646	0.787911	1.06061	647	646	0.787911	1.16226	647	646	0.787911	0.916975	647	646	0.787911	1.11123	647	646	0.787911	1.01454	647	646	0.787911	0.979327	647	646	0.787911	1.04002	647	646	0.787911	0.766469	647	646	0.787911	0.905613
648	647	0.787196	0.793186	648	647	0.787196	0.774439	648	647	0.787196	1.08117	648	647	0.787196	0.720969	648	647	0.787196	0.847319	648	647	0.787196	0.892163	648	647	0.787196	0.760172	648	647	0.787196	0.762669	648	647	0.787196	0.630375	648	647	0.787196	0.693652
649	648	0.786481	1.08363	649	648	0.786481	1.06061	649	648	0.786481	1.16226	649	648	0.786481	0.916975	649	648	0.786481	1.11123	649	648	0.786481	1.01454	649	648	0.786481	0.979327	649	648	0.786481	1.04002	649	648	0.786481	0.766469	649	648	0.786481	0.905613
650	649	0.785765	0.793186	650	649	0.785765	0.774439	650	649	0.785765	1.08117	650	649	0.785765	0.720969	650	649	0.785765	0.847319	650	649	0.785765	0.892163	650	649	0.785765	0.760172	650	649	0.785765	0.762669	650	649	0.785765	0.630375	650	649	0.785765	0.693652
651	650	0.78505	1.08363	651	650	0.78505	1.06061	651	650	0.78505	1.16226	651	650	0.78505	0.916975	651	650	0.78505	1.11123	651	650	0.78505	1.01454	651	650	0.78505	0.979327	651	650	0.78505	1.04002	651	650	0.78505	0.766469	651	650	0.78505	0.905613
652	651	0.784335	0.793186	652	651	0.784335	0.774439	652	651	0.784335	1.08117	652	651	0.784335	0.720969	652	651	0.784335	0.847319	652	651	0.784335	0.892163	652	651	0.784335	0.760172	652	651	0.784335	0.762669	652	651	0.784335	0.630375	652	651	0.784335	0.693652
653	652	0.783619	1.08363	653	652	0.783619	1.06061	653	652	0.783619	1.16226	653	652	0.783619	0.916975	653	652	0.783619	1.11123	653	652	0.783619	1.01454	653	652	0.783619	0.979327	653	652	0.783619	1.04002	653	652	0.783619	0.766469	653	652	0.783619	0.905613
654	653	0.782904	0.793186	654	653	0.782904	0.774439	654	653	0.782904	1.08117	654	653	0.782904	0.720969	654	653	0.782904	0.847319	654	653	0.782904	0.892163	654	653	0.782904	0.760172	654	653	0.782904	0.762669	654	653	0.782904	0.630375	654	653	0.782904	0.693652
655	654	0.782189	1.08363	655	654	0.782189	1.06061	655	654	0.782189	1.16226	655	654	0.782189	0.916975	655	654	0.782189	1.11123	655	654	0.782189	1.01454	655	654	0.782189	0.979327	655	654	0.782189	1.04002	655	654	0.782189	0.766469	655	654	0.782189	0.905613
656	655	0.781474	0.793186	656	655	0.781474	0.774439	656	655	0.781474	1.08117	656	655	0.781474	0.720969	656	655	0.781474	0.847319	656	655	0.781474	0.892163	656	655	0.781474	0.760172	656	655	0.781474	0.762669	656	655	0.781474	0.630375	656	655	0.781474	0.693652
657	656	0.780758	1.08363	657	656	0.780758	1.06061	657	656	0.780758	1.16226	657	656	0.780758	0.916975	657	656	0.780758	1.11123	657	656	0.780758	1.01454	657	656	0.780758	0.979327	657	656	0.780758	1.04002	657	656	0.780758	0.766469	657	656	0.780758	0.905613
658	657	0.780043	0.793186	658	657	0.780043	0.774439	658	657	0.780043	1.08117	658	657	0.780043	0.720969	658	657	0.780043	0.847319	658	657	0.780043	0.892163	658	657	0.780043	0.760172	658	657	0.780043	0.762669	658	657	0.780043	0.630375	658	657	0.780043	0.693652
659	658	0.779328	1.08363	659	658	0.779328	1.06061	659	658	0.779328	1.16226	659	658	0.779328	0.916975	659	658	0.779328	1.11123	659	658	0.779328	1.01454	659	658	0.779328	0.979327	659	658	0.779328	1.04002	659	658	0.779328	0.766469	659	658	0.779328	0.905613
660	659	0.778612	0.793186	660	659	0.778612	0.774439	660	659	0.778612	1.08117	660	659	0.778612	0.720969	660	659	0.778612	0.847319	660	659	0.778612	0.892163	660	659	0.778612	0.760172	660	659	0.778612	0.762669	660	659	0.778612	0.630375	660	659	0.778612	0.693652
661	660	0.777897	1.08363	661	660	0.777897	1.06061	661	660	0.777897	1.16226	661	660	0.777897	0.916975	661	660	0.777897	1.11123	661	660	0.777897	1.01454	661	660	0.777897	0.979327	661	660	0.777897	1.04002	661	660	0.777897	0.766469	661	660	0.777897	0.905613
662	661	0.777182	0.793186	662	661	0.777182	0.774439	662	661	0.777182	1.08117	662	661	0.777182	0.720969	662	661	0.777182	0.847319	662	661	0.777182	0.892163	662	661	0.777182	0.760172	662	661	0.777182	0.762669	662	661	0.777182	0.630375	662	661	0.777182	0.693652
663	662	0.776466	1.08363	663	662	0.776466	1.06061	663	662	0.776466	1.16226	663	662	0.776466	0.916975	663	662	0.776466	1.11123	663	662	0.776466	1.01454	663	662	0.776466	0.979327	663	662	0.776466	1.04002	663	662	0.776466	0.766469	663	662	0.776466	0.905613
664	663	0.775751	0.793186	664	663	0.775751	0.774439	664	663	0.775751	1.08117	664	663	0.775751	0.720969	664	663	0.775751	0.847319	664	663	0.775751	0.892163	664	663	0.775751	0.760172	664	663	0.775751	0.762669	664	663	0.775751	0.630375	664	663	0.775751	0.693652
665	664	0.775036	1.08363	665	664	0.775036	1.06061	665	664	0.775036	1.16226	665	664	0.775036	0.916975	665	664	0.775036	1.11123	665	664	0.775036	1.01454	665	664	0.775036	0.979327	665	664	0.775036	1.04002	665	664	0.775036	0.766469	665	664	0.775036	0.905613
666	665	0.77432	0.793186	666	665	0.77432	0.774439	666	665	0.77432	1.08117	666	665	0.77432	0.720969	666	665	0.77432	0.847319	666	665	0.77432	0.892163	666	665	0.77432	0.760172	666	665	0.77432	0.762669	666	665	0.77432	0.630375	666	665	0.77432	0.693652
667	666	0.773605	1.08363	667	666	0.773605	1.06061	667	666	0.773605	1.16226	667	666	0.773605	0.916975	667	666	0.773605	1.11123	667	666	0.773605	1.01454	667	666	0.773605	0.979327	667	666	0.773605	1.04002	667	666	0.773605	0.766469	667	666	0.773605	0.905613
668	667	0.77289	0.793186	668	667	0.77289	0.774439	668	667	0.77289	1.08117	668	667	0.77289	0.720969	668	667	0.77289	0.847319	668	667	0.77289	0.892163	668	667	0.77289	0.760172	668	667	0.77289	0.762669	668	667	0.77289	0.630375	668	667	0.77289	0.693652
669	668	0.772175	1.08363	669	668	0.772175	1.06061	669	668	0.772175	1.16226	669	668	0.772175	0.916975	669	668	0.772175	1.11123	669	668	0.772175	1.01454	669	668	0.772175	0.979327	669	668	0.772175	1.04002	669	668	0.772175	0.766469	669	668	0.772175	0.905613
670	669	0.771459	0.793186	670	669	0.771459	0.774439	670	669	0.771459	1.08117	670	669	0.771459	0.720969	670	669	0.771459	0.847319	670	669	0.771459	0.892163	670	669	0.771459	0.760172	670	669	0.771459	0.762669	670	669	0.771459	0.630375	670	669	0.771459	0.693652
671	670	0.770744	1.08363	671	670	0.770744	1.06061	671	670	0.770744	1.16226	671	670	0.770744	0.916975	671	670	0.770744	1.11123	671	670	0.770744	1.01454	671	670	0.770744	0.979327	671	670	0.770744	1.04002	671	670	0.770744	0.766469	671	670	0.770744	0.905613
672	671	0.770029	0.793186	672	671	0.770029	0.774439	672	671	0.770029	1.08117	672	671	0.770029	0.720969	672	671	0.770029	0.847319	672	671	0.770029	0.892163	672	671	0.770029	0.760172	672	671	0.770029	0.762669	672	671	0.770029	0.630375	672	671	0.770029	0.693652
673	672	0.769313	1.08363	673	672	0.769313	1.06061	673	672	0.769313	1.16226	673	672	0.769313	0.916975	673	672	0.769313	1.11123	673	672	0.769313	1.01454	673	672	0.769313	0.979327	673	672	0.769313	1.04002	673	672	0.769313	0.766469	673	672	0.769313	0.905613
674	673	0.768598	0.793186	674	673	0.768598	0.774439	674	673	0.768598	1.08117	674	673	0.768598	0.720969	674	673	0.768598	0.847319	674	673	0.768598	0.892163	674	673	0.768598	0.760172	674	673	0.768598	0.762669	674	673	0.768598	0.630375	674	673	0.768598	0.693652
675	674	0.767883	1.08363	675	674	0.767883	1.06061	675	674	0.767883	1.16226	675	674	0.767883	0.916975	675	674	0.767883	1.11123	675	674	0.767883	1.01454	675	674	0.767883	0.979327	675	674	0.767883	1.04002	675	674	0.767883	0.766469	675	674	0.767883	0.905613
676	675	0.767167	0.793186	676	675	0.767167	0.774439	676	675	0.767167	1.08117	676	675	0.767167	0.720969	676	675	0.767167	0.847319	676	675	0.767167	0.892163	676	675	0.767167	0.760172	676	675	0.767167	0.762669	676	675	0.767167	0.630375	676	675	0.767167	0.693652
677	676	0.766452	1.08363	677	676	0.766452	1.06061	677	676	0.766452	1.16226	677	676	0.766452	0.916975	677	676	0.766452	1.11123	677	676	0.766452	1.01454	677	676	0.766452	0.979327	677	676	0.766452	1.04002	677	676	0.766452	0.766469	677	676	0.766452	0.905613
678	677	0.765737	0.793186	678	677	0.765737	0.774439	678	677	0.765737	1.08117	678	677	0.765737	0.720969	678	677	0.765737	0.847319	678	677	0.765737	0.892163	678	677	0.765737	0.760172	678	677	0.765737	0.762669	678	677	0.765737	0.630375	678	677	0.765737	0.693652
679	678	0.765021	1.08363	679	678	0.765021	1.06061	679	678	0.765021	1.16226	679	678	0.765021	0.916975	679	678	0.765021	1.11123	679	678	0.765021	1.01454	679	678	0.765021	0.979327	679	678	0.765021	1.04002	679	678	0.765021	0.766469	679	678	0.765021	0.905613
680	679	0.764306	0.793186	680	679	0.764306	0.774439	680	679	0.764306	1.08117	680	679	0.764306	0.720969	680	679	0.764306	0.847319	680	679	0.764306	0.892163	680	679	0.764306	0.760172	680	679	0.764306	0.762669	680	679	0.764306	0.630375	680	679	0.764306	0.693652
681	680	0.763591	1.08363	681	680	0.763591	1.06061	681	680	0.763591	1.16226	681	680	0.763591	0.916975	681	680	0.763591	1.11123	681	680	0.763591	1.01454	681	680	0.763591	0.979327	681	680	0.763591	1.04002	681	680	0.763591	0.766469	681	680	0.763591	0.905613
682	681	0.762876	0.793186	682	681	0.762876	0.774439	682	681	0.762876	1.08117	682	681	0.762876	0.720969	682	681	0.762876	0.847319	682	681	0.762876	0.892163	682	681	0.762876	0.760172	682	681	0.762876	0.762669	682	681	0.762876	0.630375	682	681	0.762876	0.693652
683	682	0.76216	1.08363	683	682	0.76216	1.06061	683	682	0.76216	1.16226	683	682	0.76216	0.916975	683	682	0.76216	1.11123	683	682	0.76216	1.01454	683	682	0.76216	0.979327	683	682	0.76216	1.04002	683	682	0.76216	0.766469	683	682	0.76216	0.905613
684	683	0.761445	0.793186	684	683	0.761445	0.774439	684	683	0.761445	1.08117	684	683	0.761445	0.720969	684	683	0.761445	0.847319	684	683	0.761445	0.892163	684	683	0.761445	0.760172	684	683	0.761445	0.762669	684	683	0.761445	0.630375	684	683	0.761445	0.693652
685	684	0.76073	1.08363	685	684	0.76073	1.06061	685	684	0.76073	1.16226	685	684	0.76073	0.916975	685	684	0.76073	1.11123	685	684	0.76073	1.01454	685	684	0.76073	0.979327	685	684	0.76073	1.04002	685	684	0.76073	0.766469	685	684	0.76073	0.905613
686	685	0.760014	0.793186	686	685	0.760014	0.774439	686	685	0.760014	1.08117	686	685	0.760014	0.720969	686	685	0.760014	0.847319	686	685	0.760014	0.892163	686	685	0.760014	0.760172	686	685	0.760014	0.762669	686	685	0.760014	0.630375	686	685	0.760014	0.693652
687	686	0.759299	1.08363	687	686	0.759299	1.06061	687	686	0.759299	1.16226	687	686	0.759299	0.916975	687	686	0.759299	1.11123	687	686	0.759299	1.01454	687	686	0.759299	0.979327	687	686	0.759299	1.04002	687	686	0.759299	0.766469	687	686	0.759299	0.905613
688	687	0.758584	0.793186	688	687	0.758584	0.774439	688	687	0.758584	1.08117	688	687	0.758584	0.720969	688	687	0.758584	0.847319	688	687	0.758584	0.892163	688	687	0.758584	0.760172	688	687	0.758584	0.762669	688	687	0.758584	0.630375	688	687	0.758584	0.693652
689	688	0.757868	1.08363	689	688	0.757868	1.06061	689	688	0.757868	1.16226	689	688	0.757868	0.916975	689	688	0.757868	1.11123	689	688	0.757868	1.01454	689	688	0.757868	0.979327	689	688	0.757868	1.04002	689	688	0.757868	0.766469	689	688	0.757868	0.905613
690	689	0.757153	0.793186	690	689	0.757153	0.774439	690	689	0.757153	1.08117	690	689	0.757153	0.720969	690	689	0.757153	0.847319	690	689	0.757153	0.892163	690	689	0.757153	0.760172	690	689	0.757153	0.762669	690	689	0.757153	0.630375	690	689	0.757153	0.693652
691	690	0.756438	1.08363	691	690	0.756438	1.06061	691	690	0.756438	1.16226	691	690	0.756438	0.916975	691	690	0.756438	1.11123	691	690	0.756438	1.01454	691	690	0.756438	0.979327	691	690	0.756438	1.04002	691	690	0.756438	0.766469	691	690	0.756438	0.905613
692	691	0.755722	0.793186	692	691	0.755722	0.774439	692	691	0.755722	1.08117	692	691	0.755722	0.720969	692	691	0.755722	0.847319	692	691	0.755722	0.892163	692	691	0.755722	0.760172	692	691	0.755722	0.762669	692	691	0.755722	0.630375	692	691	0.755722	0.693652
693	692	0.755007	1.08363	693	692	0.755007	1.06061	693	692	0.755007	1.16226	693	692	0.755007	0.916975	693	692	0.755007	1.11123	693	692	0.755007	1.01454	693	692	0.755007	0.979327	693	692	0.755007	1.04002	693	692	0.755007	0.766469	693	692	0.755007	0.905613
694	693	0.754292	0.793186	694	693	0.754292	0.774439	694	693	0.754292	1.08117	694	693	0.754292	0.720969	694	693	0.754292	0.847319	694	693	0.754292	0.892163	694	693	0.754292	0.760172	694	693	0.754292	0.762669	694	693	0.754292	0.630375	694	693	0.754292	0.693652
695	694	0.753577	1.08363	695	694	0.753577	1.06061	695	694	0.753577	1.16226	695	694	0.753577	0.916975	695	694	0.753577	1.11123	695	694	0.753577	1.01454	695	694	0.753577	0.979327	695	694	0.753577	1.04002	695	694	0.753577	0.766469	695	694	0.753577	0.905613
696	695	0.752861	0.793186	696	695	0.752861	0.774439	696	695	0.752861	1.08117	696	695	0.752861	0.720969	696	695	0.752861	0.847319	696	695	0.752861	0.892163	696	695	0.752861	0.760172	696	695	0.752861	0.762669	696	695	0.752861	0.630375	696	695	0.752861	0.693652
697	696	0.752146	1.08363	697	696	0.752146	1.06061	697	696	0.752146	1.16226	697	696	0.752146	0.916975	697	696	0.752146	1.11123	697	696	0.752146	1.01454	697	696	0.752146	0.979327	697	696	0.752146	1.04002	697	696	0.752146	0.766469	697	696	0.752146	0.905613
698	697	0.751431	0.793186	698	697	0.751431	0.774439	698	697	0.751431	1.08117	698	697	0.751431	0.720969	698	697	0.751431	0.847319	698	697	0.751431	0.892163	698	697	0.751431	0.760172	698	697	0.751431	0.762669	698	697	0.751431	0.630375	698	697	0.751431	0.693652
699	698	0.750715	1.08363	699	698	0.750715	1.06061	699	698	0.750715	1.16226	699	698	0.750715	0.916975	699	698	0.750715	1.11123	699	698	0.750715	1.01454	699	698	0.750715	0.979327	699	698	0.750715	1.04002	699	698	0.750715	0.766469	699	698	0.750715	0.905613
700	699	0.75	0.793186	700	699	0.75	0.774439	700	699	0.75	1.08117	700	699	0.75	0.720969	700	699	0.75	0.847319	700	699	0.75	0.892163	700	699	0.75	0.760172	700	699	0.75	0.762669	700	699	0.75	0.630375	700	699	0.75	0.693652

## Sheet: XLSTAT_20210531_165427_1_HID4
1	-3.14159	-1.33526	-0.932843		1	-3.14159	-0.27019	0.718701		1	-3.14159	-1.95531	0.759672		1	-3.14159	0.397822	0.146173		1	-3.14159	-1.92392	0.123929		1	-3.14159	0.0135266	0.425097		1	-3.14159	-0.780401	-1.0714		1	-3.14159	-0.825636	0.0822827		1	-3.14159	0.687963	-0.374401		1	-3.14159	-0.287965	-0.637979
2	-3.12058	-1.33514	-0.944265		2	-3.12058	-0.270105	0.710624		2	-3.12058	-1.95519	0.748249		2	-3.12058	0.397919	0.136964		2	-3.12058	-1.92379	0.111511		2	-3.12058	0.0136131	0.41686		2	-3.12058	-0.780293	-1.08169		2	-3.12058	-0.825459	0.0654695		2	-3.12058	0.688088	-0.386289		2	-3.12058	-0.287857	-0.648275
3	-3.09956	-1.33478	-0.955682		3	-3.09956	-0.269851	0.702551		3	-3.09956	-1.95483	0.736832		3	-3.09956	0.398209	0.12776		3	-3.09956	-1.9234	0.0990994		3	-3.09956	0.0138727	0.408627		3	-3.09956	-0.779969	-1.09198		3	-3.09956	-0.824929	0.0486638		3	-3.09956	0.688463	-0.398173		3	-3.09956	-0.287532	-0.658566
4	-3.07855	-1.33418	-0.96709		4	-3.07855	-0.269427	0.694485		4	-3.07855	-1.95423	0.725425		4	-3.07855	0.398693	0.118563		4	-3.07855	-1.92275	0.0866985		4	-3.07855	0.0143053	0.400401		4	-3.07855	-0.779428	-1.10226		4	-3.07855	-0.824046	0.0318729		4	-3.07855	0.689087	-0.410046		4	-3.07855	-0.286991	-0.668849
5	-3.05754	-1.33335	-0.978482		5	-3.05754	-0.268833	0.68643		5	-3.05754	-1.95339	0.714033		5	-3.05754	0.39937	0.109378		5	-3.05754	-1.92184	0.0743141		5	-3.05754	0.0149106	0.392186		5	-3.05754	-0.778671	-1.11253		5	-3.05754	-0.822811	0.0151043		5	-3.05754	0.689961	-0.421903		5	-3.05754	-0.286235	-0.679117
6	-3.03652	-1.33227	-0.989853		6	-3.03652	-0.26807	0.678388		6	-3.03652	-1.95231	0.702661		6	-3.03652	0.400239	0.10021		6	-3.03652	-1.92066	0.0619515		6	-3.03652	0.0156883	0.383986		6	-3.03652	-0.777699	-1.12278		6	-3.03652	-0.821223	-0.00163468		6	-3.03652	0.691083	-0.433739		6	-3.03652	-0.285263	-0.689368
7	-3.01551	-1.33095	-1.0012		7	-3.01551	-0.267139	0.670365		7	-3.01551	-1.95099	0.691314		7	-3.01551	0.401301	0.0910619		7	-3.01551	-1.91923	0.0496163		7	-3.01551	0.0166382	0.375804		7	-3.01551	-0.776512	-1.13301		7	-3.01551	-0.819284	-0.0183366		7	-3.01551	0.692455	-0.445549		7	-3.01551	-0.284075	-0.699596
8	-2.99449	-1.32939	-1.01252		8	-2.99449	-0.266039	0.662363		8	-2.99449	-1.94944	0.679998		8	-2.99449	0.402555	0.0819382		8	-2.99449	-1.91754	0.037314		8	-2.99449	0.0177599	0.367643		8	-2.99449	-0.77511	-1.14321		8	-2.99449	-0.816994	-0.0349941		8	-2.99449	0.694073	-0.457328		8	-2.99449	-0.282673	-0.709796
9	-2.97348	-1.3276	-1.0238		9	-2.97348	-0.264771	0.654386		9	-2.97348	-1.94765	0.668716		9	-2.97348	0.404001	0.0728429		9	-2.97348	-1.91559	0.0250499		9	-2.97348	0.0190527	0.359508		9	-2.97348	-0.773494	-1.15338		9	-2.97348	-0.814355	-0.0515998		9	-2.97348	0.69594	-0.46907		9	-2.97348	-0.281057	-0.719965
10	-2.95247	-1.32557	-1.03504		10	-2.95247	-0.263336	0.646437		10	-2.95247	-1.94562	0.657475		10	-2.95247	0.405637	0.06378		10	-2.95247	-1.91338	0.0128294		10	-2.95247	0.0205162	0.351402		10	-2.95247	-0.771664	-1.16351		10	-2.95247	-0.811368	-0.0681463		10	-2.95247	0.698052	-0.48077		10	-2.95247	-0.279228	-0.730098
11	-2.93145	-1.32331	-1.04624		11	-2.93145	-0.261734	0.638521		11	-2.93145	-1.94335	0.646279		11	-2.93145	0.407463	0.0547535		11	-2.93145	-1.91092	0.000658022		11	-2.93145	0.0221497	0.343328		11	-2.93145	-0.769622	-1.17361		11	-2.93145	-0.808034	-0.0846265		11	-2.93145	0.70041	-0.492423		11	-2.93145	-0.277186	-0.74019
12	-2.91044	-1.32081	-1.05738		12	-2.91044	-0.259967	0.630639		12	-2.91044	-1.94085	0.635133		12	-2.91044	0.409479	0.0457673		12	-2.91044	-1.9082	-0.0114589		12	-2.91044	0.0239525	0.335291		12	-2.91044	-0.767369	-1.18365		12	-2.91044	-0.804354	-0.101033		12	-2.91044	0.703012	-0.504024		12	-2.91044	-0.274932	-0.750237
13	-2.88942	-1.31807	-1.06847		13	-2.88942	-0.258034	0.622797		13	-2.88942	-1.93812	0.624042		13	-2.88942	0.411683	0.0368254		13	-2.88942	-1.90523	-0.0235161		13	-2.88942	0.0259238	0.327293		13	-2.88942	-0.764905	-1.19365		13	-2.88942	-0.80033	-0.117358		13	-2.88942	0.705857	-0.515568		13	-2.88942	-0.272468	-0.760234
14	-2.86841	-1.31511	-1.0795		14	-2.86841	-0.255936	0.614996		14	-2.86841	-1.93515	0.613011		14	-2.86841	0.414074	0.0279319		14	-2.86841	-1.90201	-0.0355082		14	-2.86841	0.0280627	0.319338		14	-2.86841	-0.762231	-1.20359		14	-2.86841	-0.795964	-0.133596		14	-2.86841	0.708944	-0.52705		14	-2.86841	-0.269795	-0.770177
15	-2.8474	-1.31191	-1.09047		15	-2.8474	-0.253675	0.607242		15	-2.8474	-1.93195	0.602045		15	-2.8474	0.416652	0.0190905		15	-2.8474	-1.89853	-0.0474299		15	-2.8474	0.0303683	0.31143		15	-2.8474	-0.759349	-1.21348		15	-2.8474	-0.791258	-0.149738		15	-2.8474	0.712272	-0.538464		15	-2.8474	-0.266913	-0.780062
16	-2.82638	-1.30848	-1.10137		16	-2.82638	-0.251252	0.599537		16	-2.82638	-1.92853	0.591148		16	-2.82638	0.419415	0.0103053		16	-2.82638	-1.89481	-0.0592759		16	-2.82638	0.0328395	0.303573		16	-2.82638	-0.75626	-1.2233		16	-2.82638	-0.786213	-0.165777		16	-2.82638	0.715839	-0.549806		16	-2.82638	-0.263823	-0.789884
17	-2.80537	-1.30483	-1.11219		17	-2.80537	-0.248668	0.591884		17	-2.80537	-1.92487	0.580326		17	-2.80537	0.422362	0.00158007		17	-2.80537	-1.89083	-0.071041		17	-2.80537	0.0354753	0.295769		17	-2.80537	-0.752965	-1.23306		17	-2.80537	-0.780833	-0.181707		17	-2.80537	0.719644	-0.56107		17	-2.80537	-0.260529	-0.799639
18	-2.78435	-1.30095	-1.12293		18	-2.78435	-0.245923	0.584288		18	-2.78435	-1.92099	0.569583		18	-2.78435	0.425492	-0.00708131		18	-2.78435	-1.88661	-0.08272		18	-2.78435	0.0382746	0.288022		18	-2.78435	-0.749466	-1.24274		18	-2.78435	-0.775119	-0.197521		18	-2.78435	0.723684	-0.572252		18	-2.78435	-0.25703	-0.809323
19	-2.76334	-1.29684	-1.13359		19	-2.76334	-0.243019	0.576751		19	-2.76334	-1.91688	0.558923		19	-2.76334	0.428802	-0.015675		19	-2.76334	-1.88215	-0.0943077		19	-2.76334	0.0412359	0.280335		19	-2.76334	-0.745765	-1.25235		19	-2.76334	-0.769074	-0.213211		19	-2.76334	0.727958	-0.583346		19	-2.76334	-0.253328	-0.818931
20	-2.74233	-1.29251	-1.14416		20	-2.74233	-0.239957	0.569276		20	-2.74233	-1.91255	0.548353		20	-2.74233	0.432293	-0.0241973		20	-2.74233	-1.87744	-0.105799		20	-2.74233	0.0443581	0.272713		20	-2.74233	-0.741862	-1.26188		20	-2.74233	-0.762701	-0.22877		20	-2.74233	0.732465	-0.594348		20	-2.74233	-0.249425	-0.828459
21	-2.72131	-1.28796	-1.15464		21	-2.72131	-0.236739	0.561868		21	-2.72131	-1.908	0.537876		21	-2.72131	0.435962	-0.0326443		21	-2.72131	-1.87249	-0.117189		21	-2.72131	0.0476398	0.265157		21	-2.72131	-0.73776	-1.27132		21	-2.72131	-0.756002	-0.244192		21	-2.72131	0.737202	-0.605253		21	-2.72131	-0.245323	-0.837903
22	-2.7003	-1.28319	-1.16502		22	-2.7003	-0.233366	0.554528		22	-2.7003	-1.90323	0.527496		22	-2.7003	0.439808	-0.0410123		22	-2.7003	-1.86731	-0.128473		22	-2.7003	0.0510796	0.257673		22	-2.7003	-0.73346	-1.28068		22	-2.7003	-0.748981	-0.25947		22	-2.7003	0.742166	-0.616056		22	-2.7003	-0.241023	-0.847259
23	-2.67928	-1.2782	-1.17529		23	-2.67928	-0.22984	0.547262		23	-2.67928	-1.89825	0.51722		23	-2.67928	0.443829	-0.0492977		23	-2.67928	-1.86189	-0.139645		23	-2.67928	0.0546758	0.250262		23	-2.67928	-0.728965	-1.28994		23	-2.67928	-0.74164	-0.274597		23	-2.67928	0.747357	-0.626753		23	-2.67928	-0.236528	-0.856523
24	-2.65827	-1.273	-1.18546		24	-2.65827	-0.226162	0.540071		24	-2.65827	-1.89304	0.50705		24	-2.65827	0.448023	-0.0574968		24	-2.65827	-1.85623	-0.1507		24	-2.65827	0.058427	0.242929		24	-2.65827	-0.724276	-1.29911		24	-2.65827	-0.733983	-0.289566		24	-2.65827	0.752771	-0.637338		24	-2.65827	-0.231839	-0.865689
25	-2.63726	-1.26758	-1.19552		25	-2.63726	-0.222333	0.532958		25	-2.63726	-1.88763	0.496992		25	-2.63726	0.452388	-0.065606		25	-2.63726	-1.85035	-0.161635		25	-2.63726	0.0623314	0.235676		25	-2.63726	-0.719395	-1.30817		25	-2.63726	-0.726013	-0.304372		25	-2.63726	0.758407	-0.647807		25	-2.63726	-0.226959	-0.874756
26	-2.61624	-1.26196	-1.20546		26	-2.61624	-0.218356	0.525928		26	-2.61624	-1.882	0.487049		26	-2.61624	0.456923	-0.0736216		26	-2.61624	-1.84423	-0.172443		26	-2.61624	0.0663874	0.228506		26	-2.61624	-0.714325	-1.31713		26	-2.61624	-0.717734	-0.319006		26	-2.61624	0.764261	-0.658155		26	-2.61624	-0.221889	-0.883717
27	-2.59523	-1.25613	-1.21529		27	-2.59523	-0.214232	0.518983		27	-2.59523	-1.87617	0.477228		27	-2.59523	0.461625	-0.0815402		27	-2.59523	-1.83789	-0.18312		27	-2.59523	0.0705931	0.221424		27	-2.59523	-0.709068	-1.32599		27	-2.59523	-0.709149	-0.333463		27	-2.59523	0.770332	-0.668378		27	-2.59523	-0.216632	-0.892571
28	-2.57421	-1.25009	-1.22498		28	-2.57421	-0.209963	0.512126		28	-2.57421	-1.87014	0.467531		28	-2.57421	0.466492	-0.0893582		28	-2.57421	-1.83133	-0.193662		28	-2.57421	0.0749467	0.214431		28	-2.57421	-0.703626	-1.33473		28	-2.57421	-0.700262	-0.347737		28	-2.57421	0.776616	-0.678471		28	-2.57421	-0.211189	-0.901311
29	-2.5532	-1.24385	-1.23455		29	-2.5532	-0.205551	0.505361		29	-2.5532	-1.8639	0.457963		29	-2.5532	0.471523	-0.0970722		29	-2.5532	-1.82454	-0.204064		29	-2.5532	0.0794463	0.207531		29	-2.5532	-0.698002	-1.34335		29	-2.5532	-0.691077	-0.361821		29	-2.5532	0.78311	-0.688429		29	-2.5532	-0.205565	-0.909936
30	-2.53219	-1.23741	-1.24399		30	-2.53219	-0.200997	0.498689		30	-2.53219	-1.85746	0.448528		30	-2.53219	0.476715	-0.104679		30	-2.53219	-1.81754	-0.21432		30	-2.53219	0.0840899	0.200728		30	-2.53219	-0.692197	-1.35186		30	-2.53219	-0.681599	-0.375709		30	-2.53219	0.789813	-0.698249		30	-2.53219	-0.199761	-0.91844
31	-2.51117	-1.23077	-1.25328		31	-2.51117	-0.196305	0.492115		31	-2.51117	-1.85082	0.43923		31	-2.51117	0.482065	-0.112175		31	-2.51117	-1.81033	-0.224428		31	-2.51117	0.0888754	0.194023		31	-2.51117	-0.686215	-1.36024		31	-2.51117	-0.67183	-0.389394		31	-2.51117	0.79672	-0.707927		31	-2.51117	-0.193779	-0.926821
32	-2.49016	-1.22394	-1.26244		32	-2.49016	-0.191475	0.485641		32	-2.49016	-1.84399	0.430074		32	-2.49016	0.487572	-0.119556		32	-2.49016	-1.8029	-0.234381		32	-2.49016	0.0938007	0.187421		32	-2.49016	-0.680059	-1.36849		32	-2.49016	-0.661777	-0.402871		32	-2.49016	0.803829	-0.717456		32	-2.49016	-0.187622	-0.935074
33	-2.46914	-1.21692	-1.27145		33	-2.46914	-0.18651	0.479269		33	-2.46914	-1.83697	0.421064		33	-2.46914	0.493232	-0.126821		33	-2.46914	-1.79527	-0.244177		33	-2.46914	0.0988637	0.180923		33	-2.46914	-0.67373	-1.37661		33	-2.46914	-0.651442	-0.416134		33	-2.46914	0.811137	-0.726835		33	-2.46914	-0.181293	-0.943196
34	-2.44813	-1.20971	-1.28031		34	-2.44813	-0.181413	0.473004		34	-2.44813	-1.82976	0.412203		34	-2.44813	0.499044	-0.133965		34	-2.44813	-1.78743	-0.25381		34	-2.44813	0.104062	0.174534		34	-2.44813	-0.667232	-1.3846		34	-2.44813	-0.640831	-0.429177		34	-2.44813	0.81864	-0.736057		34	-2.44813	-0.174795	-0.951183
35	-2.42712	-1.20232	-1.28902		35	-2.42712	-0.176185	0.466847		35	-2.42712	-1.82237	0.403496		35	-2.42712	0.505005	-0.140985		35	-2.42712	-1.7794	-0.263276		35	-2.42712	0.109394	0.168255		35	-2.42712	-0.660568	-1.39245		35	-2.42712	-0.629948	-0.441994		35	-2.42712	0.826335	-0.74512		35	-2.42712	-0.168131	-0.959032
36	-2.4061	-1.19475	-1.29757		36	-2.4061	-0.170829	0.460801		36	-2.4061	-1.81479	0.394945		36	-2.4061	0.511112	-0.147878		36	-2.4061	-1.77116	-0.272571		36	-2.4061	0.114856	0.162089		36	-2.4061	-0.65374	-1.40015		36	-2.4061	-0.618798	-0.45458		36	-2.4061	0.834219	-0.75402		36	-2.4061	-0.161303	-0.966739
37	-2.38509	-1.18699	-1.30596		37	-2.38509	-0.165347	0.454869		37	-2.38509	-1.80704	0.386556		37	-2.38509	0.517363	-0.154642		37	-2.38509	-1.76273	-0.28169		37	-2.38509	0.120446	0.156039		37	-2.38509	-0.646752	-1.40772		37	-2.38509	-0.607386	-0.466928		37	-2.38509	0.842289	-0.762751		37	-2.38509	-0.154315	-0.974301
38	-2.36407	-1.17907	-1.31418		38	-2.36407	-0.159741	0.449053		38	-2.36407	-1.79911	0.378332		38	-2.36407	0.523754	-0.161272		38	-2.36407	-1.75412	-0.290631		38	-2.36407	0.126163	0.150109		38	-2.36407	-0.639606	-1.41513		38	-2.36407	-0.595717	-0.479034		38	-2.36407	0.85054	-0.771312		38	-2.36407	-0.147169	-0.981714
39	-2.34306	-1.17097	-1.32224		39	-2.34306	-0.154015	0.443357		39	-2.34306	-1.79101	0.370276		39	-2.34306	0.530283	-0.167767		39	-2.34306	-1.74531	-0.299389		39	-2.34306	0.132003	0.1443		39	-2.34306	-0.632306	-1.42239		39	-2.34306	-0.583797	-0.490892		39	-2.34306	0.858969	-0.779697		39	-2.34306	-0.139869	-0.988976
40	-2.32205	-1.1627	-1.33012		40	-2.32205	-0.14817	0.437782		40	-2.32205	-1.78275	0.362392		40	-2.32205	0.536947	-0.174124		40	-2.32205	-1.73633	-0.30796		40	-2.32205	0.137963	0.138614		40	-2.32205	-0.624855	-1.4295		40	-2.32205	-0.57163	-0.502497		40	-2.32205	0.867572	-0.787902		40	-2.32205	-0.132419	-0.996082
41	-2.30103	-1.15427	-1.33783		41	-2.30103	-0.142209	0.432331		41	-2.30103	-1.77432	0.354683		41	-2.30103	0.543743	-0.180339		41	-2.30103	-1.72716	-0.31634		41	-2.30103	0.144042	0.133056		41	-2.30103	-0.617257	-1.43645		41	-2.30103	-0.559222	-0.513844		41	-2.30103	0.876346	-0.795926		41	-2.30103	-0.12482	-1.00303
42	-2.28002	-1.14568	-1.34536		42	-2.28002	-0.136135	0.427007		42	-2.28002	-1.76573	0.347154		42	-2.28002	0.550669	-0.186409		42	-2.28002	-1.71782	-0.324526		42	-2.28002	0.150236	0.127626		42	-2.28002	-0.609514	-1.44323		42	-2.28002	-0.546578	-0.524927		42	-2.28002	0.885287	-0.803763		42	-2.28002	-0.117077	-1.00982
43	-2.259	-1.13694	-1.35271		43	-2.259	-0.129951	0.421811		43	-2.259	-1.75698	0.339806		43	-2.259	0.55772	-0.192333		43	-2.259	-1.70832	-0.332513		43	-2.259	0.156543	0.122327		43	-2.259	-0.60163	-1.44986		43	-2.259	-0.533704	-0.535743		43	-2.259	0.89439	-0.811411		43	-2.259	-0.109194	-1.01644
44	-2.23799	-1.12804	-1.35987		44	-2.23799	-0.123658	0.416747		44	-2.23799	-1.74808	0.332644		44	-2.23799	0.564894	-0.198108		44	-2.23799	-1.69864	-0.3403		44	-2.23799	0.16296	0.117163		44	-2.23799	-0.593609	-1.45631		44	-2.23799	-0.520605	-0.546285		44	-2.23799	0.903652	-0.818865		44	-2.23799	-0.101173	-1.0229
45	-2.21698	-1.11899	-1.36684		45	-2.21698	-0.117261	0.411816		45	-2.21698	-1.73904	0.32567		45	-2.21698	0.572189	-0.20373		45	-2.21698	-1.68881	-0.347881		45	-2.21698	0.169484	0.112134		45	-2.21698	-0.585454	-1.4626		45	-2.21698	-0.507288	-0.55655		45	-2.21698	0.913069	-0.826124		45	-2.21698	-0.0930175	-1.02918
46	-2.19596	-1.1098	-1.37363		46	-2.19596	-0.110761	0.40702		46	-2.19596	-1.72984	0.318888		46	-2.19596	0.579599	-0.209198		46	-2.19596	-1.67881	-0.355254		46	-2.19596	0.176113	0.107243		46	-2.19596	-0.577169	-1.46871		46	-2.19596	-0.493758	-0.566533		46	-2.19596	0.922636	-0.833183		46	-2.19596	-0.0847322	-1.0353
47	-2.17495	-1.10047	-1.38021		47	-2.17495	-0.104163	0.402362		47	-2.17495	-1.72051	0.312301		47	-2.17495	0.587123	-0.214509		47	-2.17495	-1.66867	-0.362415		47	-2.17495	0.182842	0.102493		47	-2.17495	-0.568757	-1.47465		47	-2.17495	-0.480022	-0.576229		47	-2.17495	0.932349	-0.840039		47	-2.17495	-0.0763203	-1.04123
48	-2.15393	-1.091	-1.3866		48	-2.15393	-0.0974674	0.397844		48	-2.15393	-1.71104	0.305911		48	-2.15393	0.594757	-0.21966		48	-2.15393	-1.65838	-0.369361		48	-2.15393	0.18967	0.0978852		48	-2.15393	-0.560222	-1.48041		48	-2.15393	-0.466084	-0.585635		48	-2.15393	0.942204	-0.84669		48	-2.15393	-0.0677855	-1.04699
49	-2.13292	-1.0814	-1.39279		49	-2.13292	-0.0906787	0.393467		49	-2.13292	-1.70144	0.299721		49	-2.13292	0.602497	-0.22465		49	-2.13292	-1.64794	-0.37609		49	-2.13292	0.196593	0.0934219		49	-2.13292	-0.551568	-1.48599		49	-2.13292	-0.451953	-0.594746		49	-2.13292	0.952197	-0.853132		49	-2.13292	-0.0591315	-1.05257
50	-2.11191	-1.07167	-1.39878		50	-2.11191	-0.0837995	0.389234		50	-2.11191	-1.69171	0.293735		50	-2.11191	0.610341	-0.229477		50	-2.11191	-1.63736	-0.382598		50	-2.11191	0.203609	0.0891051		50	-2.11191	-0.542799	-1.49138		50	-2.11191	-0.437632	-0.603557		50	-2.11191	0.962323	-0.859363		50	-2.11191	-0.0503622	-1.05797
51	-2.09089	-1.06182	-1.40456		51	-2.09089	-0.0768328	0.385147		51	-2.09089	-1.68186	0.287954		51	-2.09089	0.618284	-0.234137		51	-2.09089	-1.62665	-0.388882		51	-2.09089	0.210713	0.0849367		51	-2.09089	-0.533918	-1.4966		51	-2.09089	-0.42313	-0.612066		51	-2.09089	0.972578	-0.865379		51	-2.09089	-0.0414815	-1.06318
52	-2.06988	-1.05184	-1.41013		52	-2.06988	-0.0697819	0.381206		52	-2.06988	-1.67189	0.282382		52	-2.06988	0.626323	-0.23863		52	-2.06988	-1.61581	-0.39494		52	-2.06988	0.217904	0.0809184		52	-2.06988	-0.52493	-1.50162		52	-2.06988	-0.408452	-0.620268		52	-2.06988	0.982956	-0.871179		52	-2.06988	-0.0324932	-1.0682
53	-2.04886	-1.04176	-1.41549		53	-2.04886	-0.0626497	0.377415		53	-2.04886	-1.6618	0.277021		53	-2.04886	0.634455	-0.242952		53	-2.04886	-1.60485	-0.400768		53	-2.04886	0.225177	0.0770521		53	-2.04886	-0.515838	-1.50645		53	-2.04886	-0.393606	-0.62816		53	-2.04886	0.993455	-0.87676		53	-2.04886	-0.0234014	-1.07303
54	-2.02785	-1.03156	-1.42064		54	-2.02785	-0.0554394	0.373775		54	-2.02785	-1.65161	0.271872		54	-2.02785	0.642676	-0.247103		54	-2.02785	-1.59376	-0.406365		54	-2.02785	0.23253	0.0733395		54	-2.02785	-0.506647	-1.51109		54	-2.02785	-0.378596	-0.635739		54	-2.02785	1.00407	-0.882118		54	-2.02785	-0.0142101	-1.07768
55	-2.00684	-1.02126	-1.42558		55	-2.00684	-0.0481542	0.370287		55	-2.00684	-1.6413	0.266939		55	-2.00684	0.650982	-0.25108		55	-2.00684	-1.58256	-0.411728		55	-2.00684	0.23996	0.0697823		55	-2.00684	-0.49736	-1.51554		55	-2.00684	-0.363431	-0.643		55	-2.00684	1.01479	-0.887253		55	-2.00684	-0.00492322	-1.08212
56	-1.98582	-1.01085	-1.43029		56	-1.98582	-0.0407973	0.366952		56	-1.98582	-1.6309	0.262224		56	-1.98582	0.659371	-0.254882		56	-1.98582	-1.57125	-0.416854		56	-1.98582	0.247462	0.0663819		56	-1.98582	-0.487982	-1.51979		56	-1.98582	-0.348116	-0.649941		56	-1.98582	1.02562	-0.892161		56	-1.98582	0.004455	-1.08637
57	-1.96481	-1.00035	-1.43479		57	-1.96481	-0.033372	0.363773		57	-1.96481	-1.6204	0.257728		57	-1.96481	0.667837	-0.258507		57	-1.96481	-1.55983	-0.421742		57	-1.96481	0.255035	0.0631399		57	-1.96481	-0.478516	-1.52384		57	-1.96481	-0.332659	-0.656559		57	-1.96481	1.03655	-0.89684		57	-1.96481	0.0139205	-1.09043
58	-1.94379	-0.98976	-1.43906		58	-1.94379	-0.0258815	0.360751		58	-1.94379	-1.60981	0.253454		58	-1.94379	0.676377	-0.261953		58	-1.94379	-1.54832	-0.426388		58	-1.94379	0.262674	0.0600578		58	-1.94379	-0.468968	-1.52769		58	-1.94379	-0.317066	-0.66285		58	-1.94379	1.04758	-0.901289		58	-1.94379	0.023469	-1.09428
59	-1.92278	-0.979079	-1.44311		59	-1.92278	-0.0183291	0.357887		59	-1.92278	-1.59912	0.249403		59	-1.92278	0.684988	-0.265218		59	-1.92278	-1.53671	-0.430792		59	-1.92278	0.270375	0.0571369		59	-1.92278	-0.45934	-1.53134		59	-1.92278	-0.301345	-0.668812		59	-1.92278	1.05869	-0.905505		59	-1.92278	0.0330964	-1.09793
60	-1.90177	-0.968316	-1.44694		60	-1.90177	-0.0107183	0.355182		60	-1.90177	-1.58836	0.245578		60	-1.90177	0.693666	-0.268302		60	-1.90177	-1.52501	-0.43495		60	-1.90177	0.278137	0.0543784		60	-1.90177	-0.449638	-1.53479		60	-1.90177	-0.285502	-0.674443		60	-1.90177	1.0699	-0.909487		60	-1.90177	0.0427983	-1.10138
61	-1.88075	-0.957474	-1.45053		61	-1.88075	-0.00305228	0.352637		61	-1.88075	-1.57752	0.241979		61	-1.88075	0.702407	-0.271203		61	-1.88075	-1.51322	-0.438862		61	-1.88075	0.285955	0.0517836		61	-1.88075	-0.439866	-1.53804		61	-1.88075	-0.269544	-0.67974		61	-1.88075	1.08118	-0.913232		61	-1.88075	0.0525706	-1.10462
62	-1.85974	-0.94656	-1.4539		62	-1.85974	0.0046655	0.350255		62	-1.85974	-1.56661	0.23861		62	-1.85974	0.711206	-0.27392		62	-1.85974	-1.50136	-0.442525		62	-1.85974	0.293825	0.0493537		62	-1.85974	-0.430028	-1.54107		62	-1.85974	-0.253478	-0.6847		62	-1.85974	1.09254	-0.916739		62	-1.85974	0.0624089	-1.10766
63	-1.83872	-0.935577	-1.45704		63	-1.83872	0.0124316	0.348035		63	-1.83872	-1.55562	0.23547		63	-1.83872	0.720061	-0.276451		63	-1.83872	-1.48942	-0.445938		63	-1.83872	0.301745	0.0470897		63	-1.83872	-0.420128	-1.5439		63	-1.83872	-0.237311	-0.689321		63	-1.83872	1.10397	-0.920007		63	-1.83872	0.0723088	-1.11049
64	-1.81771	-0.92453	-1.45995		64	-1.81771	0.0202427	0.345978		64	-1.81771	-1.54458	0.232562		64	-1.81771	0.728967	-0.278796		64	-1.81771	-1.47741	-0.4491		64	-1.81771	0.309711	0.0449926		64	-1.81771	-0.410171	-1.54653		64	-1.81771	-0.221051	-0.693602		64	-1.81771	1.11547	-0.923034		64	-1.81771	0.082266	-1.11311
65	-1.7967	-0.913425	-1.46263		65	-1.7967	0.0280953	0.344087		65	-1.7967	-1.53347	0.229887		65	-1.7967	0.73792	-0.280953		65	-1.7967	-1.46533	-0.452008		65	-1.7967	0.317719	0.0430634		65	-1.7967	-0.400161	-1.54894		65	-1.7967	-0.204705	-0.69754		65	-1.7967	1.12703	-0.925818		65	-1.7967	0.0922761	-1.11552
66	-1.77568	-0.902266	-1.46507		66	-1.77568	0.0359859	0.34236		66	-1.77568	-1.52231	0.227445		66	-1.77568	0.746917	-0.282921		66	-1.77568	-1.4532	-0.454663		66	-1.77568	0.325766	0.0413028		66	-1.77568	-0.390102	-1.55114		66	-1.77568	-0.188279	-0.701133		66	-1.77568	1.13864	-0.928359		66	-1.77568	0.102335	-1.11772
67	-1.75467	-0.891058	-1.46728		67	-1.75467	0.043911	0.3408		67	-1.75467	-1.5111	0.225239		67	-1.75467	0.755953	-0.2847		67	-1.75467	-1.44102	-0.457061		67	-1.75467	0.333848	0.0397118		67	-1.75467	-0.379999	-1.55313		67	-1.75467	-0.171782	-0.704381		67	-1.75467	1.15031	-0.930656		67	-1.75467	0.112437	-1.11971
68	-1.73365	-0.879807	-1.46925		68	-1.73365	0.0518671	0.339407		68	-1.73365	-1.49985	0.223268		68	-1.73365	0.765024	-0.286289		68	-1.73365	-1.42879	-0.459203		68	-1.73365	0.341962	0.0382909		68	-1.73365	-0.369857	-1.5549		68	-1.73365	-0.15522	-0.707282		68	-1.73365	1.16202	-0.932707		68	-1.73365	0.122579	-1.12149
69	-1.71264	-0.868516	-1.47098		69	-1.71264	0.0598508	0.338181		69	-1.71264	-1.48856	0.221535		69	-1.71264	0.774127	-0.287686		69	-1.71264	-1.41651	-0.461088		69	-1.71264	0.350104	0.0370408		69	-1.71264	-0.35968	-1.55647		69	-1.71264	-0.138601	-0.709833		69	-1.71264	1.17377	-0.934511		69	-1.71264	0.132757	-1.12305
70	-1.69163	-0.857192	-1.47248		70	-1.69163	0.0678584	0.337123		70	-1.69163	-1.47724	0.220039		70	-1.69163	0.783257	-0.288892		70	-1.69163	-1.4042	-0.462714		70	-1.69163	0.35827	0.035962		70	-1.69163	-0.349472	-1.55781		70	-1.69163	-0.121931	-0.712035		70	-1.69163	1.18556	-0.936068		70	-1.69163	0.142964	-1.1244
71	-1.67061	-0.845838	-1.47373		71	-1.67061	0.0758866	0.336234		71	-1.67061	-1.46588	0.218781		71	-1.67061	0.792411	-0.289906		71	-1.67061	-1.39186	-0.464081		71	-1.67061	0.366457	0.0350551		71	-1.67061	-0.339238	-1.55895		71	-1.67061	-0.105219	-0.713886		71	-1.67061	1.19737	-0.937377		71	-1.67061	0.153198	-1.12553
72	-1.6496	-0.834461	-1.47475		72	-1.6496	0.0839316	0.335513		72	-1.6496	-1.45451	0.217762		72	-1.6496	0.801583	-0.290728		72	-1.6496	-1.37949	-0.465189		72	-1.6496	0.374661	0.0343204		72	-1.6496	-0.328983	-1.55987		72	-1.6496	-0.0884723	-0.715386		72	-1.6496	1.20922	-0.938438		72	-1.6496	0.163454	-1.12645
73	-1.62858	-0.823064	-1.47553		73	-1.62858	0.09199	0.334962		73	-1.62858	-1.44311	0.216983		73	-1.62858	0.810771	-0.291356		73	-1.62858	-1.3671	-0.466036		73	-1.62858	0.382879	0.0337583		73	-1.62858	-0.31871	-1.56057		73	-1.62858	-0.0716975	-0.716534		73	-1.62858	1.22108	-0.939249		73	-1.62858	0.173726	-1.12715
74	-1.60757	-0.811654	-1.47607		74	-1.60757	0.100058	0.33458		74	-1.60757	-1.4317	0.216443		74	-1.60757	0.819971	-0.291792		74	-1.60757	-1.3547	-0.466623		74	-1.60757	0.391107	0.033369		74	-1.60757	-0.308426	-1.56105		74	-1.60757	-0.0549022	-0.717328		74	-1.60757	1.23295	-0.939811		74	-1.60757	0.184011	-1.12764
75	-1.58656	-0.800235	-1.47637		75	-1.58656	0.108133	0.334368		75	-1.58656	-1.42028	0.216143		75	-1.58656	0.829177	-0.292033		75	-1.58656	-1.34228	-0.466949		75	-1.58656	0.399342	0.0331526		75	-1.58656	-0.298133	-1.56133		75	-1.58656	-0.0380939	-0.71777		75	-1.58656	1.24484	-0.940123		75	-1.58656	0.194304	-1.12791
76	-1.56554	-0.788812	-1.47643		76	-1.56554	0.11621	0.334326		76	-1.56554	-1.40886	0.216083		76	-1.56554	0.838386	-0.292082		76	-1.56554	-1.32987	-0.467015		76	-1.56554	0.407579	0.0331094		76	-1.56554	-0.287836	-1.56138		76	-1.56554	-0.02128	-0.717858		76	-1.56554	1.25673	-0.940186		76	-1.56554	0.2046	-1.12796
77	-1.54453	-0.777391	-1.47625		77	-1.54453	0.124286	0.334453		77	-1.54453	-1.39744	0.216263		77	-1.54453	0.847594	-0.291937		77	-1.54453	-1.31745	-0.466819		77	-1.54453	0.415815	0.0332392		77	-1.54453	-0.277541	-1.56122		77	-1.54453	-0.00446804	-0.717593		77	-1.54453	1.26862	-0.939998		77	-1.54453	0.214896	-1.1278
78	-1.52351	-0.765976	-1.47583		78	-1.52351	0.132358	0.33475		78	-1.52351	-1.38602	0.216683		78	-1.52351	0.856798	-0.291598		78	-1.52351	-1.30504	-0.466362		78	-1.52351	0.424046	0.033542		78	-1.52351	-0.267252	-1.56084		78	-1.52351	0.0123347	-0.716975		78	-1.52351	1.2805	-0.939561		78	-1.52351	0.225185	-1.12742
79	-1.5025	-0.754572	-1.47517		79	-1.5025	0.140421	0.335217		79	-1.5025	-1.37462	0.217343		79	-1.5025	0.865992	-0.291066		79	-1.5025	-1.29264	-0.465645		79	-1.5025	0.43227	0.0340178		79	-1.5025	-0.256972	-1.56024		79	-1.5025	0.0291207	-0.716004		79	-1.5025	1.29237	-0.938875		79	-1.5025	0.235464	-1.12683
80	-1.48149	-0.743184	-1.47427		80	-1.48149	0.148474	0.335852		80	-1.48149	-1.36323	0.218242		80	-1.48149	0.875173	-0.290341		80	-1.48149	-1.28026	-0.464668		80	-1.48149	0.440482	0.0346662		80	-1.48149	-0.246708	-1.55943		80	-1.48149	0.0458826	-0.71468		80	-1.48149	1.30422	-0.937939		80	-1.48149	0.245729	-1.12602
81	-1.46047	-0.731818	-1.47313		81	-1.46047	0.156511	0.336657		81	-1.46047	-1.35186	0.21938		81	-1.46047	0.884336	-0.289424		81	-1.46047	-1.26791	-0.46343		81	-1.46047	0.448678	0.035487		81	-1.46047	-0.236462	-1.55841		81	-1.46047	0.062613	-0.713005		81	-1.46047	1.31605	-0.936754		81	-1.46047	0.255974	-1.12499
82	-1.43946	-0.720479	-1.47176		82	-1.43946	0.164529	0.337631		82	-1.43946	-1.34052	0.220757		82	-1.43946	0.893479	-0.288313		82	-1.43946	-1.25558	-0.461933		82	-1.43946	0.456855	0.0364799		82	-1.43946	-0.226241	-1.55717		82	-1.43946	0.0793045	-0.710978		82	-1.43946	1.32785	-0.935321		82	-1.43946	0.266196	-1.12375
83	-1.41844	-0.709171	-1.47014		83	-1.41844	0.172525	0.338773		83	-1.41844	-1.32922	0.222372		83	-1.41844	0.902595	-0.287012		83	-1.41844	-1.24329	-0.460178		83	-1.41844	0.465009	0.0376444		83	-1.41844	-0.216048	-1.55571		83	-1.41844	0.0959497	-0.708601		83	-1.41844	1.33962	-0.93364		83	-1.41844	0.276389	-1.12229
84	-1.39743	-0.697899	-1.46829		84	-1.39743	0.180495	0.340082		84	-1.39743	-1.31794	0.224224		84	-1.39743	0.911683	-0.285518		84	-1.39743	-1.23103	-0.458164		84	-1.39743	0.473137	0.03898		84	-1.39743	-0.205888	-1.55404		84	-1.39743	0.112541	-0.705875		84	-1.39743	1.35135	-0.931712		84	-1.39743	0.286549	-1.12063
85	-1.37642	-0.686668	-1.4662		85	-1.37642	0.188436	0.341559		85	-1.37642	-1.30671	0.226313		85	-1.37642	0.920737	-0.283834		85	-1.37642	-1.21882	-0.455894		85	-1.37642	0.481236	0.0404861		85	-1.37642	-0.195765	-1.55216		85	-1.37642	0.129072	-0.702801		85	-1.37642	1.36304	-0.929538		85	-1.37642	0.296672	-1.11874
86	-1.3554	-0.675484	-1.46388		86	-1.3554	0.196345	0.343203		86	-1.3554	-1.29553	0.228637		86	-1.3554	0.929754	-0.281961		86	-1.3554	-1.20667	-0.453367		86	-1.3554	0.489301	0.042162		86	-1.3554	-0.185684	-1.55006		86	-1.3554	0.145534	-0.69938		86	-1.3554	1.37468	-0.927119		86	-1.3554	0.306753	-1.11665
87	-1.33439	-0.664352	-1.46132		87	-1.33439	0.204217	0.345012		87	-1.33439	-1.2844	0.231195		87	-1.33439	0.93873	-0.279898		87	-1.33439	-1.19456	-0.450586		87	-1.33439	0.497329	0.044007		87	-1.33439	-0.175649	-1.54776		87	-1.33439	0.161921	-0.695614		87	-1.33439	1.38627	-0.924456		87	-1.33439	0.316788	-1.11434
88	-1.31337	-0.653275	-1.45853		88	-1.31337	0.212049	0.346986		88	-1.31337	-1.27332	0.233987		88	-1.31337	0.94766	-0.277647		88	-1.31337	-1.18252	-0.447551		88	-1.31337	0.505316	0.0460202		88	-1.31337	-0.165665	-1.54524		88	-1.31337	0.178225	-0.691504		88	-1.31337	1.3978	-0.92155		88	-1.31337	0.326772	-1.11182
89	-1.29236	-0.64226	-1.4555		89	-1.29236	0.219838	0.349124		89	-1.29236	-1.26231	0.237011		89	-1.29236	0.956541	-0.275209		89	-1.29236	-1.17055	-0.444263		89	-1.29236	0.513259	0.0482009		89	-1.29236	-0.155736	-1.54251		89	-1.29236	0.19444	-0.687053		89	-1.29236	1.40927	-0.918403		89	-1.29236	0.336701	-1.1091
90	-1.27135	-0.63131	-1.45225		90	-1.27135	0.22758	0.351426		90	-1.27135	-1.25136	0.240266		90	-1.27135	0.965368	-0.272585		90	-1.27135	-1.15864	-0.440725		90	-1.27135	0.521155	0.050548		90	-1.27135	-0.145866	-1.53958		90	-1.27135	0.210557	-0.682262		90	-1.27135	1.42066	-0.915015		90	-1.27135	0.346571	-1.10617
91	-1.25033	-0.620432	-1.44876		91	-1.25033	0.235273	0.353889		91	-1.25033	-1.24048	0.24375		91	-1.25033	0.974139	-0.269776		91	-1.25033	-1.14682	-0.436937		91	-1.25033	0.529	0.0530605		91	-1.25033	-0.13606	-1.53644		91	-1.25033	0.226569	-0.677133		91	-1.25033	1.43198	-0.911389		91	-1.25033	0.356377	-1.10302
92	-1.22932	-0.609629	-1.44505		92	-1.22932	0.242912	0.356514		92	-1.22932	-1.22967	0.247462		92	-1.22932	0.982848	-0.266783		92	-1.22932	-1.13507	-0.432902		92	-1.22932	0.53679	0.0557372		92	-1.22932	-0.126322	-1.53309		92	-1.22932	0.242471	-0.671669		92	-1.22932	1.44323	-0.907525		92	-1.22932	0.366114	-1.09968
93	-1.2083	-0.598906	-1.44111		93	-1.2083	0.250494	0.359299		93	-1.2083	-1.21895	0.2514		93	-1.2083	0.991493	-0.263608		93	-1.2083	-1.12342	-0.428621		93	-1.2083	0.544522	0.0585771		93	-1.2083	-0.116657	-1.52954		93	-1.2083	0.258254	-0.665872		93	-1.2083	1.45439	-0.903426		93	-1.2083	0.37578	-1.09613
94	-1.18729	-0.588269	-1.43695		94	-1.18729	0.258015	0.362242		94	-1.18729	-1.20831	0.255563		94	-1.18729	1.00007	-0.260252		94	-1.18729	-1.11185	-0.424095		94	-1.18729	0.552193	0.0615788		94	-1.18729	-0.107069	-1.52579		94	-1.18729	0.273912	-0.659745		94	-1.18729	1.46546	-0.899094		94	-1.18729	0.385368	-1.09238
95	-1.16628	-0.577721	-1.43257		95	-1.16628	0.265474	0.365343		95	-1.16628	-1.19777	0.259948		95	-1.16628	1.00857	-0.256717		95	-1.16628	-1.10039	-0.419328		95	-1.16628	0.559799	0.064741		95	-1.16628	-0.0975612	-1.52184		95	-1.16628	0.289438	-0.65329		95	-1.16628	1.47644	-0.894529		95	-1.16628	0.394876	-1.08842
96	-1.14526	-0.567268	-1.42796		96	-1.14526	0.272865	0.3686		96	-1.14526	-1.18731	0.264554		96	-1.14526	1.017	-0.253003		96	-1.14526	-1.08902	-0.414321		96	-1.14526	0.567337	0.0680624		96	-1.14526	-0.0881388	-1.51769		96	-1.14526	0.304824	-0.646511		96	-1.14526	1.48732	-0.889735		96	-1.14526	0.404298	-1.08427
97	-1.12425	-0.556914	-1.42314		97	-1.12425	0.280187	0.372012		97	-1.12425	-1.17696	0.269379		97	-1.12425	1.02535	-0.249114		97	-1.12425	-1.07777	-0.409076		97	-1.12425	0.574803	0.0715414		97	-1.12425	-0.0788058	-1.51334		97	-1.12425	0.320065	-0.639409		97	-1.12425	1.4981	-0.884714		97	-1.12425	0.413631	-1.07992
98	-1.10323	-0.546664	-1.41809		98	-1.10323	0.287435	0.375576		98	-1.10323	-1.16671	0.27442		98	-1.10323	1.03361	-0.245049		98	-1.10323	-1.06662	-0.403596		98	-1.10323	0.582195	0.0751765		98	-1.10323	-0.0695662	-1.5088		98	-1.10323	0.335154	-0.631989		98	-1.10323	1.50877	-0.879467		98	-1.10323	0.422871	-1.07538
99	-1.08222	-0.536521	-1.41284		99	-1.08222	0.294607	0.379292		99	-1.08222	-1.15657	0.279675		99	-1.08222	1.04179	-0.240812		99	-1.08222	-1.0556	-0.397883		99	-1.08222	0.589508	0.0789662		99	-1.08222	-0.0604241	-1.50406		99	-1.08222	0.350082	-0.624253		99	-1.08222	1.51932	-0.873997		99	-1.08222	0.432013	-1.07064
100	-1.06121	-0.526492	-1.40737		100	-1.06121	0.301698	0.383158		100	-1.06121	-1.14654	0.285142		100	-1.06121	1.04988	-0.236405		100	-1.06121	-1.04469	-0.391939		100	-1.06121	0.596741	0.0829086		100	-1.06121	-0.0513835	-1.49913		100	-1.06121	0.364846	-0.616206		100	-1.06121	1.52976	-0.868307		100	-1.06121	0.441053	-1.06571
101	-1.04019	-0.516579	-1.4017		101	-1.04019	0.308708	0.387172		101	-1.04019	-1.13662	0.290819		101	-1.04019	1.05787	-0.231828		101	-1.04019	-1.03392	-0.385768		101	-1.04019	0.603889	0.0870022		101	-1.04019	-0.0424486	-1.49401		101	-1.04019	0.379436	-0.60785		101	-1.04019	1.54008	-0.862398		101	-1.04019	0.449988	-1.0606
102	-1.01918	-0.506788	-1.39581		102	-1.01918	0.315631	0.391333		102	-1.01918	-1.12683	0.296703		102	-1.01918	1.06576	-0.227084		102	-1.01918	-1.02327	-0.379372		102	-1.01918	0.610949	0.0912451		102	-1.01918	-0.0336231	-1.48871		102	-1.01918	0.393848	-0.599189		102	-1.01918	1.55027	-0.856274		102	-1.01918	0.458814	-1.05529
103	-0.998165	-0.497123	-1.38972		103	-0.998165	0.322465	0.395638		103	-0.998165	-1.11717	0.302791		103	-0.998165	1.07355	-0.222176		103	-0.998165	-1.01277	-0.372753		103	-0.998165	0.617919	0.0956354		103	-0.998165	-0.0249109	-1.48322		103	-0.998165	0.408075	-0.590227		103	-0.998165	1.56033	-0.849937		103	-0.998165	0.467526	-1.04981
104	-0.977151	-0.487588	-1.38343		104	-0.977151	0.329208	0.400085		104	-0.977151	-1.10763	0.309081		104	-0.977151	1.08124	-0.217104		104	-0.977151	-1.0024	-0.365915		104	-0.977151	0.624795	0.100171		104	-0.977151	-0.0163161	-1.47755		104	-0.977151	0.422111	-0.580969		104	-0.977151	1.57025	-0.84339		104	-0.977151	0.476121	-1.04414
105	-0.956137	-0.478187	-1.37694		105	-0.956137	0.335855	0.404674		105	-0.956137	-1.09823	0.31557		105	-0.956137	1.08882	-0.211873		105	-0.956137	-0.99218	-0.358861		105	-0.956137	0.631574	0.10485		105	-0.956137	-0.00784224	-1.4717		105	-0.956137	0.435948	-0.571417		105	-0.956137	1.58004	-0.836636		105	-0.956137	0.484594	-1.03829
106	-0.935123	-0.468925	-1.37026		106	-0.935123	0.342405	0.409401		106	-0.935123	-1.08897	0.322255		106	-0.935123	1.09629	-0.206483		106	-0.935123	-0.982111	-0.351593		106	-0.935123	0.638253	0.109671		106	-0.935123	0.00050682	-1.46568		106	-0.935123	0.449582	-0.561577		106	-0.935123	1.58968	-0.829678		106	-0.935123	0.492944	-1.03226
107	-0.914109	-0.459805	-1.36338		107	-0.914109	0.348853	0.414264		107	-0.914109	-1.07985	0.329133		107	-0.914109	1.10364	-0.200938		107	-0.914109	-0.972196	-0.344116		107	-0.914109	0.64483	0.114631		107	-0.914109	0.00872742	-1.45948		107	-0.914109	0.463006	-0.551453		107	-0.914109	1.59917	-0.822519		107	-0.914109	0.501164	-1.02606
108	-0.893095	-0.450831	-1.35631		108	-0.893095	0.355199	0.419262		108	-0.893095	-1.07088	0.336201		108	-0.893095	1.11088	-0.195239		108	-0.893095	-0.962441	-0.336432		108	-0.893095	0.6513	0.119728		108	-0.893095	0.0168159	-1.45311		108	-0.893095	0.476215	-0.541048		108	-0.893095	1.60851	-0.815162		108	-0.893095	0.509253	-1.01969
109	-0.872081	-0.442008	-1.34906		109	-0.872081	0.361437	0.424393		109	-0.872081	-1.06205	0.343457		109	-0.872081	1.11799	-0.18939		109	-0.872081	-0.95285	-0.328545		109	-0.872081	0.657663	0.12496		109	-0.872081	0.0247688	-1.44657		109	-0.872081	0.489202	-0.530369		109	-0.872081	1.61769	-0.807611		109	-0.872081	0.517205	-1.01315
110	-0.851067	-0.43334	-1.34162		110	-0.851067	0.367567	0.429653		110	-0.851067	-1.05339	0.350896		110	-0.851067	1.12498	-0.183392		110	-0.851067	-0.943426	-0.320457		110	-0.851067	0.663914	0.130324		110	-0.851067	0.0325825	-1.43986		110	-0.851067	0.501962	-0.519419		110	-0.851067	1.62672	-0.799868		110	-0.851067	0.525019	-1.00644
111	-0.830053	-0.42483	-1.334		111	-0.830053	0.373585	0.435041		111	-0.830053	-1.04487	0.358515		111	-0.830053	1.13184	-0.177249		111	-0.830053	-0.934175	-0.312174		111	-0.830053	0.670051	0.135819		111	-0.830053	0.0402535	-1.43299		111	-0.830053	0.514488	-0.508203		111	-0.830053	1.63557	-0.791937		111	-0.830053	0.53269	-0.999576
112	-0.809039	-0.416481	-1.3262		112	-0.809039	0.379488	0.440554		112	-0.809039	-1.03653	0.366312		112	-0.809039	1.13857	-0.170963		112	-0.809039	-0.925099	-0.303698		112	-0.809039	0.676071	0.141441		112	-0.809039	0.0477785	-1.42596		112	-0.809039	0.526777	-0.496727		112	-0.809039	1.64426	-0.783822		112	-0.809039	0.540215	-0.992549
113	-0.788025	-0.408299	-1.31823		113	-0.788025	0.385274	0.44619		113	-0.788025	-1.02834	0.374283		113	-0.788025	1.14517	-0.164537		113	-0.788025	-0.916204	-0.295033		113	-0.788025	0.681971	0.147189		113	-0.788025	0.0551542	-1.41878		113	-0.788025	0.538821	-0.484994		113	-0.788025	1.65278	-0.775526		113	-0.788025	0.547591	-0.985364
114	-0.767011	-0.400285	-1.31009		114	-0.767011	0.39094	0.451946		114	-0.767011	-1.02033	0.382423		114	-0.767011	1.15163	-0.157974		114	-0.767011	-0.907492	-0.286184		114	-0.767011	0.68775	0.153059		114	-0.767011	0.0623774	-1.41144		114	-0.767011	0.550616	-0.473012		114	-0.767011	1.66112	-0.767053		114	-0.767011	0.554814	-0.978026
115	-0.745997	-0.392445	-1.30178		115	-0.745997	0.396484	0.45782		115	-0.745997	-1.01249	0.39073		115	-0.745997	1.15795	-0.151276		115	-0.745997	-0.898969	-0.277153		115	-0.745997	0.693403	0.15905		115	-0.745997	0.0694447	-1.40395		115	-0.745997	0.562157	-0.460784		115	-0.745997	1.66928	-0.758407		115	-0.745997	0.561881	-0.970538
116	-0.724983	-0.384781	-1.29331		116	-0.724983	0.401903	0.46381		116	-0.724983	-1.00483	0.399201		116	-0.724983	1.16413	-0.144448		116	-0.724983	-0.890637	-0.267945		116	-0.724983	0.69893	0.165157		116	-0.724983	0.0763531	-1.39632		116	-0.724983	0.573439	-0.448316		116	-0.724983	1.67726	-0.749591		116	-0.724983	0.56879	-0.962903
117	-0.703969	-0.377296	-1.28468		117	-0.703969	0.407196	0.469911		117	-0.703969	-0.997341	0.40783		117	-0.703969	1.17016	-0.13749		117	-0.703969	-0.8825	-0.258564		117	-0.703969	0.704327	0.17138		117	-0.703969	0.0830996	-1.38854		117	-0.703969	0.584456	-0.435614		117	-0.703969	1.68505	-0.740609		117	-0.703969	0.575536	-0.955125
118	-0.682955	-0.369995	-1.2759		118	-0.682955	0.412359	0.476123		118	-0.682955	-0.99004	0.416615		118	-0.682955	1.17605	-0.130408		118	-0.682955	-0.874563	-0.249014		118	-0.682955	0.709593	0.177715		118	-0.682955	0.0896811	-1.38062		118	-0.682955	0.595203	-0.422684		118	-0.682955	1.69265	-0.731466		118	-0.682955	0.582118	-0.947207
119	-0.661941	-0.362879	-1.26696		119	-0.661941	0.41739	0.482442		119	-0.661941	-0.982924	0.425551		119	-0.661941	1.18178	-0.123204		119	-0.661941	-0.866827	-0.239299		119	-0.661941	0.714724	0.184159		119	-0.661941	0.0960948	-1.37257		119	-0.661941	0.605677	-0.40953		119	-0.661941	1.70005	-0.722165		119	-0.661941	0.588532	-0.939152
120	-0.640927	-0.355953	-1.25788		120	-0.640927	0.422288	0.488865		120	-0.640927	-0.975998	0.434634		120	-0.640927	1.18737	-0.11588		120	-0.640927	-0.859298	-0.229424		120	-0.640927	0.719718	0.190709		120	-0.640927	0.102338	-1.36438		120	-0.640927	0.615872	-0.396159		120	-0.640927	1.70726	-0.71271		120	-0.640927	0.594775	-0.930964
121	-0.619913	-0.349219	-1.24865		121	-0.619913	0.427049	0.49539		121	-0.619913	-0.969265	0.443862		121	-0.619913	1.1928	-0.108441		121	-0.619913	-0.851978	-0.219393		121	-0.619913	0.724574	0.197363		121	-0.619913	0.108407	-1.35606		121	-0.619913	0.625783	-0.382577		121	-0.619913	1.71427	-0.703106		121	-0.619913	0.600844	-0.922646
122	-0.598899	-0.342681	-1.23929		122	-0.598899	0.431672	0.502013		122	-0.598899	-0.962726	0.453228		122	-0.598899	1.19807	-0.100889		122	-0.598899	-0.84487	-0.20921		122	-0.598899	0.729288	0.204117		122	-0.598899	0.114301	-1.34762		122	-0.598899	0.635407	-0.36879		122	-0.598899	1.72108	-0.693357		122	-0.598899	0.606738	-0.914203
123	-0.577885	-0.336341	-1.22978		123	-0.577885	0.436155	0.508732		123	-0.577885	-0.956386	0.46273		123	-0.577885	1.20318	-0.0932284		123	-0.577885	-0.837978	-0.198881		123	-0.577885	0.73386	0.210969		123	-0.577885	0.120016	-1.33905		123	-0.577885	0.64474	-0.354803		123	-0.577885	1.72768	-0.683467		123	-0.577885	0.612453	-0.905639
124	-0.556871	-0.330202	-1.22015		124	-0.556871	0.440496	0.515543		124	-0.556871	-0.950248	0.472363		124	-0.556871	1.20813	-0.085462		124	-0.556871	-0.831304	-0.188408		124	-0.556871	0.738287	0.217916		124	-0.556871	0.125549	-1.33037		124	-0.556871	0.653776	-0.340624		124	-0.556871	1.73407	-0.673441		124	-0.556871	0.617986	-0.896955
125	-0.535857	-0.324267	-1.21039		125	-0.535857	0.444693	0.522445		125	-0.535857	-0.944312	0.482123		125	-0.535857	1.21291	-0.0775932		125	-0.535857	-0.824852	-0.177798		125	-0.535857	0.742567	0.224954		125	-0.535857	0.130899	-1.32157		125	-0.535857	0.662512	-0.326257		125	-0.535857	1.74024	-0.663282		125	-0.535857	0.623336	-0.888158
126	-0.514843	-0.318538	-1.20051		126	-0.514843	0.448744	0.529433		126	-0.514843	-0.938584	0.492006		126	-0.514843	1.21753	-0.0696257		126	-0.514843	-0.818624	-0.167055		126	-0.514843	0.746698	0.23208		126	-0.514843	0.136063	-1.31267		126	-0.514843	0.670945	-0.311711		126	-0.514843	1.74621	-0.652996		126	-0.514843	0.6285	-0.87925
127	-0.493829	-0.313019	-1.19051		127	-0.493829	0.452647	0.536504		127	-0.493829	-0.933064	0.502007		127	-0.493829	1.22198	-0.0615629		127	-0.493829	-0.812623	-0.156183		127	-0.493829	0.750679	0.239292		127	-0.493829	0.141039	-1.30365		127	-0.493829	0.67907	-0.29699		127	-0.493829	1.75195	-0.642587		127	-0.493829	0.633475	-0.870235
128	-0.472815	-0.30771	-1.18039		128	-0.472815	0.456401	0.543656		128	-0.472815	-0.927755	0.512121		128	-0.472815	1.22626	-0.0534083		128	-0.472815	-0.806852	-0.145187		128	-0.472815	0.754507	0.246585		128	-0.472815	0.145824	-1.29453		128	-0.472815	0.686884	-0.282102		128	-0.472815	1.75748	-0.632059		128	-0.472815	0.63826	-0.861118
129	-0.451801	-0.302615	-1.17017		129	-0.451801	0.460003	0.550886		129	-0.451801	-0.92266	0.522345		129	-0.451801	1.23037	-0.0451656		129	-0.451801	-0.801314	-0.134073		129	-0.451801	0.758181	0.253958		129	-0.451801	0.150416	-1.28532		129	-0.451801	0.694383	-0.267053		129	-0.451801	1.76278	-0.621418		129	-0.451801	0.642853	-0.851903
130	-0.430787	-0.297736	-1.15984		130	-0.430787	0.463453	0.558189		130	-0.430787	-0.917782	0.532673		130	-0.430787	1.2343	-0.0368384		130	-0.430787	-0.79601	-0.122844		130	-0.430787	0.761699	0.261406		130	-0.430787	0.154814	-1.27601		130	-0.430787	0.701564	-0.25185		130	-0.430787	1.76786	-0.610668		130	-0.430787	0.64725	-0.842593
131	-0.409773	-0.293076	-1.14941		131	-0.409773	0.466749	0.565563		131	-0.409773	-0.913121	0.543102		131	-0.409773	1.23806	-0.0284304		131	-0.409773	-0.790943	-0.111507		131	-0.409773	0.76506	0.268926		131	-0.409773	0.159015	-1.26661		131	-0.409773	0.708425	-0.236499		131	-0.409773	1.77271	-0.599813		131	-0.409773	0.651452	-0.833192
132	-0.388759	-0.288635	-1.13889		132	-0.388759	0.469889	0.573005		132	-0.388759	-0.90868	0.553627		132	-0.388759	1.24164	-0.0199453		132	-0.388759	-0.786116	-0.100066		132	-0.388759	0.768262	0.276516		132	-0.388759	0.163018	-1.25712		132	-0.388759	0.714961	-0.221007		132	-0.388759	1.77733	-0.588859		132	-0.388759	0.655454	-0.823706
133	-0.367745	-0.284417	-1.12827		133	-0.367745	0.472871	0.580512		133	-0.367745	-0.904462	0.564242		133	-0.367745	1.24504	-0.0113869		133	-0.367745	-0.78153	-0.0885256		133	-0.367745	0.771304	0.284171		133	-0.367745	0.16682	-1.24755		133	-0.367745	0.721171	-0.205382		133	-0.367745	1.78172	-0.57781		133	-0.367745	0.659257	-0.814137
134	-0.346731	-0.280422	-1.11757		134	-0.346731	0.475696	0.588079		134	-0.346731	-0.900467	0.574944		134	-0.346731	1.24826	-0.00275884		134	-0.346731	-0.777187	-0.0768915		134	-0.346731	0.774184	0.291888		134	-0.346731	0.170421	-1.23791		134	-0.346731	0.72705	-0.189629		134	-0.346731	1.78588	-0.566671		134	-0.346731	0.662857	-0.80449
135	-0.325717	-0.276653	-1.10679		135	-0.325717	0.478361	0.595704		135	-0.325717	-0.896699	0.585727		135	-0.325717	1.2513	0.00593495		135	-0.325717	-0.77309	-0.0651688		135	-0.325717	0.776902	0.299664		135	-0.325717	0.173818	-1.22819		135	-0.325717	0.732598	-0.173756		135	-0.325717	1.7898	-0.555448		135	-0.325717	0.666254	-0.794771
136	-0.304703	-0.273112	-1.09593		136	-0.304703	0.480865	0.603383		136	-0.304703	-0.893157	0.596587		136	-0.304703	1.25416	0.0146907		136	-0.304703	-0.76924	-0.0533626		136	-0.304703	0.779455	0.307495		136	-0.304703	0.17701	-1.2184		136	-0.304703	0.73781	-0.157771		136	-0.304703	1.79349	-0.544144		136	-0.304703	0.669446	-0.784981
137	-0.283689	-0.2698	-1.08499		137	-0.283689	0.483207	0.611113		137	-0.283689	-0.889845	0.607519		137	-0.283689	1.25683	0.0235044		137	-0.283689	-0.76564	-0.0414781		137	-0.283689	0.781844	0.315378		137	-0.283689	0.179995	-1.20854		137	-0.283689	0.742686	-0.141679		137	-0.283689	1.79693	-0.532766		137	-0.283689	0.672432	-0.775127
138	-0.262675	-0.266718	-1.074		138	-0.262675	0.485386	0.618891		138	-0.262675	-0.886763	0.618519		138	-0.262675	1.25931	0.0323724		138	-0.262675	-0.762289	-0.0295206		138	-0.262675	0.784066	0.32331		138	-0.262675	0.182773	-1.19863		138	-0.262675	0.747222	-0.125489		138	-0.262675	1.80014	-0.521317		138	-0.262675	0.67521	-0.765213
139	-0.241661	-0.263868	-1.06293		139	-0.241661	0.487402	0.626713		139	-0.241661	-0.883913	0.62958		139	-0.241661	1.26161	0.0412906		139	-0.241661	-0.759191	-0.0174953		139	-0.241661	0.786122	0.331287		139	-0.241661	0.185342	-1.18866		139	-0.241661	0.751417	-0.109206		139	-0.241661	1.80311	-0.509804		139	-0.241661	0.677779	-0.755242
140	-0.220647	-0.261251	-1.05181		140	-0.220647	0.489252	0.634575		140	-0.220647	-0.881296	0.6407		140	-0.220647	1.26372	0.0502551		140	-0.220647	-0.756346	-0.0054076		140	-0.220647	0.788009	0.339305		140	-0.220647	0.187701	-1.17863		140	-0.220647	0.755269	-0.0928394		140	-0.220647	1.80583	-0.498231		140	-0.220647	0.680138	-0.745219
141	-0.199633	-0.258868	-1.04064		141	-0.199633	0.490937	0.642475		141	-0.199633	-0.878913	0.651871		141	-0.199633	1.26564	0.0592619		141	-0.199633	-0.753756	0.00673725		141	-0.199633	0.789727	0.347361		141	-0.199633	0.189849	-1.16857		141	-0.199633	0.758777	-0.0763952		141	-0.199633	1.80831	-0.486603		141	-0.199633	0.682286	-0.735149
142	-0.178619	-0.256721	-1.02942		142	-0.178619	0.492455	0.650408		142	-0.178619	-0.876766	0.66309		142	-0.178619	1.26737	0.0683072		142	-0.178619	-0.751421	0.0189338		142	-0.178619	0.791276	0.355451		142	-0.178619	0.191785	-1.15845		142	-0.178619	0.761938	-0.0598809		142	-0.178619	1.81055	-0.474925		142	-0.178619	0.684222	-0.725036
143	-0.157605	-0.254809	-1.01816		143	-0.157605	0.493807	0.658371		143	-0.157605	-0.874855	0.674352		143	-0.157605	1.26891	0.0773868		143	-0.157605	-0.749343	0.0311768		143	-0.157605	0.792654	0.363572		143	-0.157605	0.193508	-1.1483		143	-0.157605	0.764751	-0.0433038		143	-0.157605	1.81254	-0.463204		143	-0.157605	0.685944	-0.714885
144	-0.136591	-0.253135	-1.00686		144	-0.136591	0.494991	0.666361		144	-0.136591	-0.87318	0.685652		144	-0.136591	1.27026	0.0864968		144	-0.136591	-0.747523	0.0434607		144	-0.136591	0.793861	0.37172		144	-0.136591	0.195017	-1.13812		144	-0.136591	0.767216	-0.0266713		144	-0.136591	1.81428	-0.451443		144	-0.136591	0.687453	-0.7047
145	-0.115577	-0.251699	-0.99553		145	-0.115577	0.496007	0.674374		145	-0.115577	-0.871744	0.696984		145	-0.115577	1.27142	0.0956331		145	-0.115577	-0.745961	0.0557802		145	-0.115577	0.794897	0.379892		145	-0.115577	0.196312	-1.1279		145	-0.115577	0.76933	-0.00999073		145	-0.115577	1.81577	-0.439648		145	-0.115577	0.688748	-0.694485
146	-0.094563	-0.250501	-0.98417		146	-0.094563	0.496854	0.682407		146	-0.094563	-0.870546	0.708344		146	-0.094563	1.27239	0.104792		146	-0.094563	-0.744659	0.0681297		146	-0.094563	0.795761	0.388084		146	-0.094563	0.197391	-1.11766		146	-0.094563	0.771093	0.00673063		146	-0.094563	1.81702	-0.427824		146	-0.094563	0.689828	-0.684245
147	-0.073549	-0.249542	-0.972788		147	-0.073549	0.497532	0.690456		147	-0.073549	-0.869587	0.719727		147	-0.073549	1.27316	0.113969		147	-0.073549	-0.743617	0.0805039		147	-0.073549	0.796452	0.396292		147	-0.073549	0.198256	-1.1074		147	-0.073549	0.772505	0.0234853		147	-0.073549	1.81802	-0.415977		147	-0.073549	0.690693	-0.673985
148	-0.052535	-0.248822	-0.961388		148	-0.052535	0.498041	0.698517		148	-0.052535	-0.868867	0.731127		148	-0.052535	1.27374	0.12316		148	-0.052535	-0.742834	0.0928972		148	-0.052535	0.796971	0.404513		148	-0.052535	0.198905	-1.09712		148	-0.052535	0.773564	0.040266		148	-0.052535	1.81877	-0.404111		148	-0.052535	0.691341	-0.663709
149	-0.031521	-0.248342	-0.949975		149	-0.031521	0.49838	0.706587		149	-0.031521	-0.868387	0.74254		149	-0.031521	1.27413	0.132361		149	-0.031521	-0.742312	0.105304		149	-0.031521	0.797317	0.412743		149	-0.031521	0.199337	-1.08684		149	-0.031521	0.774271	0.0570653		149	-0.031521	1.81927	-0.392232		149	-0.031521	0.691774	-0.653422
150	-0.010507	-0.248102	-0.938554		150	-0.010507	0.49855	0.714662		150	-0.010507	-0.868147	0.75396		150	-0.010507	1.27432	0.141569		150	-0.010507	-0.742051	0.11772		150	-0.010507	0.797491	0.420978		150	-0.010507	0.199554	-1.07654		150	-0.010507	0.774624	0.0738756		150	-0.010507	1.81952	-0.380345		150	-0.010507	0.69199	-0.643127
151	0.010507	-0.248102	-0.927131		151	0.010507	0.49855	0.72274		151	0.010507	-0.868147	0.765383		151	0.010507	1.27432	0.150778		151	0.010507	-0.742051	0.130138		151	0.010507	0.797491	0.429215		151	0.010507	0.199554	-1.06625		151	0.010507	0.774624	0.0906897		151	0.010507	1.81952	-0.368456		151	0.010507	0.69199	-0.632831
152	0.031521	-0.248342	-0.915711		152	0.031521	0.49838	0.730815		152	0.031521	-0.868387	0.776803		152	0.031521	1.27413	0.159985		152	0.031521	-0.742312	0.142553		152	0.031521	0.797317	0.437451		152	0.031521	0.199337	-1.05595		152	0.031521	0.774271	0.1075		152	0.031521	1.81927	-0.356569		152	0.031521	0.691774	-0.622537
153	0.052535	-0.248822	-0.904298		153	0.052535	0.498041	0.738885		153	0.052535	-0.868867	0.788216		153	0.052535	1.27374	0.169187		153	0.052535	-0.742834	0.15496		153	0.052535	0.796971	0.445681		153	0.052535	0.198905	-1.04567		153	0.052535	0.773564	0.124299		153	0.052535	1.81877	-0.34469		153	0.052535	0.691341	-0.612249
154	0.073549	-0.249542	-0.892898		154	0.073549	0.497532	0.746946		154	0.073549	-0.869587	0.799616		154	0.073549	1.27316	0.178378		154	0.073549	-0.743617	0.167353		154	0.073549	0.796452	0.453901		154	0.073549	0.198256	-1.03539		154	0.073549	0.772505	0.14108		154	0.073549	1.81802	-0.332825		154	0.073549	0.690693	-0.601973
155	0.094563	-0.250501	-0.881515		155	0.094563	0.496854	0.754995		155	0.094563	-0.870546	0.810999		155	0.094563	1.27239	0.187555		155	0.094563	-0.744659	0.179727		155	0.094563	0.795761	0.46211		155	0.094563	0.197391	-1.02513		155	0.094563	0.771093	0.157835		155	0.094563	1.81702	-0.320977		155	0.094563	0.689828	-0.591713
156	0.115577	-0.251699	-0.870155		156	0.115577	0.496007	0.763028		156	0.115577	-0.871744	0.822359		156	0.115577	1.27142	0.196714		156	0.115577	-0.745961	0.192077		156	0.115577	0.794897	0.470301		156	0.115577	0.196312	-1.01489		156	0.115577	0.76933	0.174556		156	0.115577	1.81577	-0.309154		156	0.115577	0.688748	-0.581474
157	0.136591	-0.253135	-0.858823		157	0.136591	0.494991	0.771041		157	0.136591	-0.87318	0.833691		157	0.136591	1.27026	0.20585		157	0.136591	-0.747523	0.204396		157	0.136591	0.793861	0.478473		157	0.136591	0.195017	-1.00467		157	0.136591	0.767216	0.191237		157	0.136591	1.81428	-0.297359		157	0.136591	0.687453	-0.571259
158	0.157605	-0.254809	-0.847524		158	0.157605	0.493807	0.779031		158	0.157605	-0.874855	0.844991		158	0.157605	1.26891	0.21496		158	0.157605	-0.749343	0.21668		158	0.157605	0.792654	0.486621		158	0.157605	0.193508	-0.994489		158	0.157605	0.764751	0.207869		158	0.157605	1.81254	-0.285598		158	0.157605	0.685944	-0.561073
159	0.178619	-0.256721	-0.836262		159	0.178619	0.492455	0.786994		159	0.178619	-0.876766	0.856253		159	0.178619	1.26737	0.22404		159	0.178619	-0.751421	0.228923		159	0.178619	0.791276	0.494742		159	0.178619	0.191785	-0.984338		159	0.178619	0.761938	0.224446		159	0.178619	1.81055	-0.273876		159	0.178619	0.684222	-0.550922
160	0.199633	-0.258868	-0.825042		160	0.199633	0.490937	0.794927		160	0.199633	-0.878913	0.867472		160	0.199633	1.26564	0.233085		160	0.199633	-0.753756	0.24112		160	0.199633	0.789727	0.502833		160	0.199633	0.189849	-0.974225		160	0.199633	0.758777	0.24096		160	0.199633	1.80831	-0.262199		160	0.199633	0.682286	-0.540809
161	0.220647	-0.261251	-0.813871		161	0.220647	0.489252	0.802827		161	0.220647	-0.881296	0.878644		161	0.220647	1.26372	0.242092		161	0.220647	-0.756346	0.253265		161	0.220647	0.788009	0.510889		161	0.220647	0.187701	-0.964155		161	0.220647	0.755269	0.257405		161	0.220647	1.80583	-0.250571		161	0.220647	0.680138	-0.530739
162	0.241661	-0.263868	-0.802752		162	0.241661	0.487402	0.810689		162	0.241661	-0.883913	0.889763		162	0.241661	1.26161	0.251056		162	0.241661	-0.759191	0.265353		162	0.241661	0.786122	0.518907		162	0.241661	0.185342	-0.954133		162	0.241661	0.751417	0.273772		162	0.241661	1.80311	-0.238998		162	0.241661	0.677779	-0.520717
163	0.262675	-0.266718	-0.79169		163	0.262675	0.485386	0.818511		163	0.262675	-0.886763	0.900824		163	0.262675	1.25931	0.259974		163	0.262675	-0.762289	0.277378		163	0.262675	0.784066	0.526883		163	0.262675	0.182773	-0.944162		163	0.262675	0.747222	0.290054		163	0.262675	1.80014	-0.227484		163	0.262675	0.67521	-0.510746
164	0.283689	-0.2698	-0.780691		164	0.283689	0.483207	0.826289		164	0.283689	-0.889845	0.911824		164	0.283689	1.25683	0.268842		164	0.283689	-0.76564	0.289335		164	0.283689	0.781844	0.534815		164	0.283689	0.179995	-0.934247		164	0.283689	0.742686	0.306244		164	0.283689	1.79693	-0.216036		164	0.283689	0.672432	-0.500831
165	0.304703	-0.273112	-0.769759		165	0.304703	0.480865	0.834019		165	0.304703	-0.893157	0.922756		165	0.304703	1.25416	0.277656		165	0.304703	-0.76924	0.30122		165	0.304703	0.779455	0.542698		165	0.304703	0.17701	-0.924393		165	0.304703	0.73781	0.322336		165	0.304703	1.79349	-0.204657		165	0.304703	0.669446	-0.490977
166	0.325717	-0.276653	-0.758898		166	0.325717	0.478361	0.841698		166	0.325717	-0.896699	0.933616		166	0.325717	1.2513	0.286412		166	0.325717	-0.77309	0.313026		166	0.325717	0.776902	0.55053		166	0.325717	0.173818	-0.914604		166	0.325717	0.732598	0.338322		166	0.325717	1.7898	-0.193354		166	0.325717	0.666254	-0.481188
167	0.346731	-0.280422	-0.748115		167	0.346731	0.475696	0.849323		167	0.346731	-0.900467	0.944399		167	0.346731	1.24826	0.295106		167	0.346731	-0.777187	0.324749		167	0.346731	0.774184	0.558306		167	0.346731	0.170421	-0.904884		167	0.346731	0.72705	0.354194		167	0.346731	1.78588	-0.18213		167	0.346731	0.662857	-0.471468
168	0.367745	-0.284417	-0.737413		168	0.367745	0.472871	0.856891		168	0.367745	-0.904462	0.955101		168	0.367745	1.24504	0.303734		168	0.367745	-0.78153	0.336383		168	0.367745	0.771304	0.566023		168	0.367745	0.16682	-0.895237		168	0.367745	0.721171	0.369947		168	0.367745	1.78172	-0.170991		168	0.367745	0.659257	-0.461822
169	0.388759	-0.288635	-0.726798		169	0.388759	0.469889	0.864397		169	0.388759	-0.90868	0.965716		169	0.388759	1.24164	0.312292		169	0.388759	-0.786116	0.347923		169	0.388759	0.768262	0.573678		169	0.388759	0.163018	-0.885669		169	0.388759	0.714961	0.385572		169	0.388759	1.77733	-0.159942		169	0.388759	0.655454	-0.452253
170	0.409773	-0.293076	-0.716274		170	0.409773	0.466749	0.871839		170	0.409773	-0.913121	0.976241		170	0.409773	1.23806	0.320777		170	0.409773	-0.790943	0.359364		170	0.409773	0.76506	0.581267		170	0.409773	0.159015	-0.876182		170	0.409773	0.708425	0.401064		170	0.409773	1.77271	-0.148988		170	0.409773	0.651452	-0.442766
171	0.430787	-0.297736	-0.705845		171	0.430787	0.463453	0.879213		171	0.430787	-0.917782	0.98667		171	0.430787	1.2343	0.329185		171	0.430787	-0.79601	0.370702		171	0.430787	0.761699	0.588787		171	0.430787	0.154814	-0.866782		171	0.430787	0.701564	0.416415		171	0.430787	1.76786	-0.138134		171	0.430787	0.64725	-0.433366
172	0.451801	-0.302615	-0.695516		172	0.451801	0.460003	0.886516		172	0.451801	-0.92266	0.996998		172	0.451801	1.23037	0.337512		172	0.451801	-0.801314	0.38193		172	0.451801	0.758181	0.596235		172	0.451801	0.150416	-0.857472		172	0.451801	0.694383	0.431618		172	0.451801	1.76278	-0.127383		172	0.451801	0.642853	-0.424056
173	0.472815	-0.30771	-0.685292		173	0.472815	0.456401	0.893746		173	0.472815	-0.927755	1.00722		173	0.472815	1.22626	0.345755		173	0.472815	-0.806852	0.393044		173	0.472815	0.754507	0.603608		173	0.472815	0.145824	-0.848256		173	0.472815	0.686884	0.446667		173	0.472815	1.75748	-0.116742		173	0.472815	0.63826	-0.41484
174	0.493829	-0.313019	-0.675178		174	0.493829	0.452647	0.900898		174	0.493829	-0.933064	1.01734		174	0.493829	1.22198	0.35391		174	0.493829	-0.812623	0.40404		174	0.493829	0.750679	0.610902		174	0.493829	0.141039	-0.839139		174	0.493829	0.67907	0.461555		174	0.493829	1.75195	-0.106214		174	0.493829	0.633475	-0.405723
175	0.514843	-0.318538	-0.665177		175	0.514843	0.448744	0.907969		175	0.514843	-0.938584	1.02734		175	0.514843	1.21753	0.361972		175	0.514843	-0.818624	0.414912		175	0.514843	0.746698	0.618113		175	0.514843	0.136063	-0.830124		175	0.514843	0.670945	0.476276		175	0.514843	1.74621	-0.0958053		175	0.514843	0.6285	-0.396709
176	0.535857	-0.324267	-0.655295		176	0.535857	0.444693	0.914957		176	0.535857	-0.944312	1.03722		176	0.535857	1.21291	0.36994		176	0.535857	-0.824852	0.425655		176	0.535857	0.742567	0.62524		176	0.535857	0.130899	-0.821216		176	0.535857	0.662512	0.490823		176	0.535857	1.74024	-0.0855193		176	0.535857	0.623336	-0.387801
177	0.556871	-0.330202	-0.645535		177	0.556871	0.440496	0.921859		177	0.556871	-0.950248	1.04698		177	0.556871	1.20813	0.377809		177	0.556871	-0.831304	0.436266		177	0.556871	0.738287	0.632278		177	0.556871	0.125549	-0.812419		177	0.556871	0.653776	0.505189		177	0.556871	1.73407	-0.0753608		177	0.556871	0.617986	-0.379003
178	0.577885	-0.336341	-0.635901		178	0.577885	0.436155	0.92867		178	0.577885	-0.956386	1.05661		178	0.577885	1.20318	0.385575		178	0.577885	-0.837978	0.446738		178	0.577885	0.73386	0.639224		178	0.577885	0.120016	-0.803736		178	0.577885	0.64474	0.519369		178	0.577885	1.72768	-0.0653343		178	0.577885	0.612452	-0.37032
179	0.598899	-0.342681	-0.6264		179	0.598899	0.431672	0.935389		179	0.598899	-0.962726	1.06611		179	0.598899	1.19807	0.393236		179	0.598899	-0.84487	0.457068		179	0.598899	0.729288	0.646076		179	0.598899	0.114301	-0.795171		179	0.598899	0.635407	0.533355		179	0.598899	1.72108	-0.0554444		179	0.598899	0.606738	-0.361755
180	0.619913	-0.349219	-0.617033		180	0.619913	0.427049	0.942012		180	0.619913	-0.969265	1.07548		180	0.619913	1.1928	0.400788		180	0.619913	-0.851978	0.46725		180	0.619913	0.724574	0.652831		180	0.619913	0.108407	-0.786728		180	0.619913	0.625783	0.547142		180	0.619913	1.71427	-0.0456952		180	0.619913	0.600844	-0.353312
181	0.640927	-0.355953	-0.607806		181	0.640927	0.422288	0.948537		181	0.640927	-0.975998	1.08471		181	0.640927	1.18737	0.408227		181	0.640927	-0.859298	0.477281		181	0.640927	0.719718	0.659484		181	0.640927	0.102338	-0.778411		181	0.640927	0.615872	0.560724		181	0.640927	1.70726	-0.0360913		181	0.640927	0.594775	-0.344995
182	0.661941	-0.362879	-0.598722		182	0.661941	0.41739	0.95496		182	0.661941	-0.982924	1.09379		182	0.661941	1.18178	0.41555		182	0.661941	-0.866827	0.487156		182	0.661941	0.714724	0.666035		182	0.661941	0.0960948	-0.770223		182	0.661941	0.605677	0.574095		182	0.661941	1.70005	-0.0266367		182	0.661941	0.588532	-0.336807
183	0.682955	-0.369995	-0.589786		183	0.682955	0.412359	0.961279		183	0.682955	-0.99004	1.10273		183	0.682955	1.17605	0.422755		183	0.682955	-0.874563	0.496871		183	0.682955	0.709593	0.672479		183	0.682955	0.0896811	-0.762168		183	0.682955	0.595203	0.587249		183	0.682955	1.69265	-0.0173356		183	0.682955	0.582118	-0.328752
184	0.703969	-0.377296	-0.581001		184	0.703969	0.407196	0.967491		184	0.703969	-0.997341	1.11151		184	0.703969	1.17016	0.429837		184	0.703969	-0.8825	0.506421		184	0.703969	0.704327	0.678813		184	0.703969	0.0830996	-0.754249		184	0.703969	0.584456	0.60018		184	0.703969	1.68505	-0.00819227		184	0.703969	0.575536	-0.320833
185	0.724983	-0.384781	-0.572372		185	0.724983	0.401903	0.973593		185	0.724983	-1.00483	1.12014		185	0.724983	1.16413	0.436794		185	0.724983	-0.890637	0.515802		185	0.724983	0.69893	0.685036		185	0.724983	0.0763531	-0.746471		185	0.724983	0.573439	0.612882		185	0.724983	1.67726	0.000789385		185	0.724983	0.56879	-0.313055
186	0.745997	-0.392445	-0.563902		186	0.745997	0.396484	0.979582		186	0.745997	-1.01249	1.12861		186	0.745997	1.15795	0.443623		186	0.745997	-0.898969	0.52501		186	0.745997	0.693403	0.691144		186	0.745997	0.0694447	-0.738836		186	0.745997	0.562157	0.625349		186	0.745997	1.66928	0.00960536		186	0.745997	0.561881	-0.30542
187	0.767011	-0.400285	-0.555595		187	0.767011	0.39094	0.985456		187	0.767011	-1.02033	1.13692		187	0.767011	1.15163	0.450321		187	0.767011	-0.907492	0.534041		187	0.767011	0.68775	0.697134		187	0.767011	0.0623774	-0.731348		187	0.767011	0.550616	0.637577		187	0.767011	1.66112	0.0182518		187	0.767011	0.554814	-0.297932
188	0.788025	-0.408299	-0.547454		188	0.788025	0.385274	0.991212		188	0.788025	-1.02834	1.14506		188	0.788025	1.14517	0.456884		188	0.788025	-0.916204	0.542891		188	0.788025	0.681971	0.703005		188	0.788025	0.0551542	-0.72401		188	0.788025	0.538821	0.64956		188	0.788025	1.65278	0.0267248		188	0.788025	0.547591	-0.290594
189	0.809039	-0.416481	-0.539483		189	0.809039	0.379488	0.996848		189	0.809039	-1.03653	1.15303		189	0.809039	1.13857	0.46331		189	0.809039	-0.925099	0.551555		189	0.809039	0.676071	0.708752		189	0.809039	0.0477785	-0.716826		189	0.809039	0.526777	0.661292		189	0.809039	1.64426	0.0350207		189	0.809039	0.540215	-0.28341
190	0.830053	-0.42483	-0.531687		190	0.830053	0.373585	1.00236		190	0.830053	-1.04487	1.16083		190	0.830053	1.13184	0.469596		190	0.830053	-0.934175	0.560031		190	0.830053	0.670051	0.714375		190	0.830053	0.0402535	-0.709798		190	0.830053	0.514488	0.672768		190	0.830053	1.63557	0.0431358		190	0.830053	0.53269	-0.276382
191	0.851067	-0.43334	-0.524067		191	0.851067	0.367567	1.00775		191	0.851067	-1.05339	1.16845		191	0.851067	1.12498	0.475739		191	0.851067	-0.943426	0.568315		191	0.851067	0.663914	0.719869		191	0.851067	0.0325825	-0.70293		191	0.851067	0.501962	0.683984		191	0.851067	1.62672	0.0510666		191	0.851067	0.525019	-0.269514
192	0.872081	-0.442008	-0.516628		192	0.872081	0.361437	1.01301		192	0.872081	-1.06205	1.17589		192	0.872081	1.11799	0.481736		192	0.872081	-0.95285	0.576402		192	0.872081	0.657663	0.725234		192	0.872081	0.0247688	-0.696224		192	0.872081	0.489202	0.694934		192	0.872081	1.61769	0.0588094		192	0.872081	0.517205	-0.262808
193	0.893095	-0.450831	-0.509373		193	0.893095	0.355199	1.01814		193	0.893095	-1.07088	1.18314		193	0.893095	1.11088	0.487586		193	0.893095	-0.962441	0.584289		193	0.893095	0.6513	0.730465		193	0.893095	0.0168159	-0.689684		193	0.893095	0.476215	0.705614		193	0.893095	1.60851	0.066361		193	0.893095	0.509253	-0.256268
194	0.914109	-0.459805	-0.502304		194	0.914109	0.348853	1.02314		194	0.914109	-1.07985	1.19021		194	0.914109	1.10364	0.493285		194	0.914109	-0.972196	0.591973		194	0.914109	0.64483	0.735562		194	0.914109	0.00872742	-0.683313		194	0.914109	0.463006	0.716018		194	0.914109	1.59917	0.073718		194	0.914109	0.501164	-0.249897
195	0.935123	-0.468925	-0.495426		195	0.935123	0.342405	1.028		195	0.935123	-1.08897	1.19709		195	0.935123	1.09629	0.49883		195	0.935123	-0.982111	0.599451		195	0.935123	0.638253	0.740522		195	0.935123	0.000506818	-0.677113		195	0.935123	0.449582	0.726143		195	0.935123	1.58968	0.080877		195	0.935123	0.492944	-0.243697
196	0.956137	-0.478187	-0.488741		196	0.956137	0.335855	1.03273		196	0.956137	-1.09823	1.20377		196	0.956137	1.08882	0.50422		196	0.956137	-0.99218	0.606718		196	0.956137	0.631574	0.745343		196	0.956137	-0.00784224	-0.671087		196	0.956137	0.435948	0.735983		196	0.956137	1.58004	0.0878351		196	0.956137	0.484594	-0.237671
197	0.977151	-0.487588	-0.482252		197	0.977151	0.329208	1.03732		197	0.977151	-1.10763	1.21026		197	0.977151	1.08124	0.509451		197	0.977151	-1.0024	0.613772		197	0.977151	0.624795	0.750022		197	0.977151	-0.0163161	-0.665238		197	0.977151	0.422111	0.745534		197	0.977151	1.57025	0.094589		197	0.977151	0.476121	-0.231822
198	0.998165	-0.497123	-0.475962		198	0.998165	0.322465	1.04176		198	0.998165	-1.11717	1.21655		198	0.998165	1.07355	0.514522		198	0.998165	-1.01277	0.62061		198	0.998165	0.617919	0.754558		198	0.998165	-0.024911	-0.659568		198	0.998165	0.408075	0.754793		198	0.998165	1.56033	0.101136		198	0.998165	0.467526	-0.226153
199	1.01918	-0.506788	-0.469874		199	1.01918	0.315631	1.04607		199	1.01918	-1.12683	1.22264		199	1.01918	1.06576	0.519431		199	1.01918	-1.02327	0.627229		199	1.01918	0.610949	0.758948		199	1.01918	-0.0336231	-0.654081		199	1.01918	0.393848	0.763754		199	1.01918	1.55027	0.107473		199	1.01918	0.458814	-0.220665
200	1.04019	-0.516579	-0.46399		200	1.04019	0.308708	1.05023		200	1.04019	-1.13662	1.22852		200	1.04019	1.05787	0.524175		200	1.04019	-1.03392	0.633625		200	1.04019	0.603889	0.763191		200	1.04019	-0.0424486	-0.648777		200	1.04019	0.379436	0.772415		200	1.04019	1.54008	0.113597		200	1.04019	0.449988	-0.215361
201	1.06121	-0.526492	-0.458313		201	1.06121	0.301698	1.05424		201	1.06121	-1.14654	1.2342		201	1.06121	1.04988	0.528751		201	1.06121	-1.04469	0.639797		201	1.06121	0.596741	0.767285		201	1.06121	-0.0513835	-0.64366		201	1.06121	0.364846	0.780771		201	1.06121	1.52976	0.119505		201	1.06121	0.441053	-0.210244
202	1.08222	-0.536521	-0.452846		202	1.08222	0.294607	1.05811		202	1.08222	-1.15657	1.23967		202	1.08222	1.04179	0.533159		202	1.08222	-1.0556	0.64574		202	1.08222	0.589508	0.771227		202	1.08222	-0.0604241	-0.638732		202	1.08222	0.350082	0.788819		202	1.08222	1.51932	0.125196		202	1.08222	0.432013	-0.205316
203	1.10323	-0.546664	-0.447591		203	1.10323	0.287435	1.06183		203	1.10323	-1.16671	1.24492		203	1.10323	1.03361	0.537396		203	1.10323	-1.06662	0.651453		203	1.10323	0.582195	0.775017		203	1.10323	-0.0695662	-0.633995		203	1.10323	0.335154	0.796554		203	1.10323	1.50877	0.130666		203	1.10323	0.422871	-0.200579
204	1.12425	-0.556914	-0.44255		204	1.12425	0.280187	1.06539		204	1.12425	-1.17696	1.24996		204	1.12425	1.02535	0.54146		204	1.12425	-1.07777	0.656933		204	1.12425	0.574803	0.778652		204	1.12425	-0.0788058	-0.629451		204	1.12425	0.320065	0.803974		204	1.12425	1.4981	0.135912		204	1.12425	0.413631	-0.196035
205	1.14526	-0.567268	-0.437725		205	1.14526	0.272865	1.0688		205	1.14526	-1.18731	1.25479		205	1.14526	1.017	0.54535		205	1.14526	-1.08902	0.662178		205	1.14526	0.567337	0.782131		205	1.14526	-0.0881388	-0.625102		205	1.14526	0.304824	0.811076		205	1.14526	1.48732	0.140934		205	1.14526	0.404298	-0.191686
206	1.16628	-0.577721	-0.433119		206	1.16628	0.265474	1.07206		206	1.16628	-1.19777	1.2594		206	1.16628	1.00857	0.549063		206	1.16628	-1.10039	0.667185		206	1.16628	0.559799	0.785452		206	1.16628	-0.0975612	-0.62095		206	1.16628	0.289438	0.817856		206	1.16628	1.47644	0.145728		206	1.16628	0.394876	-0.187535
207	1.18729	-0.588269	-0.428734		207	1.18729	0.258015	1.07516		207	1.18729	-1.20831	1.26378		207	1.18729	1.00007	0.552599		207	1.18729	-1.11185	0.671952		207	1.18729	0.552193	0.788615		207	1.18729	-0.107069	-0.616998		207	1.18729	0.273912	0.824311		207	1.18729	1.46546	0.150292		207	1.18729	0.385368	-0.183582
208	1.2083	-0.598906	-0.424572		208	1.2083	0.250494	1.0781		208	1.2083	-1.21895	1.26794		208	1.2083	0.991493	0.555955		208	1.2083	-1.12342	0.676478		208	1.2083	0.544522	0.791616		208	1.2083	-0.116657	-0.613246		208	1.2083	0.258254	0.830438		208	1.2083	1.45439	0.154625		208	1.2083	0.375779	-0.17983
209	1.22932	-0.609629	-0.420633		209	1.22932	0.242912	1.08089		209	1.22932	-1.22967	1.27188		209	1.22932	0.982848	0.55913		209	1.22932	-1.13507	0.680759		209	1.22932	0.53679	0.794456		209	1.22932	-0.126322	-0.609696		209	1.22932	0.242471	0.836235		209	1.22932	1.44323	0.158724		209	1.22932	0.366114	-0.17628
210	1.25033	-0.620432	-0.416921		210	1.25033	0.235273	1.08351		210	1.25033	-1.24048	1.27559		210	1.25033	0.974139	0.562123		210	1.25033	-1.14682	0.684794		210	1.25033	0.529	0.797133		210	1.25033	-0.13606	-0.60635		210	1.25033	0.226569	0.841698		210	1.25033	1.43198	0.162587		210	1.25033	0.356377	-0.172934
211	1.27135	-0.63131	-0.413437		211	1.27135	0.22758	1.08598		211	1.27135	-1.25136	1.27908		211	1.27135	0.965368	0.564932		211	1.27135	-1.15864	0.688582		211	1.27135	0.521155	0.799645		211	1.27135	-0.145866	-0.603209		211	1.27135	0.210557	0.846827		211	1.27135	1.42066	0.166214		211	1.27135	0.346571	-0.169793
212	1.29236	-0.64226	-0.410182		212	1.29236	0.219838	1.08828		212	1.29236	-1.26231	1.28233		212	1.29236	0.956541	0.567556		212	1.29236	-1.17055	0.69212		212	1.29236	0.513259	0.801993		212	1.29236	-0.155736	-0.600275		212	1.29236	0.19444	0.851618		212	1.29236	1.40927	0.169602		212	1.29236	0.336701	-0.166859
213	1.31337	-0.653275	-0.407158		213	1.31337	0.212049	1.09042		213	1.31337	-1.27332	1.28536		213	1.31337	0.94766	0.569994		213	1.31337	-1.18252	0.695408		213	1.31337	0.505316	0.804173		213	1.31337	-0.165665	-0.597549		213	1.31337	0.178225	0.856069		213	1.31337	1.3978	0.172749		213	1.31337	0.326772	-0.164134
214	1.33439	-0.664352	-0.404366		214	1.33439	0.204217	1.09239		214	1.33439	-1.2844	1.28815		214	1.33439	0.93873	0.572245		214	1.33439	-1.19456	0.698443		214	1.33439	0.497329	0.806187		214	1.33439	-0.175649	-0.595033		214	1.33439	0.161921	0.860179		214	1.33439	1.38627	0.175655		214	1.33439	0.316788	-0.161617
215	1.3554	-0.675484	-0.401808		215	1.3554	0.196345	1.0942		215	1.3554	-1.29553	1.29071		215	1.3554	0.929754	0.574307		215	1.3554	-1.20667	0.701224		215	1.3554	0.489301	0.808032		215	1.3554	-0.185684	-0.592727		215	1.3554	0.145534	0.863945		215	1.3554	1.37468	0.178318		215	1.3554	0.306753	-0.159311
216	1.37642	-0.686668	-0.399484		216	1.37642	0.188436	1.09584		216	1.37642	-1.30671	1.29303		216	1.37642	0.920737	0.576181		216	1.37642	-1.21882	0.703751		216	1.37642	0.481236	0.809707		216	1.37642	-0.195765	-0.590632		216	1.37642	0.129072	0.867366		216	1.37642	1.36304	0.180737		216	1.37642	0.296672	-0.157216
217	1.39743	-0.697899	-0.397395		217	1.39743	0.180495	1.09732		217	1.39743	-1.31794	1.29512		217	1.39743	0.911683	0.577865		217	1.39743	-1.23103	0.706021		217	1.39743	0.473137	0.811213		217	1.39743	-0.205888	-0.588749		217	1.39743	0.112541	0.87044		217	1.39743	1.35135	0.182911		217	1.39743	0.286549	-0.155333
218	1.41844	-0.709171	-0.395543		218	1.41844	0.172525	1.09863		218	1.41844	-1.32922	1.29697		218	1.41844	0.902595	0.579358		218	1.41844	-1.24329	0.708035		218	1.41844	0.465009	0.812549		218	1.41844	-0.216048	-0.58708		218	1.41844	0.0959497	0.873166		218	1.41844	1.33962	0.184839		218	1.41844	0.276389	-0.153664
219	1.43946	-0.720479	-0.393928		219	1.43946	0.164529	1.09977		219	1.43946	-1.34052	1.29859		219	1.43946	0.893479	0.58066		219	1.43946	-1.25558	0.70979		219	1.43946	0.456855	0.813714		219	1.43946	-0.226241	-0.585624		219	1.43946	0.0793045	0.875543		219	1.43946	1.32785	0.186519		219	1.43946	0.266196	-0.152208
220	1.46047	-0.731818	-0.392551		220	1.46047	0.156511	1.10074		220	1.46047	-1.35186	1.29996		220	1.46047	0.884336	0.58177		220	1.46047	-1.26791	0.711287		220	1.46047	0.448678	0.814706		220	1.46047	-0.236462	-0.584383		220	1.46047	0.062613	0.87757		220	1.46047	1.31605	0.187952		220	1.46047	0.255974	-0.150967
221	1.48149	-0.743184	-0.391413		221	1.48149	0.148474	1.10155		221	1.48149	-1.36323	1.3011		221	1.48149	0.875173	0.582688		221	1.48149	-1.28026	0.712525		221	1.48149	0.440482	0.815527		221	1.48149	-0.246708	-0.583357		221	1.48149	0.0458826	0.879246		221	1.48149	1.30422	0.189137		221	1.48149	0.245729	-0.149941
222	1.5025	-0.754572	-0.390514		222	1.5025	0.140421	1.10219		222	1.5025	-1.37462	1.302		222	1.5025	0.865992	0.583413		222	1.5025	-1.29264	0.713502		222	1.5025	0.43227	0.816176		222	1.5025	-0.256972	-0.582546		222	1.5025	0.0291207	0.880569		222	1.5025	1.29237	0.190073		222	1.5025	0.235464	-0.14913
223	1.52351	-0.765976	-0.389854		223	1.52351	0.132358	1.10265		223	1.52351	-1.38602	1.30266		223	1.52351	0.856798	0.583945		223	1.52351	-1.30504	0.71422		223	1.52351	0.424046	0.816651		223	1.52351	-0.267252	-0.581952		223	1.52351	0.0123347	0.88154		223	1.52351	1.2805	0.19076		223	1.52351	0.225185	-0.148536
224	1.54453	-0.777391	-0.389434		224	1.54453	0.124286	1.10295		224	1.54453	-1.39744	1.30308		224	1.54453	0.847594	0.584283		224	1.54453	-1.31745	0.714676		224	1.54453	0.415815	0.816954		224	1.54453	-0.277541	-0.581573		224	1.54453	-0.00446805	0.882159		224	1.54453	1.26862	0.191197		224	1.54453	0.214896	-0.148157
225	1.56554	-0.788812	-0.389254		225	1.56554	0.11621	1.10308		225	1.56554	-1.40886	1.30326		225	1.56554	0.838386	0.584429		225	1.56554	-1.32987	0.714872		225	1.56554	0.407579	0.817084		225	1.56554	-0.287836	-0.581411		225	1.56554	-0.02128	0.882424		225	1.56554	1.25673	0.191384		225	1.56554	0.2046	-0.147995
226	1.58656	-0.800235	-0.389314		226	1.58656	0.108133	1.10303		226	1.58656	-1.42028	1.3032		226	1.58656	0.829177	0.58438		226	1.58656	-1.34228	0.714807		226	1.58656	0.399342	0.817041		226	1.58656	-0.298133	-0.581465		226	1.58656	-0.0380939	0.882335		226	1.58656	1.24484	0.191322		226	1.58656	0.194304	-0.148049
227	1.60757	-0.811654	-0.389614		227	1.60757	0.100058	1.10282		227	1.60757	-1.4317	1.3029		227	1.60757	0.819971	0.584138		227	1.60757	-1.3547	0.71448		227	1.60757	0.391107	0.816825		227	1.60757	-0.308426	-0.581735		227	1.60757	-0.0549022	0.881894		227	1.60757	1.23295	0.19101		227	1.60757	0.184011	-0.14832
228	1.62858	-0.823064	-0.390154		228	1.62858	0.09199	1.10244		228	1.62858	-1.44311	1.30236		228	1.62858	0.810771	0.583703		228	1.62858	-1.3671	0.713893		228	1.62858	0.382879	0.816435		228	1.62858	-0.31871	-0.582222		228	1.62858	-0.0716975	0.881099		228	1.62858	1.22108	0.190448		228	1.62858	0.173726	-0.148806
229	1.6496	-0.834461	-0.390934		229	1.6496	0.0839316	1.10189		229	1.6496	-1.45451	1.30158		229	1.6496	0.801583	0.583075		229	1.6496	-1.37949	0.713046		229	1.6496	0.374661	0.815873		229	1.6496	-0.328983	-0.582925		229	1.6496	-0.0884723	0.879951		229	1.6496	1.20922	0.189636		229	1.6496	0.163454	-0.149509
230	1.67061	-0.845838	-0.391952		230	1.67061	0.0758866	1.10117		230	1.67061	-1.46588	1.30056		230	1.67061	0.792411	0.582253		230	1.67061	-1.39186	0.711938		230	1.67061	0.366457	0.815138		230	1.67061	-0.339238	-0.583843		230	1.67061	-0.105219	0.878452		230	1.67061	1.19737	0.188576		230	1.67061	0.153198	-0.150427
231	1.69163	-0.857192	-0.39321		231	1.69163	0.0678584	1.10028		231	1.69163	-1.47724	1.2993		231	1.69163	0.783257	0.581239		231	1.69163	-1.4042	0.710571		231	1.69163	0.35827	0.814231		231	1.69163	-0.349472	-0.584977		231	1.69163	-0.121931	0.876601		231	1.69163	1.18556	0.187267		231	1.69163	0.142964	-0.151561
232	1.71264	-0.868516	-0.394706		232	1.71264	0.0598508	1.09922		232	1.71264	-1.48856	1.29781		232	1.71264	0.774127	0.580033		232	1.71264	-1.41651	0.708945		232	1.71264	0.350104	0.813153		232	1.71264	-0.35968	-0.586325		232	1.71264	-0.138601	0.874399		232	1.71264	1.17377	0.18571		232	1.71264	0.132757	-0.152909
233	1.73365	-0.879807	-0.39644		233	1.73365	0.0518671	1.098		233	1.73365	-1.49985	1.29607		233	1.73365	0.765024	0.578635		233	1.73365	-1.42879	0.70706		233	1.73365	0.341962	0.811903		233	1.73365	-0.369857	-0.587888		233	1.73365	-0.15522	0.871847		233	1.73365	1.16202	0.183906		233	1.73365	0.122579	-0.154472
234	1.75467	-0.891058	-0.39841		234	1.75467	0.043911	1.0966		234	1.75467	-1.5111	1.2941		234	1.75467	0.755953	0.577047		234	1.75467	-1.44102	0.704918		234	1.75467	0.333848	0.810482		234	1.75467	-0.379999	-0.589664		234	1.75467	-0.171782	0.868946		234	1.75467	1.15031	0.181855		234	1.75467	0.112437	-0.156248
235	1.77568	-0.902266	-0.400616		235	1.77568	0.0359859	1.09504		235	1.77568	-1.52231	1.2919		235	1.77568	0.746917	0.575268		235	1.77568	-1.4532	0.70252		235	1.77568	0.325766	0.808891		235	1.77568	-0.390102	-0.591653		235	1.77568	-0.188279	0.865699		235	1.77568	1.13864	0.179558		235	1.77568	0.102335	-0.158237
236	1.7967	-0.913425	-0.403058		236	1.7967	0.0280953	1.09332		236	1.7967	-1.53347	1.28946		236	1.7967	0.73792	0.5733		236	1.7967	-1.46533	0.699866		236	1.7967	0.317719	0.80713		236	1.7967	-0.400161	-0.593853		236	1.7967	-0.204705	0.862105		236	1.7967	1.12703	0.177017		236	1.7967	0.0922761	-0.160438
237	1.81771	-0.92453	-0.405733		237	1.81771	0.0202427	1.09142		237	1.81771	-1.54458	1.28678		237	1.81771	0.728967	0.571143		237	1.81771	-1.47741	0.696957		237	1.81771	0.309711	0.805201		237	1.81771	-0.410171	-0.596265		237	1.81771	-0.221051	0.858167		237	1.81771	1.11547	0.174232		237	1.81771	0.082266	-0.162849
238	1.83872	-0.935577	-0.408641		238	1.83872	0.0124316	1.08937		238	1.83872	-1.55562	1.28387		238	1.83872	0.720061	0.568798		238	1.83872	-1.48942	0.693796		238	1.83872	0.301745	0.803104		238	1.83872	-0.420128	-0.598886		238	1.83872	-0.237311	0.853886		238	1.83872	1.10397	0.171205		238	1.83872	0.0723088	-0.16547
239	1.85974	-0.94656	-0.411781		239	1.85974	0.0046655	1.08715		239	1.85974	-1.56661	1.28073		239	1.85974	0.711206	0.566267		239	1.85974	-1.50136	0.690383		239	1.85974	0.293825	0.80084		239	1.85974	-0.430028	-0.601716		239	1.85974	-0.253478	0.849265		239	1.85974	1.09254	0.167938		239	1.85974	0.0624089	-0.1683
240	1.88075	-0.957474	-0.415151		240	1.88075	-0.00305228	1.08476		240	1.88075	-1.57752	1.27736		240	1.88075	0.702406	0.56355		240	1.88075	-1.51322	0.686719		240	1.88075	0.285955	0.79841		240	1.88075	-0.439866	-0.604754		240	1.88075	-0.269544	0.844305		240	1.88075	1.08118	0.16443		240	1.88075	0.0525706	-0.171338
241	1.90177	-0.968316	-0.418749		241	1.90177	-0.0107183	1.08222		241	1.90177	-1.58836	1.27377		241	1.90177	0.693666	0.560649		241	1.90177	-1.52501	0.682808		241	1.90177	0.278137	0.795815		241	1.90177	-0.449638	-0.607997		241	1.90177	-0.285502	0.839008		241	1.90177	1.0699	0.160685		241	1.90177	0.0427983	-0.174581
242	1.92278	-0.979079	-0.422574		242	1.92278	-0.0183291	1.07952		242	1.92278	-1.59912	1.26994		242	1.92278	0.684988	0.557565		242	1.92278	-1.53671	0.678649		242	1.92278	0.270375	0.793057		242	1.92278	-0.45934	-0.611445		242	1.92278	-0.301345	0.833378		242	1.92278	1.05869	0.156704		242	1.92278	0.0330964	-0.178029
243	1.94379	-0.98976	-0.426625		243	1.94379	-0.0258815	1.07665		243	1.94379	-1.60981	1.26589		243	1.94379	0.676377	0.554299		243	1.94379	-1.54832	0.674245		243	1.94379	0.262674	0.790136		243	1.94379	-0.468968	-0.615096		243	1.94379	-0.317066	0.827415		243	1.94379	1.04758	0.152488		243	1.94379	0.023469	-0.181681
244	1.96481	-1.00035	-0.430899		244	1.96481	-0.033372	1.07363		244	1.96481	-1.6204	1.26162		244	1.96481	0.667837	0.550853		244	1.96481	-1.55983	0.669599		244	1.96481	0.255035	0.787054		244	1.96481	-0.478516	-0.618949		244	1.96481	-0.332659	0.821124		244	1.96481	1.03655	0.148039		244	1.96481	0.0139205	-0.185533
245	1.98582	-1.01085	-0.435395		245	1.98582	-0.0407973	1.07045		245	1.98582	-1.6309	1.25712		245	1.98582	0.659371	0.547229		245	1.98582	-1.57125	0.664712		245	1.98582	0.247462	0.783812		245	1.98582	-0.487982	-0.623002		245	1.98582	-0.348116	0.814506		245	1.98582	1.02562	0.14336		245	1.98582	0.004455	-0.189586
246	2.00684	-1.02126	-0.44011		246	2.00684	-0.0481542	1.06712		246	2.00684	-1.6413	1.2524		246	2.00684	0.650982	0.543427		246	2.00684	-1.58256	0.659585		246	2.00684	0.23996	0.780411		246	2.00684	-0.49736	-0.627252		246	2.00684	-0.363431	0.807565		246	2.00684	1.01479	0.138452		246	2.00684	-0.00492323	-0.193836
247	2.02785	-1.03156	-0.445043		247	2.02785	-0.0554394	1.06363		247	2.02785	-1.65161	1.24747		247	2.02785	0.642676	0.53945		247	2.02785	-1.59376	0.654223		247	2.02785	0.23253	0.776854		247	2.02785	-0.506647	-0.631699		247	2.02785	-0.378596	0.800304		247	2.02785	1.00407	0.133317		247	2.02785	-0.0142101	-0.198283
248	2.04886	-1.04176	-0.450192		248	2.04886	-0.0626497	1.05999		248	2.04886	-1.6618	1.24232		248	2.04886	0.634455	0.535299		248	2.04886	-1.60485	0.648626		248	2.04886	0.225177	0.773141		248	2.04886	-0.515838	-0.636339		248	2.04886	-0.393606	0.792726		248	2.04886	0.993455	0.127958		248	2.04886	-0.0234014	-0.202923
249	2.06988	-1.05184	-0.455553		249	2.06988	-0.0697819	1.0562		249	2.06988	-1.67189	1.23696		249	2.06988	0.626323	0.530976		249	2.06988	-1.61581	0.642797		249	2.06988	0.217904	0.769275		249	2.06988	-0.52493	-0.641172		249	2.06988	-0.408452	0.784834		249	2.06988	0.982956	0.122378		249	2.06988	-0.0324932	-0.207756
250	2.09089	-1.06182	-0.461126		250	2.09089	-0.0768328	1.05226		250	2.09089	-1.68186	1.23139		250	2.09089	0.618284	0.526484		250	2.09089	-1.62665	0.636739		250	2.09089	0.210713	0.765257		250	2.09089	-0.533918	-0.646195		250	2.09089	-0.42313	0.776632		250	2.09089	0.972578	0.116578		250	2.09089	-0.0414815	-0.212779
251	2.11191	-1.07167	-0.466906		251	2.11191	-0.0837995	1.04817		251	2.11191	-1.69171	1.22561		251	2.11191	0.610341	0.521823		251	2.11191	-1.63736	0.630455		251	2.11191	0.203609	0.761088		251	2.11191	-0.542799	-0.651406		251	2.11191	-0.437632	0.768123		251	2.11191	0.962323	0.110561		251	2.11191	-0.0503622	-0.21799
252	2.13292	-1.0814	-0.472893		252	2.13292	-0.0906787	1.04393		252	2.13292	-1.70144	1.21962		252	2.13292	0.602497	0.516997		252	2.13292	-1.64794	0.623947		252	2.13292	0.196593	0.756772		252	2.13292	-0.551568	-0.656802		252	2.13292	-0.451953	0.759311		252	2.13292	0.952197	0.104331		252	2.13292	-0.0591315	-0.223386
253	2.15393	-1.091	-0.479082		253	2.15393	-0.0974674	1.03956		253	2.15393	-1.71104	1.21343		253	2.15393	0.594757	0.512007		253	2.15393	-1.65838	0.617219		253	2.15393	0.18967	0.752308		253	2.15393	-0.560222	-0.662381		253	2.15393	-0.466084	0.7502		253	2.15393	0.942204	0.0978885		253	2.15393	-0.0677855	-0.228965
254	2.17495	-1.10047	-0.485472		254	2.17495	-0.104163	1.03504		254	2.17495	-1.72051	1.20704		254	2.17495	0.587123	0.506855		254	2.17495	-1.66867	0.610272		254	2.17495	0.182842	0.7477		254	2.17495	-0.568757	-0.66814		254	2.17495	-0.480022	0.740795		254	2.17495	0.932349	0.0912377		254	2.17495	-0.0763203	-0.234725
255	2.19596	-1.1098	-0.492059		255	2.19596	-0.110761	1.03038		255	2.19596	-1.72984	1.20046		255	2.19596	0.579599	0.501544		255	2.19596	-1.67881	0.603111		255	2.19596	0.176113	0.74295		255	2.19596	-0.577169	-0.674078		255	2.19596	-0.493758	0.731098		255	2.19596	0.922636	0.0843814		255	2.19596	-0.0847322	-0.240662
256	2.21698	-1.11899	-0.498841		256	2.21698	-0.117261	1.02559		256	2.21698	-1.73904	1.19367		256	2.21698	0.572189	0.496077		256	2.21698	-1.68881	0.595738		256	2.21698	0.169484	0.73806		256	2.21698	-0.585454	-0.680191		256	2.21698	-0.507288	0.721116		256	2.21698	0.913069	0.0773224		256	2.21698	-0.0930175	-0.246776
257	2.23799	-1.12804	-0.505815		257	2.23799	-0.123658	1.02066		257	2.23799	-1.74808	1.1867		257	2.23799	0.564894	0.490454		257	2.23799	-1.69864	0.588157		257	2.23799	0.16296	0.733031		257	2.23799	-0.593609	-0.686477		257	2.23799	-0.520605	0.710851		257	2.23799	0.903652	0.070064		257	2.23799	-0.101173	-0.253061
258	2.259	-1.13694	-0.512977		258	2.259	-0.129951	1.01559		258	2.259	-1.75698	1.17954		258	2.259	0.55772	0.48468		258	2.259	-1.70832	0.580371		258	2.259	0.156543	0.727866		258	2.259	-0.60163	-0.692933		258	2.259	-0.533704	0.700308		258	2.259	0.89439	0.0626093		258	2.259	-0.109194	-0.259517
259	2.28002	-1.14568	-0.520325		259	2.28002	-0.136135	1.0104		259	2.28002	-1.76573	1.17219		259	2.28002	0.550669	0.478756		259	2.28002	-1.71782	0.572383		259	2.28002	0.150236	0.722568		259	2.28002	-0.609514	-0.699556		259	2.28002	-0.546578	0.689493		259	2.28002	0.885287	0.0549617		259	2.28002	-0.117077	-0.26614
260	2.30103	-1.15427	-0.527855		260	2.30103	-0.142209	1.00507		260	2.30103	-1.77432	1.16466		260	2.30103	0.543743	0.472685		260	2.30103	-1.72716	0.564197		260	2.30103	0.144042	0.717138		260	2.30103	-0.617257	-0.706344		260	2.30103	-0.559222	0.678409		260	2.30103	0.876346	0.0471245		260	2.30103	-0.12482	-0.272928
261	2.32205	-1.1627	-0.535563		261	2.32205	-0.14817	0.99962		261	2.32205	-1.78275	1.15695		261	2.32205	0.536947	0.46647		261	2.32205	-1.73633	0.555817		261	2.32205	0.137963	0.711579		261	2.32205	-0.624855	-0.713292		261	2.32205	-0.57163	0.667062		261	2.32205	0.867572	0.0391011		261	2.32205	-0.132419	-0.279876
262	2.34306	-1.17097	-0.543447		262	2.34306	-0.154015	0.994045		262	2.34306	-1.79101	1.14907		262	2.34306	0.530283	0.460114		262	2.34306	-1.74531	0.547246		262	2.34306	0.132003	0.705894		262	2.34306	-0.632306	-0.720399		262	2.34306	-0.583797	0.655458		262	2.34306	0.858969	0.0308951		262	2.34306	-0.139869	-0.286983
263	2.36407	-1.17907	-0.551503		263	2.36407	-0.159741	0.988349		263	2.36407	-1.79911	1.14101		263	2.36407	0.523754	0.453619		263	2.36407	-1.75412	0.538488		263	2.36407	0.126163	0.700085		263	2.36407	-0.639606	-0.72766		263	2.36407	-0.595717	0.643599		263	2.36407	0.85054	0.0225102		263	2.36407	-0.147169	-0.294244
264	2.38509	-1.18699	-0.559728		264	2.38509	-0.165347	0.982533		264	2.38509	-1.80704	1.13279		264	2.38509	0.517363	0.446989		264	2.38509	-1.76273	0.529548		264	2.38509	0.120446	0.694154		264	2.38509	-0.646752	-0.735074		264	2.38509	-0.607386	0.631493		264	2.38509	0.842289	0.01395		264	2.38509	-0.154315	-0.301658
265	2.4061	-1.19475	-0.568117		265	2.4061	-0.170829	0.976601		265	2.4061	-1.81479	1.1244		265	2.4061	0.511112	0.440225		265	2.4061	-1.77116	0.520428		265	2.4061	0.114856	0.688105		265	2.4061	-0.65374	-0.742635		265	2.4061	-0.618798	0.619145		265	2.4061	0.834219	0.00521833		265	2.4061	-0.161303	-0.30922
266	2.42712	-1.20232	-0.576667		266	2.42712	-0.176185	0.970556		266	2.42712	-1.82237	1.11585		266	2.42712	0.505005	0.433332		266	2.42712	-1.7794	0.511133		266	2.42712	0.109394	0.681939		266	2.42712	-0.660568	-0.750342		266	2.42712	-0.629948	0.60656		266	2.42712	0.826335	-0.00368098		266	2.42712	-0.168131	-0.316927
267	2.44813	-1.20971	-0.585374		267	2.44813	-0.181413	0.964398		267	2.44813	-1.82976	1.10714		267	2.44813	0.499044	0.426311		267	2.44813	-1.78743	0.501667		267	2.44813	0.104062	0.67566		267	2.44813	-0.667232	-0.758191		267	2.44813	-0.640831	0.593742		267	2.44813	0.81864	-0.012744		267	2.44813	-0.174795	-0.324775
268	2.46914	-1.21692	-0.594235		268	2.46914	-0.18651	0.958133		268	2.46914	-1.83697	1.09828		268	2.46914	0.493232	0.419168		268	2.46914	-1.79527	0.492034		268	2.46914	0.0988637	0.66927		268	2.46914	-0.67373	-0.766178		268	2.46914	-0.651442	0.5807		268	2.46914	0.811137	-0.0219667		268	2.46914	-0.181293	-0.332762
269	2.49016	-1.22394	-0.603246		269	2.49016	-0.191475	0.951761		269	2.49016	-1.84399	1.08927		269	2.49016	0.487572	0.411903		269	2.49016	-1.8029	0.482239		269	2.49016	0.0938007	0.662773		269	2.49016	-0.680059	-0.7743		269	2.49016	-0.661777	0.567437		269	2.49016	0.803829	-0.031345		269	2.49016	-0.187622	-0.340884
270	2.51117	-1.23077	-0.612402		270	2.51117	-0.196305	0.945287		270	2.51117	-1.85082	1.08011		270	2.51117	0.482065	0.404521		270	2.51117	-1.81033	0.472285		270	2.51117	0.0888754	0.65617		270	2.51117	-0.686215	-0.782553		270	2.51117	-0.67183	0.553959		270	2.51117	0.79672	-0.0408748		270	2.51117	-0.193779	-0.349137
271	2.53219	-1.23741	-0.621699		271	2.53219	-0.200997	0.938713		271	2.53219	-1.85746	1.07082		271	2.53219	0.476715	0.397026		271	2.53219	-1.81754	0.462178		271	2.53219	0.0840899	0.649466		271	2.53219	-0.692197	-0.790934		271	2.53219	-0.681599	0.540274		271	2.53219	0.789813	-0.0505519		271	2.53219	-0.199761	-0.357518
272	2.5532	-1.24385	-0.631134		272	2.5532	-0.205551	0.932042		272	2.5532	-1.8639	1.06138		272	2.5532	0.471523	0.389419		272	2.5532	-1.82454	0.451921		272	2.5532	0.0794463	0.642662		272	2.5532	-0.698002	-0.799438		272	2.5532	-0.691077	0.526386		272	2.5532	0.78311	-0.060372		272	2.5532	-0.205565	-0.366022
273	2.57421	-1.25009	-0.640702		273	2.57421	-0.209963	0.925276		273	2.57421	-1.87014	1.05181		273	2.57421	0.466492	0.381705		273	2.57421	-1.83133	0.441519		273	2.57421	0.0749467	0.635763		273	2.57421	-0.703626	-0.808063		273	2.57421	-0.700262	0.512302		273	2.57421	0.776616	-0.0703308		273	2.57421	-0.211189	-0.374647
274	2.59523	-1.25613	-0.650399		274	2.59523	-0.214232	0.918419		274	2.59523	-1.87617	1.04212		274	2.59523	0.461625	0.373887		274	2.59523	-1.83789	0.430977		274	2.59523	0.0705931	0.62877		274	2.59523	-0.709068	-0.816804		274	2.59523	-0.709149	0.498029		274	2.59523	0.770332	-0.0804238		274	2.59523	-0.216632	-0.383388
275	2.61624	-1.26196	-0.660221		275	2.61624	-0.218356	0.911474		275	2.61624	-1.882	1.03229		275	2.61624	0.456923	0.365968		275	2.61624	-1.84423	0.4203		275	2.61624	0.0663874	0.621687		275	2.61624	-0.714325	-0.825657		275	2.61624	-0.717734	0.483571		275	2.61624	0.764261	-0.0906466		275	2.61624	-0.221889	-0.392241
276	2.63726	-1.26758	-0.670163		276	2.63726	-0.222333	0.904444		276	2.63726	-1.88763	1.02235		276	2.63726	0.452388	0.357953		276	2.63726	-1.85035	0.409492		276	2.63726	0.0623314	0.614518		276	2.63726	-0.719395	-0.834619		276	2.63726	-0.726013	0.468937		276	2.63726	0.758407	-0.100995		276	2.63726	-0.226959	-0.401203
277	2.65827	-1.273	-0.680221		277	2.65827	-0.226162	0.897332		277	2.65827	-1.89304	1.01229		277	2.65827	0.448023	0.349844		277	2.65827	-1.85623	0.398557		277	2.65827	0.058427	0.607265		277	2.65827	-0.724276	-0.843685		277	2.65827	-0.733983	0.454132		277	2.65827	0.752771	-0.111464		277	2.65827	-0.231839	-0.410269
278	2.67928	-1.2782	-0.690391		278	2.67928	-0.22984	0.890141		278	2.67928	-1.89825	1.00212		278	2.67928	0.443829	0.341644		278	2.67928	-1.86189	0.387502		278	2.67928	0.0546758	0.599931		278	2.67928	-0.728965	-0.852852		278	2.67928	-0.74164	0.439162		278	2.67928	0.747357	-0.122049		278	2.67928	-0.236528	-0.419436
279	2.7003	-1.28319	-0.700668		279	2.7003	-0.233366	0.882874		279	2.7003	-1.90323	0.991847		279	2.7003	0.439808	0.333359		279	2.7003	-1.86731	0.37633		279	2.7003	0.0510796	0.592521		279	2.7003	-0.73346	-0.862115		279	2.7003	-0.748981	0.424035		279	2.7003	0.742166	-0.132745		279	2.7003	-0.241023	-0.428699
280	2.72131	-1.28796	-0.711047		280	2.72131	-0.236739	0.875534		280	2.72131	-1.908	0.981468		280	2.72131	0.435962	0.324991		280	2.72131	-1.87249	0.365046		280	2.72131	0.0476398	0.585036		280	2.72131	-0.73776	-0.871471		280	2.72131	-0.756002	0.408758		280	2.72131	0.737202	-0.143548		280	2.72131	-0.245323	-0.438055
281	2.74233	-1.29251	-0.721524		281	2.74233	-0.239957	0.868126		281	2.74233	-1.91255	0.97099		281	2.74233	0.432293	0.316544		281	2.74233	-1.87744	0.353656		281	2.74233	0.0443581	0.577481		281	2.74233	-0.741862	-0.880915		281	2.74233	-0.762701	0.393335		281	2.74233	0.732465	-0.154453		281	2.74233	-0.249425	-0.447499
282	2.76334	-1.29684	-0.732095		282	2.76334	-0.243019	0.860651		282	2.76334	-1.91688	0.96042		282	2.76334	0.428802	0.308022		282	2.76334	-1.88215	0.342165		282	2.76334	0.0412359	0.569858		282	2.76334	-0.745765	-0.890443		282	2.76334	-0.769074	0.377776		282	2.76334	0.727958	-0.165455		282	2.76334	-0.253328	-0.457027
283	2.78435	-1.30095	-0.742754		283	2.78435	-0.245923	0.853114		283	2.78435	-1.92099	0.949761		283	2.78435	0.425492	0.299428		283	2.78435	-1.88661	0.330577		283	2.78435	0.0382745	0.562172		283	2.78435	-0.749466	-0.900051		283	2.78435	-0.775119	0.362086		283	2.78435	0.723684	-0.17655		283	2.78435	-0.25703	-0.466635
284	2.80537	-1.30483	-0.753497		284	2.80537	-0.248668	0.845518		284	2.80537	-1.92487	0.939017		284	2.80537	0.422362	0.290767		284	2.80537	-1.89083	0.318898		284	2.80537	0.0354753	0.554425		284	2.80537	-0.752965	-0.909735		284	2.80537	-0.780833	0.346273		284	2.80537	0.719644	-0.187732		284	2.80537	-0.260529	-0.476319
285	2.82638	-1.30848	-0.764319		285	2.82638	-0.251252	0.837865		285	2.82638	-1.92853	0.928195		285	2.82638	0.419415	0.282041		285	2.82638	-1.89481	0.307133		285	2.82638	0.0328395	0.546621		285	2.82638	-0.75626	-0.91949		285	2.82638	-0.786213	0.330343		285	2.82638	0.715839	-0.198996		285	2.82638	-0.263823	-0.486074
286	2.8474	-1.31191	-0.775216		286	2.8474	-0.253675	0.83016		286	2.8474	-1.93195	0.917298		286	2.8474	0.416652	0.273256		286	2.8474	-1.89853	0.295287		286	2.8474	0.0303683	0.538763		286	2.8474	-0.759349	-0.929312		286	2.8474	-0.791258	0.314303		286	2.8474	0.712272	-0.210337		286	2.8474	-0.266913	-0.495896
287	2.86841	-1.31511	-0.786182		287	2.86841	-0.255936	0.822406		287	2.86841	-1.93515	0.906332		287	2.86841	0.414074	0.264415		287	2.86841	-1.90201	0.283365		287	2.86841	0.0280627	0.530855		287	2.86841	-0.762231	-0.939197		287	2.86841	-0.795964	0.298161		287	2.86841	0.708944	-0.221752		287	2.86841	-0.269795	-0.505781
288	2.88942	-1.31807	-0.797213		288	2.88942	-0.258034	0.814606		288	2.88942	-1.93812	0.895301		288	2.88942	0.411683	0.255521		288	2.88942	-1.90523	0.271373		288	2.88942	0.0259238	0.5229		288	2.88942	-0.764905	-0.94914		288	2.88942	-0.80033	0.281924		288	2.88942	0.705857	-0.233233		288	2.88942	-0.272468	-0.515725
289	2.91044	-1.32081	-0.808304		289	2.91044	-0.259967	0.806763		289	2.91044	-1.94085	0.88421		289	2.91044	0.409479	0.246579		289	2.91044	-1.9082	0.259316		289	2.91044	0.0239525	0.514903		289	2.91044	-0.767369	-0.959138		289	2.91044	-0.804354	0.265598		289	2.91044	0.703012	-0.244777		289	2.91044	-0.274932	-0.525722
290	2.93145	-1.32331	-0.81945		290	2.93145	-0.261734	0.798882		290	2.93145	-1.94335	0.873064		290	2.93145	0.407463	0.237593		290	2.93145	-1.91092	0.247199		290	2.93145	0.0221497	0.506865		290	2.93145	-0.769622	-0.969185		290	2.93145	-0.808034	0.249192		290	2.93145	0.70041	-0.256378		290	2.93145	-0.277186	-0.535769
291	2.95247	-1.32557	-0.830646		291	2.95247	-0.263336	0.790965		291	2.95247	-1.94562	0.861868		291	2.95247	0.405637	0.228567		291	2.95247	-1.91338	0.235028		291	2.95247	0.0205162	0.498792		291	2.95247	-0.771664	-0.979277		291	2.95247	-0.811368	0.232712		291	2.95247	0.698052	-0.268031		291	2.95247	-0.279228	-0.545861
292	2.97348	-1.3276	-0.841888		292	2.97348	-0.264771	0.783016		292	2.97348	-1.94765	0.850627		292	2.97348	0.404001	0.219504		292	2.97348	-1.91559	0.222807		292	2.97348	0.0190527	0.490685		292	2.97348	-0.773494	-0.989409		292	2.97348	-0.814355	0.216165		292	2.97348	0.69594	-0.279732		292	2.97348	-0.281057	-0.555993
293	2.99449	-1.32939	-0.853169		293	2.99449	-0.266039	0.775039		293	2.99449	-1.94944	0.839345		293	2.99449	0.402555	0.210408		293	2.99449	-1.91754	0.210543		293	2.99449	0.0177599	0.48255		293	2.99449	-0.77511	-0.999578		293	2.99449	-0.816994	0.199559		293	2.99449	0.694073	-0.291474		293	2.99449	-0.282673	-0.566162
294	3.01551	-1.33095	-0.864486		294	3.01551	-0.267139	0.767037		294	3.01551	-1.95099	0.828029		294	3.01551	0.401301	0.201285		294	3.01551	-1.91923	0.198241		294	3.01551	0.0166382	0.47439		294	3.01551	-0.776512	-1.00978		294	3.01551	-0.819284	0.182902		294	3.01551	0.692455	-0.303252		294	3.01551	-0.284075	-0.576363
295	3.03652	-1.33227	-0.875832		295	3.03652	-0.26807	0.759014		295	3.03652	-1.95231	0.816682		295	3.03652	0.400239	0.192137		295	3.03652	-1.92066	0.185906		295	3.03652	0.0156883	0.466208		295	3.03652	-0.777699	-1.02001		295	3.03652	-0.821223	0.1662		295	3.03652	0.691083	-0.315062		295	3.03652	-0.285263	-0.586591
296	3.05754	-1.33335	-0.887204		296	3.05754	-0.268833	0.750973		296	3.05754	-1.95339	0.80531		296	3.05754	0.39937	0.182968		296	3.05754	-1.92184	0.173543		296	3.05754	0.0149106	0.458007		296	3.05754	-0.778671	-1.03026		296	3.05754	-0.822811	0.149461		296	3.05754	0.689961	-0.326898		296	3.05754	-0.286235	-0.596841
297	3.07855	-1.33418	-0.898596		297	3.07855	-0.269427	0.742917		297	3.07855	-1.95423	0.793918		297	3.07855	0.398693	0.173784		297	3.07855	-1.92275	0.161159		297	3.07855	0.0143053	0.449792		297	3.07855	-0.779428	-1.04053		297	3.07855	-0.824046	0.132692		297	3.07855	0.689087	-0.338756		297	3.07855	-0.286991	-0.60711
298	3.09956	-1.33478	-0.910003		298	3.09956	-0.269851	0.734851		298	3.09956	-1.95483	0.782511		298	3.09956	0.398209	0.164587		298	3.09956	-1.9234	0.148758		298	3.09956	0.0138727	0.441567		298	3.09956	-0.779969	-1.05081		298	3.09956	-0.824929	0.115902		298	3.09956	0.688463	-0.350629		298	3.09956	-0.287532	-0.617392
299	3.12058	-1.33514	-0.921421		299	3.12058	-0.270105	0.726778		299	3.12058	-1.95519	0.771094		299	3.12058	0.397919	0.155382		299	3.12058	-1.92379	0.136346		299	3.12058	0.0136131	0.433333		299	3.12058	-0.780293	-1.0611		299	3.12058	-0.825459	0.0990958		299	3.12058	0.688088	-0.362512		299	3.12058	-0.287857	-0.627683
300	3.14159	-1.33526	-0.932843		300	3.14159	-0.27019	0.718701		300	3.14159	-1.95531	0.759672		300	3.14159	0.397822	0.146173		300	3.14159	-1.92392	0.123929		300	3.14159	0.0135266	0.425097		300	3.14159	-0.780401	-1.0714		300	3.14159	-0.825636	0.0822827		300	3.14159	0.687963	-0.374401		300	3.14159	-0.287965	-0.637979

## Sheet: XLSTAT_20210531_165427_1_HID3
	-0.983738	1.46527
	-0.803832	-1.82978
	-0.197236	-0.862991
	0.344725	-1.43265
	-1.61048	0.00402984
	-1.90401	-2.51994
	1.04128	-1.19954
	0.252873	-2.27208
	-0.818329	-1.41572
	-1.89121	0.881944
	-0.795176	-0.806199
	-0.569197	-1.2169
	-2.35736	-0.922416
	1.6171	-0.395991
	1.56717	0.431575
	-0.885194	0.996852
	-1.17591	1.4245
	-1.26205	0.806159
	-0.508015	1.5668
	0.719454	-0.272859
	1.46413	-0.281242
	-0.404249	2.10287
	0.549676	-0.364298
	1.61174	0.334544
	-1.19062	1.72431
	0.601181	0.738235
	-1.68188	1.57191
	-0.609703	0.0502428
	2.05001	0.575836
	-0.969193	0.081376
	0.0114735	0.575911
	0.970316	-0.116669
	1.11941	1.7426
	0.225071	0.291917
	0.217788	2.93494
	0.222958	0.98814
	-0.578246	1.56198
	-0.255475	-1.06363
	-0.457991	0.68021
	-0.423539	-0.122139
	-2.61665	-0.037607
	-1.59591	1.94694
	-1.05357	1.27865
	-0.951779	1.67101
	-1.90954	2.78112
	-1.12769	2.45916
	-0.878952	0.1417
	-1.54259	1.14172
	-0.844945	-0.523297
	0.024823	-0.0219847
	-4.10194	-1.61208
	-1.32998	0.772526
	-0.58672	-0.0112113
	-0.134684	-0.676416
	0.87791	-0.255243
	1.13636	-1.06373
	0.769145	-0.103265
	1.36807	0.842822
	-0.327357	1.46497
	0.156984	-1.84679
	1.2941	0.176544
	-0.318942	-0.16844
	0.695694	-0.576759
	-0.148395	0.449414
	1.16492	-0.106756
	2.39127	2.26004
	1.26626	0.301803
	3.43914	0.979129
	2.54145	1.33397
	0.944421	0.0862445
	1.86971	0.0691246
	-1.67765	-0.231976
	-1.42715	0.963095
	-0.182355	1.05531
	-0.13212	-1.51126
	-2.56735	0.25153
	-0.115508	-1.23992
	-1.98808	-0.34456
	-1.34815	0.207335
	-3.04358	1.51308
	-1.77578	0.437122
	-0.441885	-1.39141
	-1.64073	1.42289
	0.755325	0.0241757
	0.968829	0.277335
	0.707393	0.879708
	2.27888	0.797619
	0.545298	0.00793114
	-0.363129	-2.16893
	-0.202923	0.693371
	0.233077	1.69127
	1.17221	0.129814
	0.0783002	1.08725
	-0.613591	0.273009
	1.43635	-0.0289514
	0.220337	0.803412
	0.408946	-0.565207
	0.426318	-0.0284465
	-1.04596	0.859211
	1.15671	-0.776669
	-0.113888	0.560052
	0.347804	2.31394
	0.19819	0.950267
	0.699344	0.51088
	-1.08302	0.975249
	0.41284	0.612164
	0.629462	-0.502411
	0.884875	1.25138
	-0.692029	0.0872867
	-0.66058	-1.35167
	-1.27398	-1.24525
	-0.74036	-0.0421705
	-0.763892	0.462858
	-0.481784	-1.31881
	-0.459955	-1.79435
	-0.536674	-0.536025
	0.477446	-1.71273
	1.26867	-1.0686
	1.30321	-0.841096
	0.110796	-1.19845
	-0.748166	-0.499729
	-0.398229	-1.36406
	-0.0771395	-1.39977
	-0.9739	-3.31976
	-0.21871	-0.330017
	0.240595	-0.580285
	-2.00539	1.14002
	-0.138029	0.66249
	0.487221	-0.637032
	1.48141	0.23852
	2.14977	-0.871572
	3.47888	0.885531
	0.565761	-0.678388
	-0.227217	-0.425466
	1.65732	1.86305
	1.76845	-0.148527
	2.4177	-0.0569336
	0.093259	-0.0398587
	0.648264	-1.41022
	1.8101	0.398258
	-0.403072	-1.94588
	1.08586	-2.06279
	-2.35576	-0.487877
	-0.375463	-1.60587
	0.700046	-1.21947
	-0.357611	-0.906471
	0.254485	-1.88651
	0.507511	-0.0810422
	0.509282	-0.584181
	-0.245775	-1.29324
	0.698044	-1.56039
	-0.676707	0.652298
	0.822994	1.56758
	-0.330564	-2.00877
	0.0755194	0.0913541
	2.13228	0.487227
	0.55205	0.135296
	1.32209	-1.50759
	-0.791668	-0.932843
	0.11419	0.718701
	-1.41171	0.759672
	0.836084	0.146173
	-1.33297	0.123929
	0.405519	0.425097
	-0.29041	-1.0714
	-0.0254836	0.0822827
	1.25376	-0.374401
	0.202026	-0.637979

## Sheet: XLSTAT_20210531_165427_1_HID2
1	-3.14159	-3.82767	0.0820391		1	-3.14159	-2.73606	1.64408		1	-3.14159	-4.61241	-0.246166		1	-3.14159	-2.54446	-1.00474		1	-3.14159	-4.59408	2.27702		1	-3.14159	-1.63639	0.59181		1	-3.14159	-2.46147	-0.99856		1	-3.14159	-5.25928	1.98454		1	-3.14159	-2.41051	-2.22799		1	-3.14159	-2.68549	-1.09868
2	-3.12058	-3.827	0.0112403		2	-3.12058	-2.73543	1.59496		2	-3.12058	-4.61171	-0.324938		2	-3.12058	-2.54371	-1.0532		2	-3.12058	-4.59336	2.21628		2	-3.12058	-1.63594	0.541477		2	-3.12058	-2.46099	-1.05302		2	-3.12058	-5.25813	1.92758		2	-3.12058	-2.4097	-2.29154		2	-3.12058	-2.68485	-1.16144
3	-3.09956	-3.82499	-0.0599754		3	-3.09956	-2.73354	1.54545		3	-3.09956	-4.60959	-0.40323		3	-3.09956	-2.54147	-1.10113		3	-3.09956	-4.5912	2.15462		3	-3.09956	-1.63458	0.491093		3	-3.09956	-2.45955	-1.10748		3	-3.09956	-5.25466	1.86981		3	-3.09956	-2.40727	-2.35425		3	-3.09956	-2.68294	-1.22397
4	-3.07855	-3.82164	-0.131577		4	-3.07855	-2.7304	1.49557		4	-3.07855	-4.60606	-0.481009		4	-3.07855	-2.53774	-1.1485		4	-3.07855	-4.5876	2.09207		4	-3.07855	-1.63233	0.44068		4	-3.07855	-2.45716	-1.16193		4	-3.07855	-5.24888	1.81124		4	-3.07855	-2.40323	-2.41608		4	-3.07855	-2.67975	-1.28624
5	-3.05754	-3.81695	-0.203531		5	-3.05754	-2.726	1.44535		5	-3.05754	-4.60111	-0.558241		5	-3.05754	-2.53252	-1.19531		5	-3.05754	-4.58257	2.02865		5	-3.05754	-1.62918	0.39026		5	-3.05754	-2.45381	-1.21634		5	-3.05754	-5.2408	1.75191		5	-3.05754	-2.39757	-2.47701		5	-3.05754	-2.6753	-1.34823
6	-3.03652	-3.81093	-0.275808		6	-3.03652	-2.72034	1.39481		6	-3.03652	-4.59476	-0.63489		6	-3.03652	-2.52581	-1.24152		6	-3.03652	-4.5761	1.96438		6	-3.03652	-1.62513	0.339855		6	-3.03652	-2.4495	-1.27068		6	-3.03652	-5.23042	1.69185		6	-3.03652	-2.3903	-2.53702		6	-3.03652	-2.66957	-1.4099
7	-3.01551	-3.80357	-0.348376		7	-3.01551	-2.71343	1.34397		7	-3.01551	-4.58701	-0.710924		7	-3.01551	-2.51762	-1.28713		7	-3.01551	-4.5682	1.8993		7	-3.01551	-1.62018	0.289488		7	-3.01551	-2.44424	-1.32494		7	-3.01551	-5.21773	1.63107		7	-3.01551	-2.38142	-2.59606		7	-3.01551	-2.66257	-1.47123
8	-2.99449	-3.79488	-0.421201		8	-2.99449	-2.70528	1.29286		8	-2.99449	-4.57785	-0.786308		8	-2.99449	-2.50795	-1.33209		8	-2.99449	-4.55887	1.83344		8	-2.99449	-1.61434	0.239181		8	-2.99449	-2.43803	-1.37908		8	-2.99449	-5.20276	1.56961		8	-2.99449	-2.37093	-2.65413		8	-2.99449	-2.65431	-1.53219
9	-2.97348	-3.78487	-0.494252		9	-2.97348	-2.69588	1.24149		9	-2.97348	-4.56729	-0.86101		9	-2.97348	-2.4968	-1.37641		9	-2.97348	-4.54811	1.76682		9	-2.97348	-1.6076	0.188956		9	-2.97348	-2.43086	-1.43309		9	-2.97348	-5.1855	1.50749		9	-2.97348	-2.35885	-2.71119		9	-2.97348	-2.64478	-1.59276
10	-2.95247	-3.77353	-0.567497		10	-2.95247	-2.68524	1.18989		10	-2.95247	-4.55534	-0.934996		10	-2.95247	-2.48418	-1.42005		10	-2.95247	-4.53593	1.69948		10	-2.95247	-1.59998	0.138835		10	-2.95247	-2.42276	-1.48694		10	-2.95247	-5.16596	1.44475		10	-2.95247	-2.34517	-2.76722		10	-2.95247	-2.634	-1.65291
11	-2.93145	-3.76088	-0.640903		11	-2.93145	-2.67336	1.13809		11	-2.93145	-4.542	-1.00823		11	-2.93145	-2.47009	-1.463		11	-2.93145	-4.52234	1.63144		11	-2.93145	-1.59147	0.0888405		11	-2.93145	-2.41371	-1.5406		11	-2.93145	-5.14415	1.3814		11	-2.93145	-2.3299	-2.82219		11	-2.93145	-2.62197	-1.71261
12	-2.91044	-3.74692	-0.714438		12	-2.91044	-2.66025	1.0861		12	-2.91044	-4.52728	-1.08069		12	-2.91044	-2.45454	-1.50524		12	-2.91044	-4.50735	1.56274		12	-2.91044	-1.58208	0.0389946		12	-2.91044	-2.40373	-1.59406		12	-2.91044	-5.12008	1.31748		12	-2.91044	-2.31305	-2.87608		12	-2.91044	-2.60869	-1.77183
13	-2.88942	-3.73165	-0.788069		13	-2.88942	-2.64592	1.03394		13	-2.88942	-4.51119	-1.15233		13	-2.88942	-2.43754	-1.54676		13	-2.88942	-4.49095	1.4934		13	-2.88942	-1.57181	-0.0106808		13	-2.88942	-2.39281	-1.64729		13	-2.88942	-5.09376	1.25301		13	-2.88942	-2.29462	-2.92887		13	-2.88942	-2.59417	-1.83055
14	-2.86841	-3.71509	-0.861765		14	-2.86841	-2.63037	0.98165		14	-2.86841	-4.49372	-1.22313		14	-2.86841	-2.4191	-1.58752		14	-2.86841	-4.47315	1.42346		14	-2.86841	-1.56067	-0.0601638		14	-2.86841	-2.38096	-1.70026		14	-2.86841	-5.0652	1.18802		14	-2.86841	-2.27462	-2.98053		14	-2.86841	-2.57841	-1.88875
15	-2.8474	-3.69723	-0.935491		15	-2.8474	-2.6136	0.92924		15	-2.8474	-4.4749	-1.29306		15	-2.8474	-2.39921	-1.62752		15	-2.8474	-4.45397	1.35294		15	-2.8474	-1.54866	-0.109433		15	-2.8474	-2.36819	-1.75296		15	-2.8474	-5.03441	1.12255		15	-2.8474	-2.25307	-3.03103		15	-2.8474	-2.56143	-1.94639
16	-2.82638	-3.67809	-1.00922		16	-2.82638	-2.59563	0.876738		16	-2.82638	-4.45472	-1.36208		16	-2.82638	-2.3779	-1.66673		16	-2.82638	-4.43341	1.28188		16	-2.82638	-1.53579	-0.158465		16	-2.82638	-2.35451	-1.80535		16	-2.82638	-5.00142	1.05662		16	-2.82638	-2.22997	-3.08037		16	-2.82638	-2.54323	-2.00346
17	-2.80537	-3.65768	-1.08291		17	-2.80537	-2.57647	0.824166		17	-2.80537	-4.4332	-1.43016		17	-2.80537	-2.35517	-1.70515		17	-2.80537	-4.41148	1.21031		17	-2.80537	-1.52206	-0.20724		17	-2.80537	-2.33991	-1.85742		17	-2.80537	-4.96623	0.990258		17	-2.80537	-2.20533	-3.12851		17	-2.80537	-2.52381	-2.05992
18	-2.78435	-3.636	-1.15653		18	-2.78435	-2.55611	0.771548		18	-2.78435	-4.41034	-1.49727		18	-2.78435	-2.33103	-1.74275		18	-2.78435	-4.3882	1.13826		18	-2.78435	-1.50747	-0.255736		18	-2.78435	-2.3244	-1.90914		18	-2.78435	-4.92885	0.923495		18	-2.78435	-2.17917	-3.17543		18	-2.78435	-2.50319	-2.11576
19	-2.76334	-3.61306	-1.23006		19	-2.76334	-2.53458	0.718906		19	-2.76334	-4.38616	-1.56339		19	-2.76334	-2.30549	-1.77951		19	-2.76334	-4.36356	1.06576		19	-2.76334	-1.49205	-0.303931		19	-2.76334	-2.308	-1.9605		19	-2.76334	-4.88931	0.856361		19	-2.76334	-2.15148	-3.22112		19	-2.76334	-2.48138	-2.17094
20	-2.74233	-3.58888	-1.30346		20	-2.74233	-2.51188	0.666264		20	-2.74233	-4.36067	-1.62848		20	-2.74233	-2.27856	-1.81542		20	-2.74233	-4.33759	0.992842		20	-2.74233	-1.47578	-0.351804		20	-2.74233	-2.29071	-2.01146		20	-2.74233	-4.84762	0.788885		20	-2.74233	-2.1223	-3.26555		20	-2.74233	-2.45838	-2.22545
21	-2.72131	-3.56346	-1.37669		21	-2.72131	-2.48802	0.613645		21	-2.72131	-4.33387	-1.69252		21	-2.72131	-2.25026	-1.85047		21	-2.72131	-4.31028	0.919544		21	-2.72131	-1.45869	-0.399334		21	-2.72131	-2.27253	-2.062		21	-2.72131	-4.80381	0.721096		21	-2.72131	-2.09162	-3.3087		21	-2.72131	-2.4342	-2.27925
22	-2.7003	-3.53682	-1.44972		22	-2.7003	-2.46301	0.561073		22	-2.7003	-4.30579	-1.75547		22	-2.7003	-2.2206	-1.88464		22	-2.7003	-4.28167	0.845894		22	-2.7003	-1.44077	-0.446501		22	-2.7003	-2.25348	-2.11211		22	-2.7003	-4.75788	0.653026		22	-2.7003	-2.05947	-3.35056		22	-2.7003	-2.40887	-2.33234
23	-2.67928	-3.50897	-1.52253		23	-2.67928	-2.43686	0.50857		23	-2.67928	-4.27642	-1.81732		23	-2.67928	-2.18959	-1.9179		23	-2.67928	-4.25175	0.771925		23	-2.67928	-1.42204	-0.493282		23	-2.67928	-2.23357	-2.16176		23	-2.67928	-4.70987	0.584704		23	-2.67928	-2.02585	-3.3911		23	-2.67928	-2.38237	-2.38467
24	-2.65827	-3.47991	-1.59508		24	-2.65827	-2.40958	0.45616		24	-2.65827	-4.24579	-1.87802		24	-2.65827	-2.15724	-1.95026		24	-2.65827	-4.22054	0.69767		24	-2.65827	-1.4025	-0.539658		24	-2.65827	-2.21279	-2.21093		24	-2.65827	-4.65978	0.51616		24	-2.65827	-1.99079	-3.43031		24	-2.65827	-2.35474	-2.43623
25	-2.63726	-3.44967	-1.66733		25	-2.63726	-2.38119	0.403866		25	-2.63726	-4.21391	-1.93756		25	-2.63726	-2.12356	-1.98169		25	-2.63726	-4.18806	0.623161		25	-2.63726	-1.38216	-0.585607		25	-2.63726	-2.19116	-2.25959		25	-2.63726	-4.60765	0.447424		25	-2.63726	-1.95429	-3.46817		25	-2.63726	-2.32598	-2.487
26	-2.61624	-3.41826	-1.73927		26	-2.61624	-2.3517	0.351711		26	-2.61624	-4.1808	-1.99591		26	-2.61624	-2.08859	-2.01218		26	-2.61624	-4.15432	0.548433		26	-2.61624	-1.36103	-0.631111		26	-2.61624	-2.1687	-2.30773		26	-2.61624	-4.5535	0.378527		26	-2.61624	-1.91637	-3.50467		26	-2.61624	-2.2961	-2.53695
27	-2.59523	-3.38569	-1.81084		27	-2.59523	-2.32112	0.299718		27	-2.59523	-4.14645	-2.05305		27	-2.59523	-2.05231	-2.04172		27	-2.59523	-4.11933	0.473516		27	-2.59523	-1.33913	-0.676148		27	-2.59523	-2.14541	-2.35532		27	-2.59523	-4.49734	0.309499		27	-2.59523	-1.87706	-3.53978		27	-2.59523	-2.26512	-2.58606
28	-2.57421	-3.35197	-1.88203		28	-2.57421	-2.28946	0.24791		28	-2.57421	-4.11091	-2.10894		28	-2.57421	-2.01477	-2.0703		28	-2.57421	-4.08311	0.398446		28	-2.57421	-1.31645	-0.720698		28	-2.57421	-2.12129	-2.40235		28	-2.57421	-4.43921	0.240371		28	-2.57421	-1.83636	-3.5735		28	-2.57421	-2.23305	-2.63431
29	-2.5532	-3.31712	-1.95279		29	-2.5532	-2.25675	0.196309		29	-2.5532	-4.07417	-2.16356		29	-2.5532	-1.97597	-2.09789		29	-2.5532	-4.04568	0.323254		29	-2.5532	-1.29301	-0.764743		29	-2.5532	-2.09637	-2.44879		29	-2.5532	-4.37914	0.171173		29	-2.5532	-1.7943	-3.6058		29	-2.5532	-2.19991	-2.68168
30	-2.53219	-3.28115	-2.02311		30	-2.53219	-2.22298	0.14494		30	-2.53219	-4.03625	-2.2169		30	-2.53219	-1.93592	-2.12449		30	-2.53219	-4.00704	0.247974		30	-2.53219	-1.26882	-0.808263		30	-2.53219	-2.07065	-2.49462		30	-2.53219	-4.31714	0.101935		30	-2.53219	-1.75089	-3.63668		30	-2.53219	-2.1657	-2.72815
31	-2.51117	-3.24409	-2.09295		31	-2.51117	-2.18819	0.0938239		31	-2.51117	-3.99718	-2.26892		31	-2.51117	-1.89465	-2.15009		31	-2.51117	-3.96723	0.17264		31	-2.51117	-1.24389	-0.851237		31	-2.51117	-2.04415	-2.53982		31	-2.51117	-4.25324	0.0326896		31	-2.51117	-1.70616	-3.66611		31	-2.51117	-2.13045	-2.77369
32	-2.49016	-3.20594	-2.16227		32	-2.49016	-2.15237	0.0429837		32	-2.49016	-3.95696	-2.3196		32	-2.49016	-1.85217	-2.17468		32	-2.49016	-3.92626	0.0972835		32	-2.49016	-1.21824	-0.893648		32	-2.49016	-2.01687	-2.58437		32	-2.49016	-4.18748	-0.0365344		32	-2.49016	-1.66012	-3.69409		32	-2.49016	-2.09417	-2.8183
33	-2.46914	-3.16673	-2.23105		33	-2.46914	-2.11556	-0.00755809		33	-2.46914	-3.91562	-2.36892		33	-2.46914	-1.80851	-2.19824		33	-2.46914	-3.88414	0.0219392		33	-2.46914	-1.19186	-0.935477		33	-2.46914	-1.98883	-2.62826		33	-2.46914	-4.11988	-0.105706		33	-2.46914	-1.61279	-3.72061		33	-2.46914	-2.05688	-2.86193
34	-2.44813	-3.12647	-2.29926		34	-2.44813	-2.07776	-0.0577792		34	-2.44813	-3.87317	-2.41686		34	-2.44813	-1.76368	-2.22077		34	-2.44813	-3.84089	-0.0533601		34	-2.44813	-1.16478	-0.976705		34	-2.44813	-1.96004	-2.67146		34	-2.44813	-4.05047	-0.174795		34	-2.44813	-1.5642	-3.74565		34	-2.44813	-2.01858	-2.90459
35	-2.42712	-3.08518	-2.36686		35	-2.42712	-2.03899	-0.107657		35	-2.42712	-3.82964	-2.4634		35	-2.42712	-1.7177	-2.24225		35	-2.42712	-3.79653	-0.128581		35	-2.42712	-1.13701	-1.01731		35	-2.42712	-1.93051	-2.71395		35	-2.42712	-3.97929	-0.24377		35	-2.42712	-1.51436	-3.7692		35	-2.42712	-1.97931	-2.94625
36	-2.4061	-3.04287	-2.43383		36	-2.4061	-1.99928	-0.157171		36	-2.4061	-3.78504	-2.50851		36	-2.4061	-1.67059	-2.26267		36	-2.4061	-3.75109	-0.203691		36	-2.4061	-1.10856	-1.05729		36	-2.4061	-1.90026	-2.75571		36	-2.4061	-3.90636	-0.312601		36	-2.4061	-1.4633	-3.79125		36	-2.4061	-1.93907	-2.98688
37	-2.38509	-2.99957	-2.50014		37	-2.38509	-1.95863	-0.206297		37	-2.38509	-3.73939	-2.55219		37	-2.38509	-1.62238	-2.28204		37	-2.38509	-3.70458	-0.278656		37	-2.38509	-1.07944	-1.0966		37	-2.38509	-1.86929	-2.79674		37	-2.38509	-3.83171	-0.381257		37	-2.38509	-1.41104	-3.81179		37	-2.38509	-1.89789	-3.02648
38	-2.36407	-2.9553	-2.56576		38	-2.36407	-1.91706	-0.255015		38	-2.36407	-3.69272	-2.5944		38	-2.36407	-1.57308	-2.30033		38	-2.36407	-3.65703	-0.353443		38	-2.36407	-1.04966	-1.13525		38	-2.36407	-1.83763	-2.837		38	-2.36407	-3.75539	-0.449709		38	-2.36407	-1.35761	-3.83081		38	-2.36407	-1.85578	-3.06503
39	-2.34306	-2.91007	-2.63065		39	-2.34306	-1.8746	-0.303304		39	-2.34306	-3.64503	-2.63512		39	-2.34306	-1.52272	-2.31754		39	-2.34306	-3.60844	-0.428019		39	-2.34306	-1.01924	-1.17321		39	-2.34306	-1.80529	-2.87648		39	-2.34306	-3.67741	-0.517926		39	-2.34306	-1.30302	-3.84831		39	-2.34306	-1.81276	-3.1025
40	-2.32205	-2.8639	-2.6948		40	-2.32205	-1.83126	-0.35114		40	-2.32205	-3.59636	-2.67435		40	-2.32205	-1.47131	-2.33366		40	-2.32205	-3.55885	-0.502351		40	-2.32205	-0.98819	-1.21046		40	-2.32205	-1.77228	-2.91516		40	-2.32205	-3.59783	-0.585878		40	-2.32205	-1.2473	-3.86427		40	-2.32205	-1.76886	-3.13889
41	-2.30103	-2.81682	-2.75817		41	-2.30103	-1.78706	-0.398505		41	-2.30103	-3.54673	-2.71207		41	-2.30103	-1.41889	-2.34869		41	-2.30103	-3.50828	-0.576407		41	-2.30103	-0.956526	-1.24699		41	-2.30103	-1.73861	-2.95303		41	-2.30103	-3.51667	-0.653535		41	-2.30103	-1.19047	-3.8787		41	-2.30103	-1.72408	-3.17417
42	-2.28002	-2.76885	-2.82073		42	-2.28002	-1.74202	-0.445376		42	-2.28002	-3.49615	-2.74825		42	-2.28002	-1.36547	-2.36261		42	-2.28002	-3.45675	-0.650154		42	-2.28002	-0.92426	-1.28278		42	-2.28002	-1.7043	-2.99007		42	-2.28002	-3.43396	-0.720867		42	-2.28002	-1.13257	-3.89157		42	-2.28002	-1.67845	-3.20833
43	-2.259	-2.72	-2.88245		43	-2.259	-1.69616	-0.491733		43	-2.259	-3.44465	-2.78288		43	-2.259	-1.31108	-2.37543		43	-2.259	-3.40428	-0.723559		43	-2.259	-0.891407	-1.31781		43	-2.259	-1.66937	-3.02626		43	-2.259	-3.34975	-0.787845		43	-2.259	-1.07362	-3.90289		43	-2.259	-1.63199	-3.24135
44	-2.23799	-2.6703	-2.94332		44	-2.23799	-1.6495	-0.537556		44	-2.23799	-3.39226	-2.81594		44	-2.23799	-1.25574	-2.38713		44	-2.23799	-3.3509	-0.79659		44	-2.23799	-0.857981	-1.35208		44	-2.23799	-1.63383	-3.06159		44	-2.23799	-3.26408	-0.854438		44	-2.23799	-1.01363	-3.91266		44	-2.23799	-1.58472	-3.27323
45	-2.21698	-2.61977	-3.0033		45	-2.21698	-1.60206	-0.582823		45	-2.21698	-3.33899	-2.84743		45	-2.21698	-1.19948	-2.39772		45	-2.21698	-3.29662	-0.869214		45	-2.21698	-0.823997	-1.38556		45	-2.21698	-1.5977	-3.09604		45	-2.21698	-3.17697	-0.920618		45	-2.21698	-0.952647	-3.92086		45	-2.21698	-1.53667	-3.30394
46	-2.19596	-2.56843	-3.06236		46	-2.19596	-1.55387	-0.627517		46	-2.19596	-3.28487	-2.87733		46	-2.19596	-1.14232	-2.40718		46	-2.19596	-3.24148	-0.9414		46	-2.19596	-0.78947	-1.41824		46	-2.19596	-1.56099	-3.12959		46	-2.19596	-3.08847	-0.986354		46	-2.19596	-0.890688	-3.9275		46	-2.19596	-1.48784	-3.33348
47	-2.17495	-2.51631	-3.12049		47	-2.17495	-1.50494	-0.671615		47	-2.17495	-3.22992	-2.90562		47	-2.17495	-1.08428	-2.41552		47	-2.17495	-3.18549	-1.01312		47	-2.17495	-0.754416	-1.45011		47	-2.17495	-1.52371	-3.16224		47	-2.17495	-2.99862	-1.05162		47	-2.17495	-0.827782	-3.93256		47	-2.17495	-1.43827	-3.36182
48	-2.15393	-2.46343	-3.17765		48	-2.15393	-1.45529	-0.7151		48	-2.15393	-3.17417	-2.93229		48	-2.15393	-1.0254	-2.42272		48	-2.15393	-3.12869	-1.08433		48	-2.15393	-0.718849	-1.48115		48	-2.15393	-1.4859	-3.19396		48	-2.15393	-2.90746	-1.11638		48	-2.15393	-0.763956	-3.93606		48	-2.15393	-1.38797	-3.38897
49	-2.13292	-2.40981	-3.23381		49	-2.13292	-1.40495	-0.757952		49	-2.13292	-3.11764	-2.95733		49	-2.13292	-0.965693	-2.42879		49	-2.13292	-3.07109	-1.15501		49	-2.13292	-0.682786	-1.51135		49	-2.13292	-1.44755	-3.22475		49	-2.13292	-2.81502	-1.18062		49	-2.13292	-0.69924	-3.93798		49	-2.13292	-1.33698	-3.41489
50	-2.11191	-2.35548	-3.28896		50	-2.11191	-1.35394	-0.800151		50	-2.11191	-3.06036	-2.98073		50	-2.11191	-0.905192	-2.43372		50	-2.11191	-3.01273	-1.22512		50	-2.11191	-0.646242	-1.54069		50	-2.11191	-1.4087	-3.25458		50	-2.11191	-2.72135	-1.2443		50	-2.11191	-0.633661	-3.93833		50	-2.11191	-1.2853	-3.43959
51	-2.09089	-2.30045	-3.34308		51	-2.09089	-1.30228	-0.84168		51	-2.09089	-3.00235	-3.00247		51	-2.09089	-0.843922	-2.43751		51	-2.09089	-2.95363	-1.29464		51	-2.09089	-0.609234	-1.56917		51	-2.09089	-1.36935	-3.28345		51	-2.09089	-2.62649	-1.30739		51	-2.09089	-0.567249	-3.93711		51	-2.09089	-1.23296	-3.46306
52	-2.06988	-2.24476	-3.39612		52	-2.06988	-1.25	-0.88252		52	-2.06988	-2.94363	-3.02256		52	-2.06988	-0.781911	-2.44017		52	-2.06988	-2.8938	-1.36353		52	-2.06988	-0.571778	-1.59676		52	-2.06988	-1.32952	-3.31135		52	-2.06988	-2.53048	-1.36986		52	-2.06988	-0.500033	-3.93431		52	-2.06988	-1.18	-3.48528
53	-2.04886	-2.18843	-3.44808		53	-2.04886	-1.19711	-0.922653		53	-2.04886	-2.88424	-3.04097		53	-2.04886	-0.719184	-2.44168		53	-2.04886	-2.83329	-1.43177		53	-2.04886	-0.53389	-1.62347		53	-2.04886	-1.28924	-3.33825		53	-2.04886	-2.43337	-1.4317		53	-2.04886	-0.432042	-3.92994		53	-2.04886	-1.12642	-3.50623
54	-2.02785	-2.13148	-3.49893		54	-2.02785	-1.14364	-0.962061		54	-2.02785	-2.8242	-3.05771		54	-2.02785	-0.655771	-2.44204		54	-2.02785	-2.77212	-1.49932		54	-2.02785	-0.495588	-1.64926		54	-2.02785	-1.24851	-3.36416		54	-2.02785	-2.33519	-1.49287		54	-2.02785	-0.363307	-3.924		54	-2.02785	-1.07225	-3.52593
55	-2.00684	-2.07393	-3.54864		55	-2.00684	-1.08962	-1.00073		55	-2.00684	-2.76354	-3.07276		55	-2.00684	-0.5917	-2.44127		55	-2.00684	-2.71031	-1.56615		55	-2.00684	-0.456887	-1.67414		55	-2.00684	-1.20737	-3.38905		55	-2.00684	-2.236	-1.55334		55	-2.00684	-0.293858	-3.91649		55	-2.00684	-1.01753	-3.54435
56	-1.98582	-2.01583	-3.5972		56	-1.98582	-1.03507	-1.03863		56	-1.98582	-2.70228	-3.08612		56	-1.98582	-0.526998	-2.43935		56	-1.98582	-2.6479	-1.63224		56	-1.98582	-0.417806	-1.6981		56	-1.98582	-1.16581	-3.41292		56	-1.98582	-2.13582	-1.61309		56	-1.98582	-0.223726	-3.90742		56	-1.98582	-0.962261	-3.56148
57	-1.96481	-1.95718	-3.64459		57	-1.96481	-0.980011	-1.07576		57	-1.96481	-2.64045	-3.09778		57	-1.96481	-0.461694	-2.43629		57	-1.96481	-2.5849	-1.69755		57	-1.96481	-0.378361	-1.72112		57	-1.96481	-1.12387	-3.43575		57	-1.96481	-2.03472	-1.67209		57	-1.96481	-0.152941	-3.89679		57	-1.96481	-0.906481	-3.57732
58	-1.94379	-1.89802	-3.69077		58	-1.94379	-0.924468	-1.1121		58	-1.94379	-2.57808	-3.10774		58	-1.94379	-0.395817	-2.43209		58	-1.94379	-2.52135	-1.76205		58	-1.94379	-0.33857	-1.74318		58	-1.94379	-1.08157	-3.45754		58	-1.94379	-1.93273	-1.73032		58	-1.94379	-0.0815349	-3.8846		58	-1.94379	-0.850212	-3.59187
59	-1.92278	-1.83836	-3.73574		59	-1.92278	-0.868466	-1.14763		59	-1.92278	-2.51519	-3.11599		59	-1.92278	-0.329395	-2.42675		59	-1.92278	-2.45728	-1.82573		59	-1.92278	-0.298451	-1.7643		59	-1.92278	-1.03891	-3.47828		59	-1.92278	-1.82989	-1.78775		59	-1.92278	-0.00953927	-3.87087		59	-1.92278	-0.793477	-3.60511
60	-1.90177	-1.77825	-3.77947		60	-1.90177	-0.81203	-1.18234		60	-1.90177	-2.45182	-3.12253		60	-1.90177	-0.26246	-2.42028		60	-1.90177	-2.3927	-1.88854		60	-1.90177	-0.258021	-1.78444		60	-1.90177	-0.995921	-3.49795		60	-1.90177	-1.72626	-1.84435		60	-1.90177	0.0630142	-3.85559		60	-1.90177	-0.736304	-3.61704
61	-1.88075	-1.7177	-3.82194		61	-1.88075	-0.755185	-1.2162		61	-1.88075	-2.38798	-3.12736		61	-1.88075	-0.195039	-2.41267		61	-1.88075	-2.32767	-1.95046		61	-1.88075	-0.217297	-1.80361		61	-1.88075	-0.952621	-3.51656		61	-1.88075	-1.62188	-1.9001		61	-1.88075	0.136094	-3.83877		61	-1.88075	-0.678716	-3.62766
62	-1.85974	-1.65674	-3.86314		62	-1.85974	-0.697956	-1.24922		62	-1.85974	-2.32372	-3.13047		62	-1.85974	-0.127163	-2.40393		62	-1.85974	-2.26219	-2.01147		62	-1.85974	-0.176299	-1.8218		62	-1.85974	-0.90903	-3.53408		62	-1.85974	-1.51679	-1.95497		62	-1.85974	0.209666	-3.82042		62	-1.85974	-0.620739	-3.63695
63	-1.83872	-1.5954	-3.90304		63	-1.83872	-0.640369	-1.28136		63	-1.83872	-2.25905	-3.13186		63	-1.83872	-0.0588614	-2.39407		63	-1.83872	-2.1963	-2.07154		63	-1.83872	-0.135043	-1.83899		63	-1.83872	-0.865165	-3.55052		63	-1.83872	-1.41105	-2.00895		63	-1.83872	0.2837	-3.80055		63	-1.83872	-0.562399	-3.64492
64	-1.81771	-1.53371	-3.94164		64	-1.81771	-0.582448	-1.31262		64	-1.81771	-2.19401	-3.13153		64	-1.81771	0.00983527	-2.38308		64	-1.81771	-2.13003	-2.13063		64	-1.81771	-0.0935495	-1.85518		64	-1.81771	-0.821046	-3.56586		64	-1.81771	-1.30469	-2.062		64	-1.81771	0.358162	-3.77917		64	-1.81771	-0.503721	-3.65156
65	-1.7967	-1.47168	-3.9789		65	-1.7967	-0.52422	-1.34298		65	-1.7967	-2.12862	-3.12948		65	-1.7967	0.0788968	-2.37098		65	-1.7967	-2.06341	-2.18873		65	-1.7967	-0.0518351	-1.87037		65	-1.7967	-0.776693	-3.58009		65	-1.7967	-1.19777	-2.1141		65	-1.7967	0.43302	-3.75628		65	-1.7967	-0.444731	-3.65688
66	-1.77568	-1.40936	-4.01482		66	-1.77568	-0.46571	-1.37243		66	-1.77568	-2.06292	-3.12572		66	-1.77568	0.148293	-2.35777		66	-1.77568	-1.99646	-2.24581		66	-1.77568	-0.00991878	-1.88454		66	-1.77568	-0.732126	-3.59323		66	-1.77568	-1.09033	-2.16524		66	-1.77568	0.50824	-3.73191		66	-1.77568	-0.385456	-3.66086
67	-1.75467	-1.34677	-4.04938		67	-1.75467	-0.406944	-1.40096		67	-1.75467	-1.99692	-3.12024		67	-1.75467	0.217992	-2.34345		67	-1.75467	-1.92923	-2.30184		67	-1.75467	0.032181	-1.89769		67	-1.75467	-0.687363	-3.60524		67	-1.75467	-0.982421	-2.21538		67	-1.75467	0.583789	-3.70604		67	-1.75467	-0.325922	-3.6635
68	-1.73365	-1.28392	-4.08256		68	-1.73365	-0.347948	-1.42856		68	-1.73365	-1.93067	-3.11305		68	-1.73365	0.287965	-2.32803		68	-1.73365	-1.86173	-2.3568		68	-1.73365	0.0744456	-1.90982		68	-1.73365	-0.642425	-3.61614		68	-1.73365	-0.874089	-2.26451		68	-1.73365	0.659635	-3.67871		68	-1.73365	-0.266154	-3.66481
69	-1.71264	-1.22087	-4.11435		69	-1.71264	-0.288748	-1.4552		69	-1.71264	-1.86419	-3.10414		69	-1.71264	0.358179	-2.31152		69	-1.71264	-1.79399	-2.41067		69	-1.71264	0.116856	-1.92092		69	-1.71264	-0.597332	-3.62592		69	-1.71264	-0.765382	-2.3126		69	-1.71264	0.735742	-3.64992		69	-1.71264	-0.20618	-3.66478
70	-1.69163	-1.15762	-4.14473		70	-1.69163	-0.229369	-1.48089		70	-1.69163	-1.79752	-3.09354		70	-1.69163	0.428605	-2.29392		70	-1.69163	-1.72605	-2.46342		70	-1.69163	0.159395	-1.93098		70	-1.69163	-0.552103	-3.63457		70	-1.69163	-0.656348	-2.35963		70	-1.69163	0.812078	-3.61968		70	-1.69163	-0.146025	-3.66342
71	-1.67061	-1.09421	-4.1737		71	-1.67061	-0.169839	-1.5056		71	-1.67061	-1.73067	-3.08123		71	-1.67061	0.49921	-2.27524		71	-1.67061	-1.65794	-2.51502		71	-1.67061	0.202042	-1.94		71	-1.67061	-0.506758	-3.64208		71	-1.67061	-0.547036	-2.40559		71	-1.67061	0.888609	-3.58801		71	-1.67061	-0.0857171	-3.66072
72	-1.6496	-1.03067	-4.20124		72	-1.6496	-0.110184	-1.52933		72	-1.6496	-1.66368	-3.06722		72	-1.6496	0.569964	-2.2555		72	-1.6496	-1.58969	-2.56546		72	-1.6496	0.244779	-1.94797		72	-1.6496	-0.461318	-3.64846		72	-1.6496	-0.437493	-2.45045		72	-1.6496	0.965302	-3.55492		72	-1.6496	-0.0252817	-3.65668
73	-1.62858	-0.967017	-4.22733		73	-1.62858	-0.0504296	-1.55207		73	-1.62858	-1.59657	-3.05152		73	-1.62858	0.640836	-2.2347		73	-1.62858	-1.52132	-2.61471		73	-1.62858	0.287586	-1.9549		73	-1.62858	-0.415803	-3.6537		73	-1.62858	-0.327769	-2.49419		73	-1.62858	1.04212	-3.52043		73	-1.62858	0.0352539	-3.65131
74	-1.60757	-0.90329	-4.25197		74	-1.60757	0.00939749	-1.57381		74	-1.60757	-1.52939	-3.03414		74	-1.60757	0.711794	-2.21284		74	-1.60757	-1.45287	-2.66275		74	-1.60757	0.330446	-1.96078		74	-1.60757	-0.370232	-3.65781		74	-1.60757	-0.21791	-2.53679		74	-1.60757	1.11904	-3.48454		74	-1.60757	0.0958633	-3.64461
75	-1.58656	-0.839515	-4.27514		75	-1.58656	0.0692709	-1.59453		75	-1.58656	-1.46216	-3.01509		75	-1.58656	0.782807	-2.18994		75	-1.58656	-1.38436	-2.70956		75	-1.58656	0.373339	-1.9656		75	-1.58656	-0.324626	-3.66077		75	-1.58656	-0.107967	-2.57823		75	-1.58656	1.19601	-3.44729		75	-1.58656	0.156519	-3.63659
76	-1.56554	-0.775719	-4.29684		76	-1.56554	0.129164	-1.61423		76	-1.56554	-1.3949	-2.99437		76	-1.56554	0.853843	-2.16602		76	-1.56554	-1.31584	-2.75512		76	-1.56554	0.416246	-1.96937		76	-1.56554	-0.279005	-3.66258		76	-1.56554	0.00201201	-2.6185		76	-1.56554	1.27301	-3.40867		76	-1.56554	0.217196	-3.62724
77	-1.54453	-0.711929	-4.31705		77	-1.54453	0.189051	-1.6329		77	-1.54453	-1.32765	-2.97199		77	-1.54453	0.924872	-2.14107		77	-1.54453	-1.24732	-2.79941		77	-1.54453	0.459149	-1.97208		77	-1.54453	-0.233389	-3.66325		77	-1.54453	0.111979	-2.65758		77	-1.54453	1.35	-3.36872		77	-1.54453	0.277865	-3.61657
78	-1.52351	-0.648175	-4.33577		78	-1.52351	0.248904	-1.65054		78	-1.52351	-1.26044	-2.94796		78	-1.52351	0.995861	-2.11511		78	-1.52351	-1.17884	-2.84241		78	-1.52351	0.502028	-1.97373		78	-1.52351	-0.187798	-3.66278		78	-1.52351	0.221886	-2.69545		78	-1.52351	1.42694	-3.32744		78	-1.52351	0.338502	-3.60458
79	-1.5025	-0.584484	-4.35298		79	-1.5025	0.308698	-1.66713		79	-1.5025	-1.19329	-2.9223		79	-1.5025	1.06678	-2.08815		79	-1.5025	-1.11042	-2.8841		79	-1.5025	0.544864	-1.97432		79	-1.5025	-0.142252	-3.66117		79	-1.5025	0.331683	-2.73209		79	-1.5025	1.50381	-3.28486		79	-1.5025	0.399077	-3.59129
80	-1.48149	-0.520885	-4.36868		80	-1.48149	0.368407	-1.68266		80	-1.48149	-1.12624	-2.89501		80	-1.48149	1.1376	-2.0602		80	-1.48149	-1.04211	-2.92446		80	-1.48149	0.587639	-1.97385		80	-1.48149	-0.0967717	-3.65841		80	-1.48149	0.441323	-2.76749		80	-1.48149	1.58057	-3.241		80	-1.48149	0.459566	-3.57669
81	-1.46047	-0.457405	-4.38287		81	-1.46047	0.428003	-1.69713		81	-1.46047	-1.05932	-2.86611		81	-1.46047	1.20828	-2.03129		81	-1.46047	-0.973922	-2.96347		81	-1.46047	0.630333	-1.97233		81	-1.46047	-0.0513769	-3.6545		81	-1.46047	0.550757	-2.80163		81	-1.46047	1.65719	-3.19586		81	-1.46047	0.519941	-3.56079
82	-1.43946	-0.394073	-4.39554		82	-1.43946	0.48746	-1.71054		82	-1.43946	-0.992549	-2.8356		82	-1.43946	1.2788	-2.00141		82	-1.43946	-0.905894	-3.00112		82	-1.43946	0.672928	-1.96974		82	-1.43946	-0.00608774	-3.64946		82	-1.43946	0.659936	-2.83449		82	-1.43946	1.73363	-3.14949		82	-1.43946	0.580176	-3.5436
83	-1.41844	-0.330916	-4.40667		83	-1.41844	0.546752	-1.72287		83	-1.41844	-0.925966	-2.80351		83	-1.41844	1.34912	-1.97058		83	-1.41844	-0.838055	-3.03739		83	-1.41844	0.715405	-1.9661		83	-1.41844	0.0390759	-3.64328		83	-1.41844	0.768812	-2.86607		83	-1.41844	1.80985	-3.10189		83	-1.41844	0.640244	-3.52513
[truncated: 217 more rows]

## Sheet: XLSTAT_20210531_165427_1_HID1
	-0.983738	1.46527
	-0.803832	-1.82978
[truncated: 166 more rows]

## Sheet: XLSTAT_20210531_165427_1_HID
1	-3.14159	-1	1.02068e-11
[truncated: 499 more rows]

[truncated: 15 more sheets: XLSTAT_20210531_164851_1_HID4, XLSTAT_20210531_164851_1_HID3, XLSTAT_20210531_164851_1_HID2, XLSTAT_20210531_164851_1_HID1, XLSTAT_20210531_164851_1_HID, XLSTAT_20210531_171941_1_HID4, XLSTAT_20210531_171941_1_HID3, XLSTAT_20210531_171941_1_HID2, XLSTAT_20210531_171941_1_HID1, XLSTAT_20210531_171941_1_HID, XLSTAT_20210531_170210_1_HID4, XLSTAT_20210531_170210_1_HID3, XLSTAT_20210531_170210_1_HID2, XLSTAT_20210531_170210_1_HID1, XLSTAT_20210531_170210_1_HID]
