# Supplementary material for: Machine learning approaches to dietary classification from dental microtexture in primates
Source: Sci Rep. 2026 Apr 28;16:23378. doi: 10.1038/s41598-026-47350-8 (PMC13408360; doi:10.1038/s41598-026-47350-8)
Supplement: Supplementary file 2 — Supplementary Information 2. [file 41598_2026_47350_MOESM2_ESM.zip › code_and_data_new/pipeline_usage_example.ipynb]

# %% [markdown]
# ML pipeline for primate classification data

In this notebook we will see a particular usage of the method developed in the paper. This entails multiple pre-processing steps as well as the usage of multiple ML algorithms. The codes developed for the pipeline are available in their respective directories.

# %% [code]
# Import external libraries
import pandas as pd
import numpy as np
import math
import matplotlib.pyplot as plt
import seaborn as sns
from scipy import stats
import os
import json
import pickle

# For the analysis if the MLR models
from sklearn.linear_model import LogisticRegression
from sklearn.model_selection import GridSearchCV


# Import the codes developed to do the analysis
from pipeline import auto_analysis as auto
from pipeline import aux 
from pipeline import CV as cv
from pipeline  import reduced_dimensionality as redim
from pipeline import pre_analysis_pipeline as pre
from pipeline import processing_plots as pp

# %% [markdown]
Read the dataset available and show it 

# %% [code]
df = pd.read_excel('BDD_microexture_cercos_LM.xlsx')
print(df.head())

# %% [markdown]
In our case, we have multiple "log10_X" variables. We will ignore those since they do not provide further information, so we will prepare a summarized version of the variables names to perform a series of tests

# %% [code]
filtered_variables_available = np.array([entry for entry in df.columns.values if not entry.startswith("log10_")])
print(filtered_variables_available)

# %% [markdown]
Load the variables given by the experts

# %% [code]
iso_variables_names = pd.read_table('variables/iso_variables.txt', sep = " ", header = None).values[0]
ssfa_variables_names = pd.read_table('variables/ssfa_variables.txt', sep = " ", header = None).values[0]
extra_variables_names = pd.read_table('variables/extra_variables.txt', sep = " ", header = None).values[0]

target_variables_names = pd.read_table('variables/target_variables.txt', sep = ",", header = None).values[0]

# %% [code]
variables_given = np.hstack(( iso_variables_names, ssfa_variables_names, extra_variables_names ))
variables_given_extra = np.hstack(( iso_variables_names, ssfa_variables_names, extra_variables_names ))
print(variables_given)

# %% [markdown]
## Begin the processing


# %% [code]
# Extract the columns for each bundle of variables:
iso_columns = [col for col in df.columns if col in iso_variables_names] 
ssfa_columns = [col for col in df.columns if col in ssfa_variables_names]
extra_columns = [col for col in df.columns if col in extra_variables_names]
all_columns = [col for col in df.columns if col in variables_given]
all_columns_extra = [col for col in df.columns if col in variables_given_extra]

# %% [markdown]
The following cell is just to remove some column names that are not present in our dataset and thus we do not have to take them into account

# %% [code]
# ISO VARS ### ### ### ### ### ###º ###
df_iso       = df[['GENNUS GROUP', 'SPECIES ', 'SPECIMEN'] + iso_columns]
df_ssfa      = df[['GENNUS GROUP', 'SPECIES ', 'SPECIMEN'] + ssfa_columns]
df_extra     = df[['GENNUS GROUP', 'SPECIES ', 'SPECIMEN'] + extra_columns]
df_all       = df[['GENNUS GROUP', 'SPECIES ', 'SPECIMEN'] + all_columns]
df_all_extra = df[['GENNUS GROUP', 'SPECIES ', 'SPECIMEN'] + all_columns_extra]

# KEYS FOR DICTIONARIES ### ### ### ### ### ### ###
gen_keys = ['iso', 'ssfa', 'extra', 'all']
types_data = ['groups', 'species', 'groups_clean', 'species_clean']

# %% [markdown]
All variables are **numerical**

# %% [markdown]
### Construct the datasets

# %% [code]
# Possible datasets
X_iso = df_iso.iloc[:,3:]
X_ssfa = df_ssfa.iloc[:,3:]
X_extra = df_extra.iloc[:,3:]
X_all = df_all.iloc[:,3:]
X_all_extra = df_all_extra.iloc[:,3:]

X_orig = {gen_keys[0] : X_iso, gen_keys[1] : X_ssfa, gen_keys[2] : X_extra, gen_keys[3] : X_all}

# Targets
y_group = df.iloc[:, 0]
y_species = df.iloc[:, 1]

y_orig = {"y_group" : y_group, "y_species" : y_species}

# %% [code]
print("GROUPS:", np.unique(y_group), "\n UNIQUE GROUPS:", np.unique(y_group).shape[0], "\n")
print("SPECIES:", np.unique(y_species), "\n UNIQUE SPECIES:", np.unique(y_species).shape[0])

# %% [markdown]
---
---
---


## Preprocessing functions

Here we include the following transformations:

* **Shapiro-Wilk test for normality**
* **Box-Cox transformation**
* **Outlier detection**
* **VIF-based colinearity filter**

# %% [markdown]
Plot the reduced dimensionality visualization for the groups

# %% [code]
extended_all_columns = ['GENNUS GROUP'] + all_columns

pre.process_and_plot(df[extended_all_columns], 'GENNUS GROUP', method='pca', coefficients_filename='results/pca_groups_coefficients.csv')
pre.process_and_plot(df[extended_all_columns], 'GENNUS GROUP', method='lda', coefficients_filename='results/lda_groups_coefficients.csv')

new_extended_all_columns = ['SPECIES '] + all_columns
pre.process_and_plot(df[new_extended_all_columns], 'SPECIES ', method='pca', coefficients_filename='results/pca_species_coefficients.csv')
pre.process_and_plot(df[new_extended_all_columns], 'SPECIES ', method='lda', coefficients_filename='results/lda_species_coefficients.csv')

# %% [code]
# pca_df, pca_coefs = perform_pca(df[all_columns], n_components=5)
lda_df, lda_coefs = redim.perform_lda(df[all_columns], df['GENNUS GROUP'])

# %% [code]
extended_all_columns = ['SPECIES '] + all_columns

pre.process_and_plot(df[extended_all_columns], 'SPECIES ', method='pca', coefficients_filename='results/pca_species_coefficients.csv')
pre.process_and_plot(df[extended_all_columns], 'SPECIES ', method='lda', coefficients_filename='results/lda_species_coefficients.csv')

# %% [markdown]
### Anderson-Darling test for normality + Box-Cox transformations

This step can be done in a simpler manner by just calling the `preprocess_data` function in `pre_analysis.py`. This function will apply the Shapiro-Wilk test, Box-Cox transformation, outlier detection, and VIF-based colinearity filter.

Here we will do it step by step for improved clarity.

First, let us study how the variables behave and how many of them are normally distributed according to Anderson-Darling test. 

# %% [code]
ng_iso = aux.check_normality(X_iso, method = 'anderson')
ng_ssfa = aux.check_normality(X_ssfa, method = 'anderson')
ng_extra = aux.check_normality(X_extra, method = 'anderson')
ng_all = aux.check_normality(X_all, method = 'anderson')

# %% [markdown]
In light of the previous results, and with the non-Gaussian variables stored in the `ng_xxx` variables, we will apply the Yeo-Johnson transformation one by one. Keep in mind that this is conducted individually for each variable, so the results will be different for each one. 

There are other options already coded in the `pre_analysis.py` file, such as the Box-Cox transformation. If you want to use it, you can do so by calling the `preprocess_data` function with the `normalization=boxcox` argument or simply via the `boxcox_transform` function.

# %% [code]
X_iso_t = aux.yeo_johnson_transform(ng_iso, X_iso)
X_extra_t = aux.yeo_johnson_transform(ng_extra, X_extra)
X_ssfa_t = aux.yeo_johnson_transform(ng_ssfa, X_ssfa)
X_all_t = aux.yeo_johnson_transform(ng_all, X_all)

X_t = {gen_keys[0] : X_iso_t, gen_keys[1] : X_ssfa_t, gen_keys[2] : X_extra_t, gen_keys[3] : X_all_t}

# %% [markdown]
Re-test the normality afterwards

# %% [code]
ng_iso = aux.check_normality(X_iso_t, method = 'anderson')
ng_ssfa = aux.check_normality(X_ssfa_t, method = 'anderson')
ng_extra = aux.check_normality(X_extra_t, method = 'anderson')
ng_all = aux.check_normality(X_all_t, method = 'anderson')

# %% [markdown]
As we can see, the normality has improved. We can check the performance of the normality transformation using other tests, like the Shapiro-Wilk test, which is more sensitive to small sample sizes.

# %% [code]
_ = aux.check_normality(X_iso, method='shapiro')
_ = aux.check_normality(X_ssfa, method='shapiro')
_ = aux.check_normality(X_extra, method='shapiro')
_ = aux.check_normality(X_all, method='shapiro')

print("---------")

_ = aux.check_normality(X_iso_t, method='shapiro')
_ = aux.check_normality(X_ssfa_t, method='shapiro')
_ = aux.check_normality(X_extra, method='shapiro')
_ = aux.check_normality(X_all_t, method='shapiro')

# %% [markdown]
We have also implemented the Kolmogorov-Smirnov test, which is a non-parametric test that compares the empirical distribution of the sample with a specified distribution (in this case, the normal distribution).

# %% [code]
_ = aux.check_normality(X_iso, method='kstest')
_ = aux.check_normality(X_ssfa, method='kstest')
_ = aux.check_normality(X_extra, method='kstest')
_ = aux.check_normality(X_all, method='kstest')

print("---------")

_ = aux.check_normality(X_iso_t, method='kstest')
_ = aux.check_normality(X_ssfa_t, method='kstest')
_ = aux.check_normality(X_extra, method='kstest')
_ = aux.check_normality(X_all_t, method='kstest')

# %% [markdown]
Some variables remain non-normal. We will not remove them, although this may be an option in some cases.

# %% [markdown]
### Outlier filter

We will apply the outlier filter to the data. This will remove any outliers that are more than 3 standard deviations away from the mean.

# %% [code]
X_iso_filt, outliers_X_iso = aux.outlier_filter(X_iso_t)
X_extra_filt, outliers_X_extra = aux.outlier_filter(X_extra_t)
X_ssfa_filt, outliers_X_ssfa = aux.outlier_filter(X_ssfa_t)
X_all_filt, outliers_X_all = aux.outlier_filter(X_all_t)

# %% [markdown]
Check out the results to see how many datapoints were filtered out

# %% [code]
print(outliers_X_iso)
print("X_iso: ", len(outliers_X_iso), " outliers")

print(outliers_X_extra)
print("X_extra: ", len(outliers_X_extra), " outliers")

print(outliers_X_ssfa)
print("X_ssfa: ", len(outliers_X_ssfa), " outliers")

print(outliers_X_all)
print("X_all: ", len(outliers_X_all), " outliers")

# %% [markdown]
Store the results with the outliers removed

# %% [code]
X_filt = {gen_keys[0] : X_iso_filt, gen_keys[1] : X_ssfa_filt, gen_keys[2] : X_extra_filt, gen_keys[3] : X_all_filt}

# %% [code]
# Remove the same instances from the targets
y_species_iso_filt = y_species.drop(outliers_X_iso.values)
y_species_extra_filt = y_species.drop(outliers_X_extra.values)
y_species_ssfa_filt = y_species.drop(outliers_X_ssfa.values)
y_species_all_filt = y_species.drop(outliers_X_all.values)

y_species_filt = {gen_keys[0] : y_species_iso_filt, gen_keys[1] : y_species_ssfa_filt, gen_keys[2] : y_species_extra_filt, gen_keys[3] : y_species_all_filt}

y_group_iso_filt = y_group.drop(outliers_X_iso.values)
y_group_extra_filt = y_group.drop(outliers_X_extra.values)
y_group_ssfa_filt = y_group.drop(outliers_X_ssfa.values)
y_group_all_filt = y_group.drop(outliers_X_all.values)

y_group_filt = {gen_keys[0] : y_group_iso_filt, gen_keys[1] : y_group_ssfa_filt, gen_keys[2] : y_group_extra_filt, gen_keys[3] : y_group_all_filt}

# %% [markdown]
### Standardize the datasets 

Finally, we conduct standardization of the datasets. This will ensure that all variables have a mean of 0 and a standard deviation of 1, which is important for many machine learning algorithms.

# %% [code]
# Simply standardize the datasets, all included in preprocessing function
X_filt = pre.standardize_datasets(X_filt) 

# %% [markdown]
### VIF filter for colinear variables 

As an additional step (which not all methods benefit from) we will apply a Variance Inflation Factor (VIF) filter to remove colinear variables. This is done to ensure that the variables are not highly correlated, which can lead to multicollinearity issues in some machine learning algorithms.

# %% [code]
vif_filtered_X = []
for i in range(len(gen_keys)):
    vif_filtered_X.append(pre.vif_filter(X_filt[ gen_keys[i] ]))
    
X_vif = {gen_keys[i] : vif_filtered_X[i] for i in range(len(gen_keys))}

# %% [markdown]
All the important contents thus far are:

* **Input variables**
    - `X_orig` : Dictionary containing the original 4 versions of the covariates
    - `X_t` : Dictionary containing the Box-Cox transformed variables
    - `X_filt` : Dictionary containing the Box-Cox transformed variables + outliers removed
    - `X_vif` : Dictionary containing the variables after Box-Cox, outlier removal and VIF-filter
    
* **Output variables**:
    - `y_orig` : Dictionary containing the original 2 possible target variables
    - `y_species_filt` : Dictionary containing the 4 possible **species** target variables for each `X_filt` variables
    - `y_group_filt` : Dictionary containing the 4 possible **groups** target variables for each `X_filt` variable

At this points, we store the datasets for further usage without the need to repeat the pre-processing steps. This is not strictly necessary, but a time-saver for future runs.

# %% [code]
# Create the directory if it doesn't exist
os.makedirs('results/datasets', exist_ok=True)

# Loop over all globals and filter variables starting with "X_" or "y_"
for var_name, var_value in globals().copy().items():
    if var_name.startswith('X_') or var_name.startswith('y_'):
        filepath = os.path.join('results', 'datasets', f"{var_name}.pkl")
        with open(filepath, 'wb') as f:
            pickle.dump(var_value, f)
        print(f"Saved {var_name} to {filepath}")

# %% [markdown]
#### Analysis of the non-normal variables

Just to check the behavior of those remaining non-normal variables, we will plot their distributions. This is not strictly necessary, but it can help us understand the data better.

# %% [code]
non_normal_vars = {'iso':ng_iso, 'ssfa':ng_ssfa, 'extra':ng_extra, 'all':ng_all} 

# %% [code]
pp.plot_grid_of_histograms(
    data=X_orig['all'], 
    variables=non_normal_vars['all'],  # List of 12 non-normal variables
    class_labels=y_orig['y_group'],  # Series with class labels
    var_set='All',  # Name of the variable set
    palette="Set2", 
    bins=10, 
    output_folder="figures/non_normal_variables"
)

# %% [code]
# Plot the non-normal variables with class-wise colors 
all_var_set = ['iso', 'ssfa', 'extra', 'all']

for var_set in all_var_set:
    nn_vars = non_normal_vars[var_set]
    for variable in nn_vars:
        pp.plot_histogram_by_class(data=X_orig[var_set], variable=variable, class_labels=y_orig['y_group'], var_set = var_set)

# %% [markdown]
## LDA and PCA analysis 

To gain further insights into the data, we will perform Linear Discriminant Analysis (LDA) and Principal Component Analysis (PCA) with the aims of representing the data in a lower-dimensional space and visualizing the separation between groups.

# %% [code]
# Load the LDA coefficients from the CSV file
lda_components = pd.read_csv("results/lda_species_coefficients.csv")

# Ensure 'Variable' column exists
lda_components = lda_components.rename(columns={'Unnamed: 0': 'Variable'})

# Corrected approach to get top 10 rows with highest absolute values for each component
n_components = 10

# Sort by absolute values and select the top entries for each component
top_ld1 = lda_components.reindex(lda_components['LD1'].abs().sort_values(ascending=False).index).head(n_components)
top_ld2 = lda_components.reindex(lda_components['LD2'].abs().sort_values(ascending=False).index).head(n_components)

# Combine the top rows for each component, ensuring unique variables
top_combined = pd.concat([top_ld1, top_ld2]).drop_duplicates(subset=['Variable'])

# Filter to keep only the first two LDA components (LD1 and LD2)
top_combined = top_combined[['Variable', 'LD1', 'LD2']]

# Reshape the data for heatmap (rows as components, columns as variables)
top_combined_melted = top_combined.melt(id_vars='Variable', var_name='Component', value_name='Coefficient')
top_pivot = top_combined_melted.pivot(index='Component', columns='Variable', values='Coefficient')

# Sort columns based on total absolute contribution in LD1 and LD2 for clear visualization
sorted_vars = top_pivot.abs().sum().sort_values(ascending=False).index
top_pivot = top_pivot[sorted_vars]
mod_top_pivot = np.log(abs(top_pivot)) * np.sign(top_pivot)

# Plot the heatmap with sorted variables on the x-axis
plt.figure(figsize=(12, 3))
sns.heatmap(mod_top_pivot, cmap='coolwarm', annot=True, square=True, fmt='.2f', 
            linewidths=0.5, center=0)
plt.xticks(rotation=45)
plt.ylabel('')
plt.xlabel('')
plt.savefig('figures/reduced_dim/variable_analysis/lda_components_2.pdf', bbox_inches='tight')
plt.show()

# %% [markdown]
Visualize the components for both LDA and PCA 

# %% [code]
# Combine top 10 unique variables from both LD1 and LD2
top_combined = pd.concat([top_ld1, top_ld2]).drop_duplicates(subset=['Variable'])

# Scatterplot for the complete set of variables on LD1 and LD2
plt.figure(figsize=(8, 6))
plt.scatter(lda_components['LD1'], lda_components['LD2'], color='gray', alpha=0.5, label='All Variables')
plt.scatter(top_combined['LD1'], top_combined['LD2'], color='red', label='Top 10 Variables per LD')

# Plot vectors (arrows) for the top 10 components
for i, row in top_combined.iterrows():
    plt.arrow(0, 0, row['LD1'], row['LD2'], color='blue', alpha=0.2, head_width=5, head_length=10, linewidth=1)
    plt.text(row['LD1'], row['LD2'], row['Variable'], fontsize=9, ha='right')

# Plot aesthetics
plt.xlabel('LD1')
plt.ylabel('LD2')
# plt.xscale('symlog')
# plt.yscale('symlog')


plt.title('LD1 vs. LD2 with Top Components Vectors')
plt.axhline(0, color='black', linestyle='--', linewidth=0.5)
plt.axvline(0, color='black', linestyle='--', linewidth=0.5)
plt.legend()

plt.savefig('figures/reduced_dim/variable_analysis/lda_plot.pdf', bbox_inches='tight')

# %% [code]
# Combine top 10 unique variables from both LD1 and LD2
top_combined = pd.concat([top_ld1, top_ld2]).drop_duplicates(subset=['Variable'])

# Scatterplot for the complete set of variables on LD1 and LD2
plt.figure(figsize=(8, 6))
plt.scatter(lda_components['LD1'], lda_components['LD2'], color='gray', alpha=0.5, label='All Variables')
plt.scatter(top_combined['LD1'], top_combined['LD2'], color='red', label='Top 10 Variables per LD')

# Plot vectors (arrows) for the top 10 components
for i, row in top_combined.iterrows():
    plt.arrow(0, 0, row['LD1'], row['LD2'], color='blue', alpha=0.2, head_width=5, head_length=10, linewidth=1)
    plt.text(row['LD1'], row['LD2'], row['Variable'], fontsize=9, ha='right')

# Plot aesthetics
plt.xlabel('LD1')
plt.ylabel('LD2')
# plt.xscale('symlog')
# plt.yscale('symlog')


plt.title('LD1 vs. LD2 with Top Components Vectors')
plt.axhline(0, color='black', linestyle='--', linewidth=0.5)
plt.axvline(0, color='black', linestyle='--', linewidth=0.5)
plt.legend()

plt.savefig('figures/reduced_dim/variable_analysis/lda_plot.pdf', bbox_inches='tight')

# %% [markdown]
Case for **PCA**


# %% [code]
pca_components = pd.read_csv("results/pca_species_coefficients.csv")

# Ensure 'Variable' column exists
pca_components = pca_components.rename(columns={'Unnamed: 0': 'Variable'})

# Corrected approach to get top 10 rows with highest absolute values for each component
n_components = 10

# Sort by absolute values and select the top entries for each component
top_pc1 = pca_components.reindex(pca_components['PC1'].abs().sort_values(ascending=False).index).head(n_components)
top_pc2 = pca_components.reindex(pca_components['PC2'].abs().sort_values(ascending=False).index).head(n_components)

# Combine the top rows for each component, ensuring unique variables
top_combined = pd.concat([top_pc1, top_pc2]).drop_duplicates(subset=['Variable'])

# Reshape the data for heatmap (rows as components, columns as variables)
top_combined_melted = top_combined.melt(id_vars='Variable', var_name='Component', value_name='Coefficient')
top_pivot = top_combined_melted.pivot(index='Component', columns='Variable', values='Coefficient')

# Sort columns based on total absolute contribution in LD1 and LD2 for clear visualization
sorted_vars = top_pivot.abs().sum().sort_values(ascending=False).index
top_pivot = top_pivot[sorted_vars]

# Plot the heatmap with sorted variables on the x-axis
plt.figure(figsize=(12, 3))
sns.heatmap(top_pivot, cmap='coolwarm', annot=True, square=True, fmt='.2f', 
            linewidths=0.5, center=0) # , cbar_kws={'label': 'Coefficient'})
# plt.title('Top 10 Variables by Absolute Value for LD1 and LD2 Components')
plt.xticks(rotation=45)
plt.ylabel('')
plt.xlabel('')
plt.savefig('figures/reduced_dim/variable_analysis/pca_components.pdf', bbox_inches='tight')
plt.show()

# %% [code]
# Combine top 10 unique variables from both LD1 and LD2
top_combined = pd.concat([top_pc1, top_pc2]).drop_duplicates(subset=['Variable'])

# Scatterplot for the complete set of variables on LD1 and LD2
plt.figure(figsize=(8, 6))
plt.scatter(pca_components['PC1'], pca_components['PC2'], color='gray', alpha=0.5, label='All Variables')
plt.scatter(top_combined['PC1'], top_combined['PC2'], color='red', label='Top 10 Variables per PCA')

# Plot vectors (arrows) for the top 10 components
for i, row in top_combined.iterrows():
    plt.arrow(0, 0, row['PC1'], row['PC2'], color='blue', alpha=0.2, linewidth=1)
    plt.text(row['PC1'], row['PC2'], row['Variable'], fontsize=9, ha='right')

# Plot aesthetics
plt.xlabel('PC1')
plt.ylabel('PC2')
# plt.xscale('symlog')
# plt.yscale('symlog')


plt.title('PC1 vs. PC2 with Top Components Vectors')
plt.axhline(0, color='black', linestyle='--', linewidth=0.5)
plt.axvline(0, color='black', linestyle='--', linewidth=0.5)
plt.legend()

plt.savefig('figures/reduced_dim/variable_analysis/pca_plot.png', bbox_inches='tight')

# %% [markdown]
---
---
---


# CLASSIFICATION MODELS 

---


# %% [markdown]
Now we will employ the multiple classification models. We will use a dictionary to store the results for each model. 

# %% [code]
metrics = {'iso' : {}, #  metrics_iso, 
           'ssfa' : {}, # metrics_iso_ext, 
           'extra' : {}, # metrics_ssfa, 
           'all' : {}} # metrics_all}

targets = ['group', 'species']

# %% [markdown]
### LDA

Let's use LDA as an example of what is being done internally and in a fully-automated fashion. In this case, we will do it step by step to later conduct it all at once with the classification functions implemented.

First, we conduct LDA with LOOCV to evaluate the model performance. This is a simple case since it is a non-parametric method that does not require any hyperparameter tuning. In other cases we would need to tune the hyperparameters.

# %% [code]
loo_lda_groups = cv.cross_validation(X_filt['iso'], y_group_filt['iso'], model='LDA')
metrics_loo_lda_groups = loo_lda_groups[0]
# metrics['LDA_groups'] = metrics_loo_lda_groups

# %% [markdown]
Now we have *a lot* of information for the execution of each method, including more metrics and the AUC-ROC (with the one-vs-rest approach)

# %% [raw]
def outlier_filter(X, cutoff_z_score=3):
    z_scores = stats.zscore(X)
    print("Z-scores:\n", z_scores)  # Print z-scores for inspection

    abs_z_scores = np.abs(z_scores)
    print("Absolute Z-scores:\n", abs_z_scores)  # Print absolute z-scores

    filter_mask = (abs_z_scores < cutoff_z_score).all(axis=1)
    print("Filter mask:\n", filter_mask)  # Print filter mask

    filtered_data = X[filter_mask]
    outliers_removed = X.index.difference(filtered_data.index)

    return filtered_data, outliers_removed

# %% [code]
metrics_loo_lda_groups

# %% [code]
# Plot ROC curves for each class
plt.figure(figsize=(5, 4))
for class_name in metrics_loo_lda_groups['class_names']:
    plt.plot(metrics_loo_lda_groups['pr'][0][class_name], metrics_loo_lda_groups['pr'][1][class_name], label=f'{class_name}')

plt.plot([0, 1], [0, 1], linestyle='--', color='gray', label='Random')
plt.xlabel('False Positive Rate')
plt.ylabel('True Positive Rate')
plt.title('AUC-ROC for LDA')
plt.legend()
plt.show()

# %% [markdown]
The accuracies reported are for LDA in **groups** and **species**. We see here that doing the VIF filter improves the performance in LDA (see the paper).

# %% [markdown]
Now, we can do the complete process for all `iso`, `iso_extended`, `ssfa` and `all` variables. **It may take a bit, even for light models.**

# %% [markdown]
**Automated pipeline**: The complete process we just did with LDA (but with all the datasets at once) can be summarized by simply calling the `auto_analysis_execution` function in `auto_analysis.py`. This function will execute the entire pipeline for all datasets and models, returning a dictionary with the results.

# %% [code]
### AUTOMATED PIPELINE EXECUTION ###
res_lda = auto.auto_analysis_execution('LDA', plot = False, variables = gen_keys, targets = types_data,
                                  metrics = metrics, X_filt = X_filt, X_vif = X_vif, 
                                  y_group_filt = y_group_filt, y_species_filt = y_species_filt)

# %% [markdown]
# QDA

We apply the same things for QDA

# %% [code]
res_qda = auto.auto_analysis_execution('QDA', plot = False, variables = gen_keys, targets = types_data,
                                  metrics = metrics, X_filt = X_filt, X_vif = X_vif, 
                                  y_group_filt = y_group_filt, y_species_filt = y_species_filt)

# %% [markdown]
# Logistic regression

# %% [code]
res_logreg = auto.auto_analysis_execution('LogReg', plot = False, variables = gen_keys, targets = types_data,
                                  metrics = metrics, X_filt = X_filt, X_vif = X_vif, 
                                  y_group_filt = y_group_filt, y_species_filt = y_species_filt)

# %% [markdown]
To check on the results, we can explore the values obtained by certain model. For example, let's check the performance of the logistic regression model on the `iso` dataset in terms of accuracy.

# %% [code]
# Load the performance of MLR in accuracy for the ISO data
print('ISO MLR Accuracy:') 
print(res_logreg[0])

# %% [markdown]
It's all indexed in the dictionary, se we can navigate to each individual result by simply doing the following:

# %% [code]
metrics['iso']['LogReg']['groups']['accuracy']

# %% [markdown]
### Regularized LR

# %% [markdown]
**L1** regularization. We must define the hyperparameters before. In this case we conducted this separately for each dataset, but we can also do it all at once with the `auto_analysis_execution` function.

# %% [code]
par_iso_group = {'C': 0.6}
par_extra_group = par_iso_group
par_ssfa_group = {'C': 0.6}
par_all_group = {'C': 0.6}

par_group = [par_iso_group, par_extra_group, par_ssfa_group, par_all_group]

par_iso_species = {'C': 0.5}
par_extra_species = par_iso_species 
par_ssfa_species = {'C': 0.5}
par_all_species = {'C': 0.5}

par_species = [par_iso_species, par_extra_species, par_ssfa_species, par_all_species]

model_params = {'iso' : {}, 
           'extra' : {}, 
           'ssfa' : {},
           'all' : {}
          } 


for i in range(len(gen_keys)):
    model_params[gen_keys[i]] = {
                                 'groups' : par_group[i], 
                                 'species' : par_species[i], 
                                 'groups_clean' : par_group[i], 
                                 'species_clean' : par_species[i]
                                }


# %% [code]
res_logreg_lasso = auto.auto_analysis_execution('LogReg_Lasso', hyper = model_params, 
                                           plot = False, variables = gen_keys, targets = types_data,
                                           metrics = metrics, X_filt = X_filt, X_vif = X_vif, 
                                           y_group_filt = y_group_filt, y_species_filt = y_species_filt)

# %% [code]
# Create the parameter grid
l1_grid = {'C': np.arange(0,10,0.1)}
l1_grid

# %% [markdown]
**THE FOLLOWING CELL WILL TAKE A BIT TO COMPLETE (grid search CV)**

# %% [raw]
lr = LogisticRegression(penalty='l1', solver='saga', max_iter=10000)

# Random search (100 combinations, with all cores)
rf_random = GridSearchCV(estimator = lr, 
                         param_grid = l1_grid,
                         cv = 5, 
                         verbose=-1,
                         n_jobs = -1)

# Fit the random search model
rf_random.fit(X_iso, y_iso)

print(rf_random.best_params_)

X_iso = X_proc.values
y_iso = y_proc.values

X_train, X_test, y_train, y_test = train_test_split(X_iso, y_iso, test_size=0.2, random_state=123)

rf_random.best_estimator_.fit(X_train, y_train)

y_pred = rf_random.best_estimator_.predict(X_test)
accuracy = accuracy_score(y_test, y_pred)

print('Accuracy:', accuracy)

cv_result = cross_validation(X_iso, y_iso, explicit_model = rf_random.best_estimator_, cv_model = 'LOOCV')

print('LOOCV accuracy: ', cv_result)

# %% [markdown]
The result from the CV procedure above is: {'C': 2.5}

# %% [code]
res_logreg_lasso[0]

# %% [markdown]
### **ElasticNet** regularization

Same as before, the hyperparameters must be defined before. In this case we conducted this separately for each dataset, but we can also do it all at once with the `auto_analysis_execution` function.

# %% [code]
par_iso_group = {'C': 0.2, 'l1_ratio': 0.2}
par_extra_group = par_iso_group
par_ssfa_group = {'C': 0.2, 'l1_ratio': 0.2}
par_all_group = {'C': 0.2, 'l1_ratio': 0.2}

par_group = [par_iso_group, par_extra_group, par_ssfa_group, par_all_group]

par_iso_species = {'C': 1.4, 'l1_ratio': 0.4}
par_extra_species = par_iso_species 
par_ssfa_species = {'C': 1.4, 'l1_ratio': 0.4}
par_all_species = enet_grid = {'C': 1.4, 'l1_ratio': 0.4}

par_species = [par_iso_species, par_extra_species, par_ssfa_species, par_all_species]

model_params = {'iso' : {}, 
           'extra' : {}, 
           'ssfa' : {},
           'all' : {}
          } 


for i in range(len(gen_keys)):
    model_params[gen_keys[i]] = {
                                 'groups' : par_group[i], 
                                 'species' : par_species[i], 
                                 'groups_clean' : par_group[i], 
                                 'species_clean' : par_species[i]
                                }


# %% [code]
res_logreg_enet = auto.auto_analysis_execution('LogReg_ElasticNet', hyper = model_params, 
                                           plot = False, variables = gen_keys, targets = types_data,
                                           metrics = metrics, X_filt = X_filt, X_vif = X_vif, 
                                           y_group_filt = y_group_filt, y_species_filt = y_species_filt)

# %% [code]
res_logreg_enet

# %% [markdown]
## Naive Bayes

# %% [code]
res_NB = auto.auto_analysis_execution('NB', plot = False, variables = gen_keys, targets = types_data,
                                  metrics = metrics, X_filt = X_filt, X_vif = X_vif, 
                                  y_group_filt = y_group_filt, y_species_filt = y_species_filt)

# %% [code]
res_NB[0]

# %% [markdown]
## SVM

# %% [code]
par_iso_group = {'C': 0.1, 'degree': 2, 'gamma': 'scale', 'kernel': 'linear', 'probability' : True}
par_extra_group = par_iso_group
par_ssfa_group = {'C': 0.1, 'degree': 2, 'gamma': 'scale', 'kernel': 'linear', 'probability' : True}
par_all_group = {'C': 0.1, 'degree': 2, 'gamma': 'auto', 'kernel': 'poly', 'probability' : True}

par_group = [par_iso_group, par_extra_group, par_ssfa_group, par_all_group]

par_iso_species = {'C': 1.8, 'degree': 2, 'gamma': 'scale', 'kernel': 'linear', 'probability' : True}
par_extra_species = par_iso_species 
par_ssfa_species = {'C': 10, 'degree': 2, 'gamma': 'scale', 'kernel': 'rbf', 'probability' : True}
par_all_species = {'C': 2.8, 'degree': 4, 'gamma': 'scale', 'kernel': 'poly', 'probability' : True }

par_species = [par_iso_species, par_extra_species, par_ssfa_species, par_all_species]

model_params = {'iso' : {}, 
           'extra' : {}, 
           'ssfa' : {},
           'all' : {}
          } 


for i in range(len(gen_keys)):
    model_params[gen_keys[i]] = {
                                 'groups' : par_group[i], 
                                 'species' : par_species[i], 
                                 'groups_clean' : par_group[i], 
                                 'species_clean' : par_species[i]
                                }


# %% [code]
res_svm = auto.auto_analysis_execution('SVM', hyper = model_params, 
                                       plot = False, variables = gen_keys, targets = types_data,
                                       metrics = metrics, X_filt = X_filt, X_vif = X_vif, 
                                       y_group_filt = y_group_filt, y_species_filt = y_species_filt)

# %% [code]
res_svm[0]

# %% [markdown]
## Random forest

# %% [code]
par_iso_group = {'bootstrap': True, 'max_depth': 6, 'max_features': 'auto', 'min_samples_leaf': 2, 'min_samples_split': 5, 'n_estimators': 170}
par_extra_group = par_iso_group
par_ssfa_group = par_iso_group
par_all_group = par_iso_group

par_group = [par_iso_group, par_extra_group, par_ssfa_group, par_all_group]

par_iso_species = {'n_estimators': 800, 'min_samples_split': 2, 'min_samples_leaf': 4, 'max_features': 'sqrt', 'max_depth': 90, 'bootstrap': True} 
par_extra_species = par_iso_species 
par_ssfa_species =  par_iso_species
par_all_species = par_iso_species

par_species = [par_iso_species, par_extra_species, par_ssfa_species, par_all_species]

model_params = {'iso' : {}, 
           'extra' : {}, 
           'ssfa' : {},
           'all' : {}
          } 


for i in range(len(gen_keys)):
    model_params[gen_keys[i]] = {
                                 'groups' : par_group[i], 
                                 'species' : par_species[i], 
                                 'groups_clean' : par_group[i], 
                                 'species_clean' : par_species[i]
                                }
 

# %% [markdown]
This next cell serves as aid to obtain permutation importance in the RF model. This can be applied to other models, although we will only resort to this here since we do not intend to use ensemble models to later study variable importance. 

# %% [code]
from sklearn.ensemble import RandomForestClassifier
from sklearn.inspection import permutation_importance
from sklearn.model_selection import StratifiedKFold
from collections import defaultdict

# --- CONFIG ---
rf_params = {
    "bootstrap": True,
    "max_depth": 6,
    "max_features": "sqrt",  
    "min_samples_leaf": 2,
    "min_samples_split": 5,
    "n_estimators": 170,
    "random_state": 42,
    "n_jobs": -1
}

n_splits = 10             # use 5 or 10; must be > 1 and fold size > 1
n_repeats = 50            # permutation repeats per fold
scoring = "accuracy"      # or "f1_macro", "balanced_accuracy", etc.

cv = StratifiedKFold(n_splits=n_splits, shuffle=True, random_state=42)

X = X_filt['all']
y = y_group_filt['all']

# storage for importances per feature
feature_names = X.columns if hasattr(X, "columns") else [f"f{i}" for i in range(X.shape[1])]
importances_per_feature = defaultdict(list)

for fold_idx, (train_idx, valid_idx) in enumerate(cv.split(X, y), start=1):
    X_train, X_valid = X.iloc[train_idx], X.iloc[valid_idx]
    y_train, y_valid = y.iloc[train_idx], y.iloc[valid_idx]

    rf = RandomForestClassifier(**rf_params)
    rf.fit(X_train, y_train)

    # permutation importance on validation fold
    perm = permutation_importance(
        rf,
        X_valid,
        y_valid,
        n_repeats=n_repeats,
        random_state=42,
        scoring=scoring,
        n_jobs=-1
    )

    # perm.importances is (n_features, n_repeats): collect mean per feature
    for i, fname in enumerate(feature_names):
        importances_per_feature[fname].append(perm.importances_mean[i])

# Aggregate: mean and std across folds
rows = []
for fname in feature_names:
    vals = np.array(importances_per_feature[fname])
    rows.append({
        "feature": fname,
        "importance_mean_cv": vals.mean(),
        "importance_std_cv": vals.std(),
        "n_folds": len(vals)
    })

perm_importance_cv_df = pd.DataFrame(rows).sort_values("importance_mean_cv", ascending=False)
print(perm_importance_cv_df)


# %% [code]

# Compute standard errors instead of standard deviations
df_plot = perm_importance_cv_df.head(topN).copy()
df_plot["importance_se_cv"] = df_plot["importance_std_cv"] / np.sqrt(n_splits)

# Reverse for top-to-bottom
df_plot = df_plot.iloc[::-1]

fig, ax = plt.subplots(figsize=(9, 10))

ax.barh(
    df_plot["feature"],
    df_plot["importance_mean_cv"],
    xerr=df_plot["importance_se_cv"],
    capsize=4,
    linewidth=0,
    alpha=0.8,
)

ax.set_xlabel(
    f"Mean permutation importance ({scoring}) ± SE across {n_splits}-fold CV",
    fontsize=12
)
ax.set_ylabel("Feature", fontsize=12)
ax.set_title("Top Feature Importances (Permutation Importance with CV)", fontsize=14)

ax.tick_params(axis='y', labelsize=10)
ax.tick_params(axis='x', labelsize=10)

plt.tight_layout()
plt.show()

# %% [code]
res_rf = auto.auto_analysis_execution('RF', hyper = model_params, 
                                   plot = False, variables = gen_keys, targets = types_data,
                                   metrics = metrics, X_filt = X_filt, X_vif = X_vif, 
                                   y_group_filt = y_group_filt, y_species_filt = y_species_filt)

# %% [code]
res_rf[0]

# %% [markdown]
## XGBoost

# %% [markdown]
In some cases, we may need to ensure the encodign of the labels is correct before we proceed

# %% [code]
# y_encoded = LabelEncoder().fit_transform(y_iso)

# dmatrix = xgb.DMatrix(data = X_iso , label = y_encoded) #Learning API uses a dmatrix

# %% [markdown]
Depending on the case (computational power and time available), you can perform randomized or grid search for the hyperparamenters 

# %% [code]
# Perform grid search cross-validation to find the best hyperparameters
# grid_search = GridSearchCV(xgb_clf, param_grid=param_grid, cv=5, scoring='accuracy', verbose=10)
# grid_search.fit(X_iso, y_encoded)

# Perform random search cross-validation to find the best hyperparameters
# random_search = RandomizedSearchCV(xgb_clf, param_distributions=param_dist, 
#                                    n_iter = 100, cv = 5, scoring = 'accuracy', 
#                                    verbose = 10, random_state = 123)
# random_search.fit(X_iso, y_encoded)

# %% [markdown]
The best values for the hyperparameters, found via randomized search, were the following

# %% [code]
xgb_par_iso_group = {'subsample': 0.7000000000000002, 'n_estimators': 200, 'min_child_weight': 1, 'max_depth': 6, 'learning_rate': 0.023101297000831605, 'gamma': 0.6000000000000001, 'colsample_bytree': 0.9000000000000004, 'objective' : 'multi:softproba'}
xgb_par_extra_group = xgb_par_iso_group
xgb_par_ssfa_group = {'subsample': 0.6500000000000001, 'n_estimators': 400, 'min_child_weight': 9, 'max_depth': 6, 'learning_rate': 0.13219411484660287, 'gamma': 0.9, 'colsample_bytree': 0.55, 'objective' : 'multi:softproba'}
xgb_par_all_group = {'subsample': 0.8500000000000003, 'n_estimators': 600, 'min_child_weight': 4, 'max_depth': 6, 'learning_rate': 0.9326033468832199, 'gamma': 0.6000000000000001, 'colsample_bytree': 0.8500000000000003, 'objective' : 'multi:softproba'}

xgb_par_group = [xgb_par_iso_group, xgb_par_extra_group, xgb_par_ssfa_group, xgb_par_all_group]

xgb_par_iso_species = {'colsample_bytree': 1, 'gamma': 0, 'learning_rate': 1, 'max_depth': 5, 'min_child_weight': 1, 'n_estimators': 100, 'subsample': 0.7, 'objective' : 'multi:softproba'}
xgb_par_extra_species = xgb_par_iso_species 
xgb_par_ssfa_species = {'subsample': 0.6500000000000001, 'n_estimators': 400, 'min_child_weight': 9, 'max_depth': 6, 'learning_rate': 0.13219411484660287, 'gamma': 0.9, 'colsample_bytree': 0.55, 'objective' : 'multi:softproba'}
xgb_par_all_species = {'colsample_bytree': 1, 'gamma': 0, 'learning_rate': 1, 'max_depth': 5, 'min_child_weight': 1, 'n_estimators': 100, 'subsample': 0.7, 'objective' : 'multi:softproba'}

xgb_par_species = [xgb_par_iso_species, xgb_par_extra_species, xgb_par_ssfa_species, xgb_par_all_species]

model_params = {'iso' : {}, 
               'extra' : {}, 
               'ssfa' : {},
               'all' : {}} 

for i in range(len(gen_keys)):
    model_params[gen_keys[i]] = {'groups' : xgb_par_group[i], 'species' : xgb_par_species[i], 'groups_clean' : xgb_par_group[i], 'species_clean' : xgb_par_species[i]}


# %% [code]
res_xgb = auto.auto_analysis_execution('XGB', hyper = model_params, plot = False, 
                                  variables = gen_keys, targets = types_data,
                                  metrics = metrics, X_filt = X_filt, X_vif = X_vif, 
                                  y_group_filt = y_group_filt, y_species_filt = y_species_filt)

# %% [markdown]
## NGBoost

# %% [code]
par_iso_group =  {'n_estimators': 200, 'learning_rate': 0.1519911082952933} # , 'Base__min_samples_split': 6, 'Base__min_samples_leaf': 4, 'Base__depth': 3}
par_iso_ext_group = par_iso_group
par_ssfa_group = {'n_estimators': 1300, 'learning_rate': 0.007564633275546291} # , 'Base__min_samples_split': 6, 'Base__min_samples_leaf': 1, 'Base__depth': 4}
par_all_group = {'n_estimators': 1000, 'learning_rate': 0.1873817422860385}

par_group = [par_iso_group, par_iso_ext_group, par_ssfa_group, par_all_group]

par_iso_species = {'n_estimators': 200, 'learning_rate': 0.1519911082952933} # , 'Base__min_samples_split': 6, 'Base__min_samples_leaf': 4, 'Base__depth': 3}
par_iso_ext_species = par_iso_species 
par_ssfa_species =   {'n_estimators': 200, 'learning_rate': 0.1519911082952933} # , 'Base__min_samples_split': 6, 'Base__min_samples_leaf': 4, 'Base__depth': 3}
par_all_species = {'n_estimators': 1400, 'learning_rate': 0.4328761281083057} # , 'Base__min_samples_split': 2, 'Base__min_samples_leaf': 2, 'Base__depth': 7}

par_species = [par_iso_species, par_iso_ext_species, par_ssfa_species, par_all_species]

model_params = {'iso' : {}, 
           'iso_ext' : {}, 
           'ssfa' : {},
           'all' : {}
          } 


for i in range(len(gen_keys)):
    model_params[gen_keys[i]] = {
                                 'groups' : par_group[i], 
                                 'species' : par_species[i], 
                                 'groups_clean' : par_group[i], 
                                 'species_clean' : par_species[i]
                                }
 

# %% [markdown]
This may take some time...

# %% [code]
res_ngb = auto.auto_analysis_execution('NGB', hyper = model_params, plot = False, 
                                  variables = gen_keys, targets = types_data,
                                  metrics = metrics, X_filt = X_filt, X_vif = X_vif, 
                                  y_group_filt = y_group_filt, y_species_filt = y_species_filt)

# %% [raw]
par_iso_group =  {'n_estimators': 200, 'learning_rate': 0.1519911082952933} # , 'Base__min_samples_split': 6, 'Base__min_samples_leaf': 4, 'Base__depth': 3}
par_extra_group = par_iso_group
par_ssfa_group = {'n_estimators': 1300, 'learning_rate': 0.007564633275546291} # , 'Base__min_samples_split': 6, 'Base__min_samples_leaf': 1, 'Base__depth': 4}
par_all_group = {'n_estimators': 1000, 'learning_rate': 0.1873817422860385}

par_group = [par_iso_group, par_extra_group, par_ssfa_group, par_all_group]

par_iso_species = {'n_estimators': 200, 'learning_rate': 0.1519911082952933} # , 'Base__min_samples_split': 6, 'Base__min_samples_leaf': 4, 'Base__depth': 3}
par_extra_species = par_iso_species 
par_ssfa_species =   {'n_estimators': 200, 'learning_rate': 0.1519911082952933} # , 'Base__min_samples_split': 6, 'Base__min_samples_leaf': 4, 'Base__depth': 3}
par_all_species = {'n_estimators': 1400, 'learning_rate': 0.4328761281083057} # , 'Base__min_samples_split': 2, 'Base__min_samples_leaf': 2, 'Base__depth': 7}

par_species = [par_iso_species, par_extra_species, par_ssfa_species, par_all_species]

model_params = {'iso' : {}, 
           'extra' : {}, 
           'ssfa' : {},
           'all' : {}
          } 


for i in range(len(gen_keys)):
    model_params[gen_keys[i]] = {
                                 'groups' : par_group[i], 
                                 'species' : par_species[i], 
                                 'groups_clean' : par_group[i], 
                                 'species_clean' : par_species[i]
                                }
 

# %% [markdown]
We can save the results at this point (if needed) and read them from here (to avoid re-running the analysis)

# %% [code]
# Save dictionary to person_data.pkl file
with open('results/metrics_std.pkl', 'wb') as fp:
    pickle.dump(metrics, fp)
    print('dictionary saved successfully to file')

# %% [code]
# Load the data from the Pickle file
with open('results/metrics_std.pkl', 'rb') as pkl_file:
    loaded_data = pickle.load(pkl_file)


# %% [code]
# Convert NumPy arrays to Python lists recursively
def convert_np_arrays(obj):
    if isinstance(obj, np.ndarray):
        return obj.tolist()
    elif isinstance(obj, dict):
        return {str(key): convert_np_arrays(value) for key, value in obj.items()}
    elif isinstance(obj, list):
        return [convert_np_arrays(element) for element in obj]
    else:
        return obj

# Specify the file path where you want to save the nested dictionary
file_path = 'metrics_std.json'

# Save the nested dictionary to a JSON file
with open(file_path, 'w') as json_file:
    json.dump(convert_np_arrays(metrics), json_file, indent=2)  # indent for re

# %% [markdown]
## Analysis of the results from Lasso and ElasticNet LogReg

To conduct a detailed analysis of the results from the Lasso and ElasticNet logistic regression models, we can visualize the coefficients of the models. This will help us understand which variables are most important for the classification task.

To that end, we train again the models with the best hyperparameters found in the previous step. In this case, however, since we are interested in the coefficients, we will not use cross-validation. Instead, we will fit the model to the entire dataset and then extract the coefficients.

# %% [code]
par_iso_group = {'C': 0.6}
par_extra_group = par_iso_group
par_ssfa_group = {'C': 0.6}
par_all_group = {'C': 0.6}

par_group = [par_iso_group, par_extra_group, par_ssfa_group, par_all_group]

par_iso_species = {'C': 2.5}
par_extra_species = par_iso_species 
par_ssfa_species = {'C': 2.5}
par_all_species = {'C': 2.5}

par_species = [par_iso_species, par_extra_species, par_ssfa_species, par_all_species]

model_params = {'iso' : {}, 
           'extra' : {}, 
           'ssfa' : {},
           'all' : {}
          } 


for i in range(len(gen_keys)):
    model_params[gen_keys[i]] = {
                                 'groups' : par_group[i], 
                                 'species' : par_species[i], 
                                 'groups_clean' : par_group[i], 
                                 'species_clean' : par_species[i]
                                }


# %% [code]
res_logreg_lasso = auto.auto_analysis_execution('LogReg_Lasso', hyper = model_params, 
                                           plot = False, variables = ['all'], targets = types_data,
                                           metrics = metrics, X_filt = X_filt, X_vif = X_vif, 
                                           y_group_filt = y_group_filt, y_species_filt = y_species_filt)

# %% [code]
# Create the parameter grid
l1_grid = {'C': np.arange(0,10,0.1)}
l1_grid

# %% [markdown]
**CV for L1-LR**

The following cell conducts CV to check the optimal hyperparameters for the Lasso LR model (just in case, but we already know the best hyperparameters from the previous step).

# %% [code]
lr = LogisticRegression(penalty='l1', solver='saga', max_iter=10000)

# Random search (100 combinations, with all cores)
rf_random_species = GridSearchCV(estimator = lr, 
                         param_grid = l1_grid,
                         cv = 5, 
                         verbose=2,
                         n_jobs = -1)

rf_random_groups = GridSearchCV(estimator = lr, 
                         param_grid = l1_grid,
                         cv = 5, 
                         verbose=2,
                         n_jobs = -1)


# Fit the random search model for the species and the groups
rf_random_species.fit(X_iso, y_species)
rf_random_groups.fit(X_iso, y_group)

print(rf_random_species.best_params_)
print(rf_random_groups.best_params_)


# %% [markdown]
To obtain the rest of the results, we just need to run the models in the complete dataset (no CV) and extract the coefficients. There are multiple functionalities implemented in the code, for the final public release we will incorporate them into a full package so that they can be more easily used.

# %% [markdown]
